# Supplementary material for: An automated image-based workflow for detecting megabenthic fauna in optical images with examples from the Clarion–Clipperton Zone
Source: Sci Rep. 2023 May 23;13:8350. doi: 10.1038/s41598-023-35518-5 (PMC10206148; doi:10.1038/s41598-023-35518-5)
Supplement: Supplementary file 1 — Supplementary Information. [file 41598_2023_35518_MOESM1_ESM.zip]

Archive with 3 entries (3 files):
- supplementary material.pdf
- Supplementary Table S1 - bounding box annotations for megabenthic fauna.csv
- Supplementary Table S2 - summary of megafauna detected by our faundfast model.csv
