# Supplementary material for: An automated image-based workflow for detecting megabenthic fauna in optical images with examples from the Clarion–Clipperton Zone
Source: Sci Rep. 2023 May 23;13:8350. doi: 10.1038/s41598-023-35518-5 (PMC10206148; doi:10.1038/s41598-023-35518-5)
Supplement: Supplementary file 1 — Supplementary Information. [file 41598_2023_35518_MOESM1_ESM.zip › Supplementary Table S1 - bounding box annotations for megabenthic fauna.csv]

## Bounding box coordinates used for training the Faster R-CNN object detector
object_index	min_y	min_x	max_y	max_x	image_name	image_path	object_name
4	0.975	0.352381	1	0.374405	SO268-2_126-1_OFOS-07_20190413_165348.JPG	/home/mbani/mardata/project-repos/deepsea-fauna-detection/custom_annotation_tool/parent_images/SO268-2_126-1_OFOS-07_20190413_165348.JPG	Gastropod
10	0.7116065	0.182738	0.7392855	0.198214	SO268-1_021-1_OFOS-02_20190304_173330.JPG	/home/mbani/mardata/project-repos/deepsea-fauna-detection/custom_annotation_tool/parent_images/SO268-1_021-1_OFOS-02_20190304_173330.JPG	Sponge
7	0.673214	0.222024	0.725	0.252976	SO268-1_021-1_OFOS-02_20190304_173330.JPG	/home/mbani/mardata/project-repos/deepsea-fauna-detection/custom_annotation_tool/parent_images/SO268-1_021-1_OFOS-02_20190304_173330.JPG	Ophioroid
11	0.65	0.5142855	0.673214	0.5303565	SO268-1_021-1_OFOS-02_20190304_173330.JPG	/home/mbani/mardata/project-repos/deepsea-fauna-detection/custom_annotation_tool/parent_images/SO268-1_021-1_OFOS-02_20190304_173330.JPG	Xenophyophore
11	0.5169645	0.627976	0.5392855	0.641666	SO268-1_021-1_OFOS-02_20190304_173330.JPG	/home/mbani/mardata/project-repos/deepsea-fauna-detection/custom_annotation_tool/parent_images/SO268-1_021-1_OFOS-02_20190304_173330.JPG	Xenophyophore
5	0.4857145	0.497024	0.6133935	0.539286	SO268-1_030-1_OFOS-03_20190307_131034.JPG	/home/mbani/mardata/project-repos/deepsea-fauna-detection/custom_annotation_tool/parent_images/SO268-1_030-1_OFOS-03_20190307_131034.JPG	Holothuria
5	0.507143	0.000595	0.727679	0.132143	SO268-2_160-1_OFOS-11_20190428_011141.JPG	/home/mbani/mardata/project-repos/deepsea-fauna-detection/custom_annotation_tool/parent_images/SO268-2_160-1_OFOS-11_20190428_011141.JPG	Holothuria
4	0.704464	0.360119	0.733928	0.373809	SO268-2_160-1_OFOS-11_20190428_011141.JPG	/home/mbani/mardata/project-repos/deepsea-fauna-detection/custom_annotation_tool/parent_images/SO268-2_160-1_OFOS-11_20190428_011141.JPG	Gastropod
2	0.0026785	0.3952385	0.0866075	0.4976195	SO268-2_160-1_OFOS-11_20190428_011141.JPG	/home/mbani/mardata/project-repos/deepsea-fauna-detection/custom_annotation_tool/parent_images/SO268-2_160-1_OFOS-11_20190428_011141.JPG	Coral
7	0.015179	0.6946425	0.065179	0.7238095	SO268-2_160-1_OFOS-11_20190428_011141.JPG	/home/mbani/mardata/project-repos/deepsea-fauna-detection/custom_annotation_tool/parent_images/SO268-2_160-1_OFOS-11_20190428_011141.JPG	Ophioroid
7	0.100893	0.468452	0.174107	0.518452	SO268-2_160-1_OFOS-11_20190428_011141.JPG	/home/mbani/mardata/project-repos/deepsea-fauna-detection/custom_annotation_tool/parent_images/SO268-2_160-1_OFOS-11_20190428_011141.JPG	Ophioroid
10	0.184822	0.2125	0.245536	0.2625	SO268-2_126-1_OFOS-07_20190414_003819.JPG	/home/mbani/mardata/project-repos/deepsea-fauna-detection/custom_annotation_tool/parent_images/SO268-2_126-1_OFOS-07_20190414_003819.JPG	Sponge
4	0.492857	0.4809525	0.519643	0.4988095	SO268-1_021-1_OFOS-02_20190304_180556.JPG	/home/mbani/mardata/project-repos/deepsea-fauna-detection/custom_annotation_tool/parent_images/SO268-1_021-1_OFOS-02_20190304_180556.JPG	Gastropod
7	0.4901785	0.6077385	0.5678575	0.6553575	SO268-1_021-1_OFOS-02_20190304_180556.JPG	/home/mbani/mardata/project-repos/deepsea-fauna-detection/custom_annotation_tool/parent_images/SO268-1_021-1_OFOS-02_20190304_180556.JPG	Ophioroid
11	0.5883925	0.309524	0.6142855	0.325	SO268-1_021-1_OFOS-02_20190304_180556.JPG	/home/mbani/mardata/project-repos/deepsea-fauna-detection/custom_annotation_tool/parent_images/SO268-1_021-1_OFOS-02_20190304_180556.JPG	Xenophyophore
11	0.565179	0.5898805	0.596429	0.6095235	SO268-1_021-1_OFOS-02_20190304_180556.JPG	/home/mbani/mardata/project-repos/deepsea-fauna-detection/custom_annotation_tool/parent_images/SO268-1_021-1_OFOS-02_20190304_180556.JPG	Xenophyophore
1	0.8785715	0.441072	0.9294645	0.476786	SO268-2_128-1_OFOS-08_20190416_085931.JPG	/home/mbani/mardata/project-repos/deepsea-fauna-detection/custom_annotation_tool/parent_images/SO268-2_128-1_OFOS-08_20190416_085931.JPG	Anemone
10	0.3276785	0.5517855	0.3687495	0.5773805	SO268-1_021-1_OFOS-02_20190304_155009.JPG	/home/mbani/mardata/project-repos/deepsea-fauna-detection/custom_annotation_tool/parent_images/SO268-1_021-1_OFOS-02_20190304_155009.JPG	Sponge
7	0.138393	0.6047625	0.165179	0.6178575	SO268-1_021-1_OFOS-02_20190304_155009.JPG	/home/mbani/mardata/project-repos/deepsea-fauna-detection/custom_annotation_tool/parent_images/SO268-1_021-1_OFOS-02_20190304_155009.JPG	Ophioroid
3	0.444643	0.4273805	0.557143	0.4797615	SO268-1_021-1_OFOS-02_20190304_183230.JPG	/home/mbani/mardata/project-repos/deepsea-fauna-detection/custom_annotation_tool/parent_images/SO268-1_021-1_OFOS-02_20190304_183230.JPG	Fish
7	0.2839285	0.6011905	0.3285715	0.6333335	SO268-1_021-1_OFOS-02_20190304_183230.JPG	/home/mbani/mardata/project-repos/deepsea-fauna-detection/custom_annotation_tool/parent_images/SO268-1_021-1_OFOS-02_20190304_183230.JPG	Ophioroid
11	0.251786	0.5767855	0.278572	0.5928565	SO268-1_021-1_OFOS-02_20190304_183230.JPG	/home/mbani/mardata/project-repos/deepsea-fauna-detection/custom_annotation_tool/parent_images/SO268-1_021-1_OFOS-02_20190304_183230.JPG	Xenophyophore
11	0.3821425	0.35	0.4062495	0.365476	SO268-1_021-1_OFOS-02_20190304_183230.JPG	/home/mbani/mardata/project-repos/deepsea-fauna-detection/custom_annotation_tool/parent_images/SO268-1_021-1_OFOS-02_20190304_183230.JPG	Xenophyophore
11	0.591964	0.4261905	0.608928	0.4392855	SO268-1_021-1_OFOS-02_20190304_183230.JPG	/home/mbani/mardata/project-repos/deepsea-fauna-detection/custom_annotation_tool/parent_images/SO268-1_021-1_OFOS-02_20190304_183230.JPG	Xenophyophore
1	0.5339285	0.776786	0.5687495	0.79881	SO268-2_128-1_OFOS-08_20190416_142220.JPG	/home/mbani/mardata/project-repos/deepsea-fauna-detection/custom_annotation_tool/parent_images/SO268-2_128-1_OFOS-08_20190416_142220.JPG	Anemone
2	0.851786	0.6482145	1	0.7410715	SO268-2_126-1_OFOS-07_20190413_182018.JPG	/home/mbani/mardata/project-repos/deepsea-fauna-detection/custom_annotation_tool/parent_images/SO268-2_126-1_OFOS-07_20190413_182018.JPG	Coral
11	0.400893	0.520238	0.432143	0.545238	SO268-2_126-1_OFOS-07_20190413_182018.JPG	/home/mbani/mardata/project-repos/deepsea-fauna-detection/custom_annotation_tool/parent_images/SO268-2_126-1_OFOS-07_20190413_182018.JPG	Xenophyophore
11	0.725893	0.511905	0.761607	0.530953	SO268-2_126-1_OFOS-07_20190413_182018.JPG	/home/mbani/mardata/project-repos/deepsea-fauna-detection/custom_annotation_tool/parent_images/SO268-2_126-1_OFOS-07_20190413_182018.JPG	Xenophyophore
11	0.0383935	0.4773805	0.1232145	0.5267855	SO268-1_030-1_OFOS-03_20190307_144104.JPG	/home/mbani/mardata/project-repos/deepsea-fauna-detection/custom_annotation_tool/parent_images/SO268-1_030-1_OFOS-03_20190307_144104.JPG	Xenophyophore
3	0.7258925	0.226191	0.8124995	0.252381	SO268-1_030-1_OFOS-03_20190307_144104.JPG	/home/mbani/mardata/project-repos/deepsea-fauna-detection/custom_annotation_tool/parent_images/SO268-1_030-1_OFOS-03_20190307_144104.JPG	Fish
7	0.754464	0.919643	0.83125	0.955953	SO268-1_030-1_OFOS-03_20190307_144104.JPG	/home/mbani/mardata/project-repos/deepsea-fauna-detection/custom_annotation_tool/parent_images/SO268-1_030-1_OFOS-03_20190307_144104.JPG	Ophioroid
1	0.1848215	0.000595	0.2732145	0.041071	SO268-1_030-1_OFOS-03_20190307_144104.JPG	/home/mbani/mardata/project-repos/deepsea-fauna-detection/custom_annotation_tool/parent_images/SO268-1_030-1_OFOS-03_20190307_144104.JPG	Anemone
10	0.0008925	0.295238	0.0223215	0.31369	SO268-1_030-1_OFOS-03_20190307_130116.JPG	/home/mbani/mardata/project-repos/deepsea-fauna-detection/custom_annotation_tool/parent_images/SO268-1_030-1_OFOS-03_20190307_130116.JPG	Sponge
2	0.851786	0.7375	0.928572	0.769048	SO268-1_030-1_OFOS-03_20190307_130116.JPG	/home/mbani/mardata/project-repos/deepsea-fauna-detection/custom_annotation_tool/parent_images/SO268-1_030-1_OFOS-03_20190307_130116.JPG	Coral
2	0.8214285	0.009524	0.8749995	0.070834	SO268-1_030-1_OFOS-03_20190307_130116.JPG	/home/mbani/mardata/project-repos/deepsea-fauna-detection/custom_annotation_tool/parent_images/SO268-1_030-1_OFOS-03_20190307_130116.JPG	Coral
2	0.859821	0.1613095	0.905357	0.1821425	SO268-1_030-1_OFOS-03_20190307_130116.JPG	/home/mbani/mardata/project-repos/deepsea-fauna-detection/custom_annotation_tool/parent_images/SO268-1_030-1_OFOS-03_20190307_130116.JPG	Coral
10	0.7937505	0.8160715	0.8473215	0.8511905	SO268-2_126-1_OFOS-07_20190413_222530.JPG	/home/mbani/mardata/project-repos/deepsea-fauna-detection/custom_annotation_tool/parent_images/SO268-2_126-1_OFOS-07_20190413_222530.JPG	Sponge
7	0.108036	0.1964285	0.164286	0.2303575	SO268-2_126-1_OFOS-07_20190413_222530.JPG	/home/mbani/mardata/project-repos/deepsea-fauna-detection/custom_annotation_tool/parent_images/SO268-2_126-1_OFOS-07_20190413_222530.JPG	Ophioroid
7	0.432143	0.376191	0.458929	0.391667	SO268-2_126-1_OFOS-07_20190413_222530.JPG	/home/mbani/mardata/project-repos/deepsea-fauna-detection/custom_annotation_tool/parent_images/SO268-2_126-1_OFOS-07_20190413_222530.JPG	Ophioroid
10	0.020536	0.473214	0.059822	0.5	SO268-1_030-1_OFOS-03_20190307_121625.JPG	/home/mbani/mardata/project-repos/deepsea-fauna-detection/custom_annotation_tool/parent_images/SO268-1_030-1_OFOS-03_20190307_121625.JPG	Sponge
11	0.413393	0.763095	0.461607	0.795833	SO268-1_030-1_OFOS-03_20190307_121625.JPG	/home/mbani/mardata/project-repos/deepsea-fauna-detection/custom_annotation_tool/parent_images/SO268-1_030-1_OFOS-03_20190307_121625.JPG	Xenophyophore
7	0.255357	0.4589285	0.319643	0.5065475	SO268-2_126-1_OFOS-07_20190414_002759.JPG	/home/mbani/mardata/project-repos/deepsea-fauna-detection/custom_annotation_tool/parent_images/SO268-2_126-1_OFOS-07_20190414_002759.JPG	Ophioroid
7	0.011607	0.636905	0.082143	0.693453	SO268-2_126-1_OFOS-07_20190414_002759.JPG	/home/mbani/mardata/project-repos/deepsea-fauna-detection/custom_annotation_tool/parent_images/SO268-2_126-1_OFOS-07_20190414_002759.JPG	Ophioroid
11	0.248214	0.66131	0.279464	0.684524	SO268-2_126-1_OFOS-07_20190414_002759.JPG	/home/mbani/mardata/project-repos/deepsea-fauna-detection/custom_annotation_tool/parent_images/SO268-2_126-1_OFOS-07_20190414_002759.JPG	Xenophyophore
7	0.9401785	0.7321425	0.9999995	0.7738095	SO268-2_126-1_OFOS-07_20190414_002759.JPG	/home/mbani/mardata/project-repos/deepsea-fauna-detection/custom_annotation_tool/parent_images/SO268-2_126-1_OFOS-07_20190414_002759.JPG	Ophioroid
10	0.9169645	0.0416665	0.9473215	0.0642855	SO268-1_030-1_OFOS-03_20190307_150443.JPG	/home/mbani/mardata/project-repos/deepsea-fauna-detection/custom_annotation_tool/parent_images/SO268-1_030-1_OFOS-03_20190307_150443.JPG	Sponge
7	0.9000005	0.2869045	0.9616075	0.3238095	SO268-1_030-1_OFOS-03_20190307_150443.JPG	/home/mbani/mardata/project-repos/deepsea-fauna-detection/custom_annotation_tool/parent_images/SO268-1_030-1_OFOS-03_20190307_150443.JPG	Ophioroid
2	0.858036	0.339881	0.941072	0.396429	SO268-2_126-1_OFOS-07_20190413_205830.JPG	/home/mbani/mardata/project-repos/deepsea-fauna-detection/custom_annotation_tool/parent_images/SO268-2_126-1_OFOS-07_20190413_205830.JPG	Coral
7	0.8392855	0.281547	0.8758925	0.300595	SO268-2_126-1_OFOS-07_20190413_205830.JPG	/home/mbani/mardata/project-repos/deepsea-fauna-detection/custom_annotation_tool/parent_images/SO268-2_126-1_OFOS-07_20190413_205830.JPG	Ophioroid
7	0.427679	0.6321435	0.465179	0.6529765	SO268-2_126-1_OFOS-07_20190413_205830.JPG	/home/mbani/mardata/project-repos/deepsea-fauna-detection/custom_annotation_tool/parent_images/SO268-2_126-1_OFOS-07_20190413_205830.JPG	Ophioroid
2	0.4008925	0.7964285	0.4348215	0.8172615	SO268-2_126-1_OFOS-07_20190413_205830.JPG	/home/mbani/mardata/project-repos/deepsea-fauna-detection/custom_annotation_tool/parent_images/SO268-2_126-1_OFOS-07_20190413_205830.JPG	Coral
4	0.247321	0.9119045	0.266071	0.9238095	SO268-2_126-1_OFOS-07_20190413_205830.JPG	/home/mbani/mardata/project-repos/deepsea-fauna-detection/custom_annotation_tool/parent_images/SO268-2_126-1_OFOS-07_20190413_205830.JPG	Gastropod
11	0.5285715	0.4964285	0.5687505	0.5249995	SO268-1_021-1_OFOS-02_20190304_192219.JPG	/home/mbani/mardata/project-repos/deepsea-fauna-detection/custom_annotation_tool/parent_images/SO268-1_021-1_OFOS-02_20190304_192219.JPG	Xenophyophore
2	0.7294645	0.032738	0.7803575	0.151786	SO268-1_021-1_OFOS-02_20190304_192219.JPG	/home/mbani/mardata/project-repos/deepsea-fauna-detection/custom_annotation_tool/parent_images/SO268-1_021-1_OFOS-02_20190304_192219.JPG	Coral
7	0.89375	0.1785715	0.96875	0.2154765	SO268-1_021-1_OFOS-02_20190304_192219.JPG	/home/mbani/mardata/project-repos/deepsea-fauna-detection/custom_annotation_tool/parent_images/SO268-1_021-1_OFOS-02_20190304_192219.JPG	Ophioroid
7	0.364286	0.289881	0.38125	0.300595	SO268-1_021-1_OFOS-02_20190304_192219.JPG	/home/mbani/mardata/project-repos/deepsea-fauna-detection/custom_annotation_tool/parent_images/SO268-1_021-1_OFOS-02_20190304_192219.JPG	Ophioroid
7	0.8178575	0.73631	0.8839285	0.772024	SO268-1_021-1_OFOS-02_20190304_123750.JPG	/home/mbani/mardata/project-repos/deepsea-fauna-detection/custom_annotation_tool/parent_images/SO268-1_021-1_OFOS-02_20190304_123750.JPG	Ophioroid
7	0.8839285	0.850595	0.9116075	0.864881	SO268-1_021-1_OFOS-02_20190304_123750.JPG	/home/mbani/mardata/project-repos/deepsea-fauna-detection/custom_annotation_tool/parent_images/SO268-1_021-1_OFOS-02_20190304_123750.JPG	Ophioroid
1	0.597321	0.0619045	0.630357	0.0845235	SO268-1_030-1_OFOS-03_20190307_154616.JPG	/home/mbani/mardata/project-repos/deepsea-fauna-detection/custom_annotation_tool/parent_images/SO268-1_030-1_OFOS-03_20190307_154616.JPG	Anemone
10	0.666071	0.3863095	0.686607	0.3982145	SO268-1_030-1_OFOS-03_20190307_154616.JPG	/home/mbani/mardata/project-repos/deepsea-fauna-detection/custom_annotation_tool/parent_images/SO268-1_030-1_OFOS-03_20190307_154616.JPG	Sponge
4	0.189286	0.8964285	0.222322	0.9190475	SO268-1_021-1_OFOS-02_20190304_191210.JPG	/home/mbani/mardata/project-repos/deepsea-fauna-detection/custom_annotation_tool/parent_images/SO268-1_021-1_OFOS-02_20190304_191210.JPG	Gastropod
2	0.4625	0.169643	0.49375	0.199405	SO268-1_021-1_OFOS-02_20190304_191210.JPG	/home/mbani/mardata/project-repos/deepsea-fauna-detection/custom_annotation_tool/parent_images/SO268-1_021-1_OFOS-02_20190304_191210.JPG	Coral
10	0.5491075	0.722619	0.5901785	0.750595	SO268-1_021-1_OFOS-02_20190304_122140.JPG	/home/mbani/mardata/project-repos/deepsea-fauna-detection/custom_annotation_tool/parent_images/SO268-1_021-1_OFOS-02_20190304_122140.JPG	Sponge
7	0.6491075	0.2124995	0.7107145	0.2494045	SO268-2_160-1_OFOS-11_20190427_213642.JPG	/home/mbani/mardata/project-repos/deepsea-fauna-detection/custom_annotation_tool/parent_images/SO268-2_160-1_OFOS-11_20190427_213642.JPG	Ophioroid
4	0.3910715	0.7874995	0.4089285	0.7994045	SO268-2_160-1_OFOS-11_20190427_213642.JPG	/home/mbani/mardata/project-repos/deepsea-fauna-detection/custom_annotation_tool/parent_images/SO268-2_160-1_OFOS-11_20190427_213642.JPG	Gastropod
7	0.499107	0.4565475	0.580357	0.5089285	SO268-1_021-1_OFOS-02_20190304_094610.JPG	/home/mbani/mardata/project-repos/deepsea-fauna-detection/custom_annotation_tool/parent_images/SO268-1_021-1_OFOS-02_20190304_094610.JPG	Ophioroid
7	0.6901785	0.3047625	0.7428575	0.3333335	SO268-1_021-1_OFOS-02_20190304_094610.JPG	/home/mbani/mardata/project-repos/deepsea-fauna-detection/custom_annotation_tool/parent_images/SO268-1_021-1_OFOS-02_20190304_094610.JPG	Ophioroid
11	0.6098215	0.627976	0.6339285	0.642262	SO268-1_021-1_OFOS-02_20190304_094610.JPG	/home/mbani/mardata/project-repos/deepsea-fauna-detection/custom_annotation_tool/parent_images/SO268-1_021-1_OFOS-02_20190304_094610.JPG	Xenophyophore
11	0.6946425	0.6607145	0.7223215	0.6767855	SO268-1_021-1_OFOS-02_20190304_094610.JPG	/home/mbani/mardata/project-repos/deepsea-fauna-detection/custom_annotation_tool/parent_images/SO268-1_021-1_OFOS-02_20190304_094610.JPG	Xenophyophore
1	0.2178575	0.6559525	0.2794645	0.7095235	SO268-2_147-1_OFOS-09_20190421_100247.JPG	/home/mbani/mardata/project-repos/deepsea-fauna-detection/custom_annotation_tool/parent_images/SO268-2_147-1_OFOS-09_20190421_100247.JPG	Anemone
10	0.7500005	0.9833335	0.7928575	0.9994045	SO268-2_126-1_OFOS-07_20190413_180128.JPG	/home/mbani/mardata/project-repos/deepsea-fauna-detection/custom_annotation_tool/parent_images/SO268-2_126-1_OFOS-07_20190413_180128.JPG	Sponge
10	0.869643	0.545833	0.890179	0.556547	SO268-2_126-1_OFOS-07_20190413_180128.JPG	/home/mbani/mardata/project-repos/deepsea-fauna-detection/custom_annotation_tool/parent_images/SO268-2_126-1_OFOS-07_20190413_180128.JPG	Sponge
11	0.7000005	0.4047615	0.7366075	0.4244045	SO268-2_126-1_OFOS-07_20190413_180128.JPG	/home/mbani/mardata/project-repos/deepsea-fauna-detection/custom_annotation_tool/parent_images/SO268-2_126-1_OFOS-07_20190413_180128.JPG	Xenophyophore
11	0.620536	0.2880955	0.65	0.3089285	SO268-2_126-1_OFOS-07_20190413_180128.JPG	/home/mbani/mardata/project-repos/deepsea-fauna-detection/custom_annotation_tool/parent_images/SO268-2_126-1_OFOS-07_20190413_180128.JPG	Xenophyophore
11	0.6383935	0.213691	0.6669645	0.232143	SO268-2_126-1_OFOS-07_20190413_180128.JPG	/home/mbani/mardata/project-repos/deepsea-fauna-detection/custom_annotation_tool/parent_images/SO268-2_126-1_OFOS-07_20190413_180128.JPG	Xenophyophore
5	0.577679	0.5458335	0.632143	0.5904765	SO268-2_160-1_OFOS-11_20190427_224731.JPG	/home/mbani/mardata/project-repos/deepsea-fauna-detection/custom_annotation_tool/parent_images/SO268-2_160-1_OFOS-11_20190427_224731.JPG	Holothuria
11	0.1285715	0.655357	0.1464285	0.667857	SO268-2_160-1_OFOS-11_20190427_224731.JPG	/home/mbani/mardata/project-repos/deepsea-fauna-detection/custom_annotation_tool/parent_images/SO268-2_160-1_OFOS-11_20190427_224731.JPG	Xenophyophore
11	0.3392855	0.198214	0.3616065	0.21369	SO268-2_160-1_OFOS-11_20190427_224731.JPG	/home/mbani/mardata/project-repos/deepsea-fauna-detection/custom_annotation_tool/parent_images/SO268-2_160-1_OFOS-11_20190427_224731.JPG	Xenophyophore
7	0.2535715	0.726786	0.2875005	0.75	SO268-2_100-1_OFOS-05_20190406_121105.JPG	/home/mbani/mardata/project-repos/deepsea-fauna-detection/custom_annotation_tool/parent_images/SO268-2_100-1_OFOS-05_20190406_121105.JPG	Ophioroid
11	0.439286	0.432738	0.466072	0.448214	SO268-2_100-1_OFOS-05_20190406_121105.JPG	/home/mbani/mardata/project-repos/deepsea-fauna-detection/custom_annotation_tool/parent_images/SO268-2_100-1_OFOS-05_20190406_121105.JPG	Xenophyophore
10	0.1482145	0.1345235	0.1973215	0.1696425	SO268-1_030-1_OFOS-03_20190307_144549.JPG	/home/mbani/mardata/project-repos/deepsea-fauna-detection/custom_annotation_tool/parent_images/SO268-1_030-1_OFOS-03_20190307_144549.JPG	Sponge
7	0.536607	0.3720235	0.578571	0.4166665	SO268-1_030-1_OFOS-03_20190307_144549.JPG	/home/mbani/mardata/project-repos/deepsea-fauna-detection/custom_annotation_tool/parent_images/SO268-1_030-1_OFOS-03_20190307_144549.JPG	Ophioroid
7	0.2	0.219047	0.233036	0.242857	SO268-1_030-1_OFOS-03_20190307_144549.JPG	/home/mbani/mardata/project-repos/deepsea-fauna-detection/custom_annotation_tool/parent_images/SO268-1_030-1_OFOS-03_20190307_144549.JPG	Ophioroid
10	0.1687505	0.636905	0.2241075	0.682143	SO268-2_126-1_OFOS-07_20190413_225210.JPG	/home/mbani/mardata/project-repos/deepsea-fauna-detection/custom_annotation_tool/parent_images/SO268-2_126-1_OFOS-07_20190413_225210.JPG	Sponge
1	0.261607	0.3303575	0.307143	0.3547625	SO268-2_126-1_OFOS-07_20190413_225210.JPG	/home/mbani/mardata/project-repos/deepsea-fauna-detection/custom_annotation_tool/parent_images/SO268-2_126-1_OFOS-07_20190413_225210.JPG	Anemone
7	0.303572	0.608929	0.426786	0.701191	SO268-2_126-1_OFOS-07_20190414_010539.JPG	/home/mbani/mardata/project-repos/deepsea-fauna-detection/custom_annotation_tool/parent_images/SO268-2_126-1_OFOS-07_20190414_010539.JPG	Ophioroid
7	0.2624995	0.879762	0.3008925	0.906548	SO268-2_126-1_OFOS-07_20190414_010539.JPG	/home/mbani/mardata/project-repos/deepsea-fauna-detection/custom_annotation_tool/parent_images/SO268-2_126-1_OFOS-07_20190414_010539.JPG	Ophioroid
1	0.083929	0.402976	0.152679	0.448214	SO268-1_030-1_OFOS-03_20190307_084444.JPG	/home/mbani/mardata/project-repos/deepsea-fauna-detection/custom_annotation_tool/parent_images/SO268-1_030-1_OFOS-03_20190307_084444.JPG	Anemone
10	0.40625	0.425	0.6125	0.55119	SO268-1_030-1_OFOS-03_20190307_061702.JPG	/home/mbani/mardata/project-repos/deepsea-fauna-detection/custom_annotation_tool/parent_images/SO268-1_030-1_OFOS-03_20190307_061702.JPG	Sponge
4	0.483929	0.621429	0.500893	0.632143	SO268-1_030-1_OFOS-03_20190307_061702.JPG	/home/mbani/mardata/project-repos/deepsea-fauna-detection/custom_annotation_tool/parent_images/SO268-1_030-1_OFOS-03_20190307_061702.JPG	Gastropod
7	0.9687505	0.558929	0.9973215	0.582143	SO268-1_030-1_OFOS-03_20190307_061702.JPG	/home/mbani/mardata/project-repos/deepsea-fauna-detection/custom_annotation_tool/parent_images/SO268-1_030-1_OFOS-03_20190307_061702.JPG	Ophioroid
7	0.7946435	0.424405	0.8169645	0.442857	SO268-1_030-1_OFOS-03_20190307_061702.JPG	/home/mbani/mardata/project-repos/deepsea-fauna-detection/custom_annotation_tool/parent_images/SO268-1_030-1_OFOS-03_20190307_061702.JPG	Ophioroid
1	0.7258935	0.904762	0.7607145	0.932738	SO268-2_147-1_OFOS-09_20190421_075317.JPG	/home/mbani/mardata/project-repos/deepsea-fauna-detection/custom_annotation_tool/parent_images/SO268-2_147-1_OFOS-09_20190421_075317.JPG	Anemone
7	0.0008925	0.626786	0.0910715	0.68631	SO268-2_160-1_OFOS-11_20190427_233131.JPG	/home/mbani/mardata/project-repos/deepsea-fauna-detection/custom_annotation_tool/parent_images/SO268-2_160-1_OFOS-11_20190427_233131.JPG	Ophioroid
11	0.8705355	0.6619045	0.8964285	0.6815475	SO268-2_160-1_OFOS-11_20190427_233131.JPG	/home/mbani/mardata/project-repos/deepsea-fauna-detection/custom_annotation_tool/parent_images/SO268-2_160-1_OFOS-11_20190427_233131.JPG	Xenophyophore
5	0.914286	0.496429	0.991072	0.533929	SO268-2_126-1_OFOS-07_20190413_225600.JPG	/home/mbani/mardata/project-repos/deepsea-fauna-detection/custom_annotation_tool/parent_images/SO268-2_126-1_OFOS-07_20190413_225600.JPG	Holothuria
11	0.500893	0.5130955	0.527679	0.5309525	SO268-2_126-1_OFOS-07_20190413_225600.JPG	/home/mbani/mardata/project-repos/deepsea-fauna-detection/custom_annotation_tool/parent_images/SO268-2_126-1_OFOS-07_20190413_225600.JPG	Xenophyophore
10	0.122321	0.389285	0.142857	0.400595	SO268-1_030-1_OFOS-03_20190307_104008.JPG	/home/mbani/mardata/project-repos/deepsea-fauna-detection/custom_annotation_tool/parent_images/SO268-1_030-1_OFOS-03_20190307_104008.JPG	Sponge
7	0.8875	0.755952	0.948214	0.78869	SO268-1_030-1_OFOS-03_20190307_104008.JPG	/home/mbani/mardata/project-repos/deepsea-fauna-detection/custom_annotation_tool/parent_images/SO268-1_030-1_OFOS-03_20190307_104008.JPG	Ophioroid
7	0.078571	0.589286	0.117857	0.614286	SO268-1_030-1_OFOS-03_20190307_104008.JPG	/home/mbani/mardata/project-repos/deepsea-fauna-detection/custom_annotation_tool/parent_images/SO268-1_030-1_OFOS-03_20190307_104008.JPG	Ophioroid
5	0.6562495	0.3892855	0.7133925	0.4744045	SO268-1_030-1_OFOS-03_20190307_131119.JPG	/home/mbani/mardata/project-repos/deepsea-fauna-detection/custom_annotation_tool/parent_images/SO268-1_030-1_OFOS-03_20190307_131119.JPG	Holothuria
7	0.5839285	0.255952	0.6937495	0.345238	SO268-1_021-1_OFOS-02_20190304_174830.JPG	/home/mbani/mardata/project-repos/deepsea-fauna-detection/custom_annotation_tool/parent_images/SO268-1_021-1_OFOS-02_20190304_174830.JPG	Ophioroid
11	0.360714	0.4952375	0.383928	0.5119045	SO268-1_021-1_OFOS-02_20190304_174830.JPG	/home/mbani/mardata/project-repos/deepsea-fauna-detection/custom_annotation_tool/parent_images/SO268-1_021-1_OFOS-02_20190304_174830.JPG	Xenophyophore
11	0.351786	0.655357	0.376786	0.669047	SO268-1_021-1_OFOS-02_20190304_174830.JPG	/home/mbani/mardata/project-repos/deepsea-fauna-detection/custom_annotation_tool/parent_images/SO268-1_021-1_OFOS-02_20190304_174830.JPG	Xenophyophore
11	0.766071	0.683333	0.792857	0.703571	SO268-1_021-1_OFOS-02_20190304_174830.JPG	/home/mbani/mardata/project-repos/deepsea-fauna-detection/custom_annotation_tool/parent_images/SO268-1_021-1_OFOS-02_20190304_174830.JPG	Xenophyophore
11	0.085714	0.469643	0.13125	0.497619	SO268-1_021-1_OFOS-02_20190304_174830.JPG	/home/mbani/mardata/project-repos/deepsea-fauna-detection/custom_annotation_tool/parent_images/SO268-1_021-1_OFOS-02_20190304_174830.JPG	Xenophyophore
11	0.43125	0.209524	0.454464	0.226786	SO268-1_021-1_OFOS-02_20190304_174830.JPG	/home/mbani/mardata/project-repos/deepsea-fauna-detection/custom_annotation_tool/parent_images/SO268-1_021-1_OFOS-02_20190304_174830.JPG	Xenophyophore
10	0.542857	0.1047615	0.567857	0.1196425	SO268-1_021-1_OFOS-02_20190304_174830.JPG	/home/mbani/mardata/project-repos/deepsea-fauna-detection/custom_annotation_tool/parent_images/SO268-1_021-1_OFOS-02_20190304_174830.JPG	Sponge
11	0.814286	0.4738095	0.839286	0.4916665	SO268-1_021-1_OFOS-02_20190304_174830.JPG	/home/mbani/mardata/project-repos/deepsea-fauna-detection/custom_annotation_tool/parent_images/SO268-1_021-1_OFOS-02_20190304_174830.JPG	Xenophyophore
2	0.58125	0.264881	0.66875	0.311905	SO268-1_063-1_OFOS-04_20190317_023607.JPG	/home/mbani/mardata/project-repos/deepsea-fauna-detection/custom_annotation_tool/parent_images/SO268-1_063-1_OFOS-04_20190317_023607.JPG	Coral
10	0.6589285	0.6922615	0.7241075	0.7369045	SO268-2_147-1_OFOS-09_20190421_113817.JPG	/home/mbani/mardata/project-repos/deepsea-fauna-detection/custom_annotation_tool/parent_images/SO268-2_147-1_OFOS-09_20190421_113817.JPG	Sponge
1	0.3660715	0.317262	0.4607145	0.377976	SO268-1_021-1_OFOS-02_20190304_191639.JPG	/home/mbani/mardata/project-repos/deepsea-fauna-detection/custom_annotation_tool/parent_images/SO268-1_021-1_OFOS-02_20190304_191639.JPG	Anemone
1	0.8946425	0.480357	0.9499995	0.516071	SO268-1_030-1_OFOS-03_20190307_050650.JPG	/home/mbani/mardata/project-repos/deepsea-fauna-detection/custom_annotation_tool/parent_images/SO268-1_030-1_OFOS-03_20190307_050650.JPG	Anemone
1	0.3955355	0.93631	0.4339285	0.96131	SO268-1_030-1_OFOS-03_20190307_154607.JPG	/home/mbani/mardata/project-repos/deepsea-fauna-detection/custom_annotation_tool/parent_images/SO268-1_030-1_OFOS-03_20190307_154607.JPG	Anemone
4	0.5107145	0.3678565	0.5258935	0.3767855	SO268-1_030-1_OFOS-03_20190307_154607.JPG	/home/mbani/mardata/project-repos/deepsea-fauna-detection/custom_annotation_tool/parent_images/SO268-1_030-1_OFOS-03_20190307_154607.JPG	Gastropod
10	0.572321	0.488691	0.641071	0.541667	SO268-1_030-1_OFOS-03_20190307_122035.JPG	/home/mbani/mardata/project-repos/deepsea-fauna-detection/custom_annotation_tool/parent_images/SO268-1_030-1_OFOS-03_20190307_122035.JPG	Sponge
2	0.441071	0.460714	0.522321	0.484524	SO268-1_030-1_OFOS-03_20190307_122035.JPG	/home/mbani/mardata/project-repos/deepsea-fauna-detection/custom_annotation_tool/parent_images/SO268-1_030-1_OFOS-03_20190307_122035.JPG	Coral
3	0.4785715	0.793452	0.5401785	0.877976	SO268-1_063-1_OFOS-04_20190317_070701.JPG	/home/mbani/mardata/project-repos/deepsea-fauna-detection/custom_annotation_tool/parent_images/SO268-1_063-1_OFOS-04_20190317_070701.JPG	Fish
5	0.5625	0.1815475	0.620536	0.2416665	SO268-1_063-1_OFOS-04_20190317_070701.JPG	/home/mbani/mardata/project-repos/deepsea-fauna-detection/custom_annotation_tool/parent_images/SO268-1_063-1_OFOS-04_20190317_070701.JPG	Holothuria
8	0.7919645	0.272619	0.8535715	0.310119	SO268-1_063-1_OFOS-04_20190317_070701.JPG	/home/mbani/mardata/project-repos/deepsea-fauna-detection/custom_annotation_tool/parent_images/SO268-1_063-1_OFOS-04_20190317_070701.JPG	Sea Urchin
7	0.4803575	0.386905	0.6312505	0.483929	SO268-1_030-1_OFOS-03_20190307_133452.JPG	/home/mbani/mardata/project-repos/deepsea-fauna-detection/custom_annotation_tool/parent_images/SO268-1_030-1_OFOS-03_20190307_133452.JPG	Ophioroid
7	0.7991075	0.5107145	0.8937505	0.5660715	SO268-1_021-1_OFOS-02_20190304_132110.JPG	/home/mbani/mardata/project-repos/deepsea-fauna-detection/custom_annotation_tool/parent_images/SO268-1_021-1_OFOS-02_20190304_132110.JPG	Ophioroid
10	0.783036	0.396428	0.85	0.440476	SO268-1_030-1_OFOS-03_20190307_065329.JPG	/home/mbani/mardata/project-repos/deepsea-fauna-detection/custom_annotation_tool/parent_images/SO268-1_030-1_OFOS-03_20190307_065329.JPG	Sponge
7	0.2776785	0.774405	0.3562495	0.826191	SO268-1_030-1_OFOS-03_20190307_065329.JPG	/home/mbani/mardata/project-repos/deepsea-fauna-detection/custom_annotation_tool/parent_images/SO268-1_030-1_OFOS-03_20190307_065329.JPG	Ophioroid
11	0.4901785	0.246429	0.5116075	0.260119	SO268-1_030-1_OFOS-03_20190307_065329.JPG	/home/mbani/mardata/project-repos/deepsea-fauna-detection/custom_annotation_tool/parent_images/SO268-1_030-1_OFOS-03_20190307_065329.JPG	Xenophyophore
4	0.698214	0.5023815	0.723214	0.5202385	SO268-2_160-1_OFOS-11_20190428_000631.JPG	/home/mbani/mardata/project-repos/deepsea-fauna-detection/custom_annotation_tool/parent_images/SO268-2_160-1_OFOS-11_20190428_000631.JPG	Gastropod
11	0.4955355	0.3619045	0.5276785	0.3815475	SO268-2_160-1_OFOS-11_20190428_000631.JPG	/home/mbani/mardata/project-repos/deepsea-fauna-detection/custom_annotation_tool/parent_images/SO268-2_160-1_OFOS-11_20190428_000631.JPG	Xenophyophore
11	0.6303575	0.727976	0.6526785	0.747024	SO268-2_160-1_OFOS-11_20190428_000631.JPG	/home/mbani/mardata/project-repos/deepsea-fauna-detection/custom_annotation_tool/parent_images/SO268-2_160-1_OFOS-11_20190428_000631.JPG	Xenophyophore
11	0.916964	0.5303575	0.948214	0.5482145	SO268-2_160-1_OFOS-11_20190428_000631.JPG	/home/mbani/mardata/project-repos/deepsea-fauna-detection/custom_annotation_tool/parent_images/SO268-2_160-1_OFOS-11_20190428_000631.JPG	Xenophyophore
7	0.2196425	0.3904765	0.2874995	0.4476195	SO268-2_160-1_OFOS-11_20190427_203842.JPG	/home/mbani/mardata/project-repos/deepsea-fauna-detection/custom_annotation_tool/parent_images/SO268-2_160-1_OFOS-11_20190427_203842.JPG	Ophioroid
5	0.1973215	0.6125	0.3294645	0.6875	SO268-2_100-1_OFOS-05_20190406_055703.JPG	/home/mbani/mardata/project-repos/deepsea-fauna-detection/custom_annotation_tool/parent_images/SO268-2_100-1_OFOS-05_20190406_055703.JPG	Holothuria
11	0.4133925	0.4071435	0.4410715	0.4232145	SO268-2_100-1_OFOS-05_20190406_055703.JPG	/home/mbani/mardata/project-repos/deepsea-fauna-detection/custom_annotation_tool/parent_images/SO268-2_100-1_OFOS-05_20190406_055703.JPG	Xenophyophore
11	0.4964285	0.623809	0.5249995	0.638095	SO268-2_100-1_OFOS-05_20190406_055703.JPG	/home/mbani/mardata/project-repos/deepsea-fauna-detection/custom_annotation_tool/parent_images/SO268-2_100-1_OFOS-05_20190406_055703.JPG	Xenophyophore
7	0.9321425	0.6119045	0.9999995	0.6660715	SO268-1_030-1_OFOS-03_20190307_155722.JPG	/home/mbani/mardata/project-repos/deepsea-fauna-detection/custom_annotation_tool/parent_images/SO268-1_030-1_OFOS-03_20190307_155722.JPG	Ophioroid
10	0.5633925	0.619643	0.5937495	0.635119	SO268-1_030-1_OFOS-03_20190307_155722.JPG	/home/mbani/mardata/project-repos/deepsea-fauna-detection/custom_annotation_tool/parent_images/SO268-1_030-1_OFOS-03_20190307_155722.JPG	Sponge
7	0.5187495	0.692857	0.5526785	0.711905	SO268-1_030-1_OFOS-03_20190307_155722.JPG	/home/mbani/mardata/project-repos/deepsea-fauna-detection/custom_annotation_tool/parent_images/SO268-1_030-1_OFOS-03_20190307_155722.JPG	Ophioroid
8	0.8857145	0.639881	0.9241075	0.661905	SO268-1_030-1_OFOS-03_20190307_155722.JPG	/home/mbani/mardata/project-repos/deepsea-fauna-detection/custom_annotation_tool/parent_images/SO268-1_030-1_OFOS-03_20190307_155722.JPG	Sea Urchin
10	0.844643	0.216071	0.880357	0.238095	SO268-1_021-1_OFOS-02_20190304_190629.JPG	/home/mbani/mardata/project-repos/deepsea-fauna-detection/custom_annotation_tool/parent_images/SO268-1_021-1_OFOS-02_20190304_190629.JPG	Sponge
11	0.823214	0.7767855	0.879464	0.8101185	SO268-1_021-1_OFOS-02_20190304_190629.JPG	/home/mbani/mardata/project-repos/deepsea-fauna-detection/custom_annotation_tool/parent_images/SO268-1_021-1_OFOS-02_20190304_190629.JPG	Xenophyophore
7	0.6991075	0.956547	0.7776785	0.995833	SO268-1_021-1_OFOS-02_20190304_190629.JPG	/home/mbani/mardata/project-repos/deepsea-fauna-detection/custom_annotation_tool/parent_images/SO268-1_021-1_OFOS-02_20190304_190629.JPG	Ophioroid
5	0.4928565	0.525595	0.6392855	0.620833	SO268-2_126-1_OFOS-07_20190414_011519.JPG	/home/mbani/mardata/project-repos/deepsea-fauna-detection/custom_annotation_tool/parent_images/SO268-2_126-1_OFOS-07_20190414_011519.JPG	Holothuria
7	0.2892855	0.3124995	0.3633925	0.3571425	SO268-2_126-1_OFOS-07_20190413_173208.JPG	/home/mbani/mardata/project-repos/deepsea-fauna-detection/custom_annotation_tool/parent_images/SO268-2_126-1_OFOS-07_20190413_173208.JPG	Ophioroid
11	0.7294645	0.467857	0.7830355	0.494047	SO268-1_030-1_OFOS-03_20190307_114137.JPG	/home/mbani/mardata/project-repos/deepsea-fauna-detection/custom_annotation_tool/parent_images/SO268-1_030-1_OFOS-03_20190307_114137.JPG	Xenophyophore
7	0.7276785	0.4970235	0.7973215	0.5214285	SO268-1_030-1_OFOS-03_20190307_114137.JPG	/home/mbani/mardata/project-repos/deepsea-fauna-detection/custom_annotation_tool/parent_images/SO268-1_030-1_OFOS-03_20190307_114137.JPG	Ophioroid
6	0.000893	0.492857	0.111607	0.631547	SO268-2_160-1_OFOS-11_20190427_215202.JPG	/home/mbani/mardata/project-repos/deepsea-fauna-detection/custom_annotation_tool/parent_images/SO268-2_160-1_OFOS-11_20190427_215202.JPG	Litter
7	0.8830355	0.2416665	0.8982145	0.2547615	SO268-2_160-1_OFOS-11_20190427_215202.JPG	/home/mbani/mardata/project-repos/deepsea-fauna-detection/custom_annotation_tool/parent_images/SO268-2_160-1_OFOS-11_20190427_215202.JPG	Ophioroid
4	0.5812505	0.7434525	0.6116075	0.7690475	SO268-1_030-1_OFOS-03_20190307_092208.JPG	/home/mbani/mardata/project-repos/deepsea-fauna-detection/custom_annotation_tool/parent_images/SO268-1_030-1_OFOS-03_20190307_092208.JPG	Gastropod
3	0.9267855	0.451191	0.9946425	0.491667	SO268-1_030-1_OFOS-03_20190307_092208.JPG	/home/mbani/mardata/project-repos/deepsea-fauna-detection/custom_annotation_tool/parent_images/SO268-1_030-1_OFOS-03_20190307_092208.JPG	Fish
7	0.3625005	0.000595	0.4598215	0.051785	SO268-1_030-1_OFOS-03_20190307_092208.JPG	/home/mbani/mardata/project-repos/deepsea-fauna-detection/custom_annotation_tool/parent_images/SO268-1_030-1_OFOS-03_20190307_092208.JPG	Ophioroid
10	0.0008925	0.733333	0.0205355	0.753571	SO268-2_147-1_OFOS-09_20190421_074857.JPG	/home/mbani/mardata/project-repos/deepsea-fauna-detection/custom_annotation_tool/parent_images/SO268-2_147-1_OFOS-09_20190421_074857.JPG	Sponge
1	0.8098215	0.5119045	0.8544645	0.5410715	SO268-1_063-1_OFOS-04_20190317_050627.JPG	/home/mbani/mardata/project-repos/deepsea-fauna-detection/custom_annotation_tool/parent_images/SO268-1_063-1_OFOS-04_20190317_050627.JPG	Anemone
7	0.0008925	0.382143	0.1160715	0.482143	SO268-2_160-1_OFOS-11_20190427_195022.JPG	/home/mbani/mardata/project-repos/deepsea-fauna-detection/custom_annotation_tool/parent_images/SO268-2_160-1_OFOS-11_20190427_195022.JPG	Ophioroid
5	0.3892855	0.251786	0.4991065	0.317262	SO268-2_126-1_OFOS-07_20190413_200322.JPG	/home/mbani/mardata/project-repos/deepsea-fauna-detection/custom_annotation_tool/parent_images/SO268-2_126-1_OFOS-07_20190413_200322.JPG	Holothuria
11	0.842857	0.492262	0.869643	0.509524	SO268-2_126-1_OFOS-07_20190413_200322.JPG	/home/mbani/mardata/project-repos/deepsea-fauna-detection/custom_annotation_tool/parent_images/SO268-2_126-1_OFOS-07_20190413_200322.JPG	Xenophyophore
11	0.875893	0.3869045	0.900893	0.4035715	SO268-2_126-1_OFOS-07_20190413_200322.JPG	/home/mbani/mardata/project-repos/deepsea-fauna-detection/custom_annotation_tool/parent_images/SO268-2_126-1_OFOS-07_20190413_200322.JPG	Xenophyophore
10	0.232143	0.3267855	0.296429	0.3726185	SO268-1_030-1_OFOS-03_20190307_095105.JPG	/home/mbani/mardata/project-repos/deepsea-fauna-detection/custom_annotation_tool/parent_images/SO268-1_030-1_OFOS-03_20190307_095105.JPG	Sponge
7	0.9687505	0.508929	0.9973215	0.529167	SO268-1_030-1_OFOS-03_20190307_095105.JPG	/home/mbani/mardata/project-repos/deepsea-fauna-detection/custom_annotation_tool/parent_images/SO268-1_030-1_OFOS-03_20190307_095105.JPG	Ophioroid
10	0.085714	0.680952	0.116964	0.70119	SO268-1_030-1_OFOS-03_20190307_095105.JPG	/home/mbani/mardata/project-repos/deepsea-fauna-detection/custom_annotation_tool/parent_images/SO268-1_030-1_OFOS-03_20190307_095105.JPG	Sponge
7	0.260714	0.274405	0.377678	0.367857	SO268-1_021-1_OFOS-02_20190304_123840.JPG	/home/mbani/mardata/project-repos/deepsea-fauna-detection/custom_annotation_tool/parent_images/SO268-1_021-1_OFOS-02_20190304_123840.JPG	Ophioroid
11	0.3053575	0.738691	0.3562505	0.771429	SO268-1_021-1_OFOS-02_20190304_123840.JPG	/home/mbani/mardata/project-repos/deepsea-fauna-detection/custom_annotation_tool/parent_images/SO268-1_021-1_OFOS-02_20190304_123840.JPG	Xenophyophore
10	0.073214	0.163095	0.115178	0.188095	SO268-1_030-1_OFOS-03_20190307_111720.JPG	/home/mbani/mardata/project-repos/deepsea-fauna-detection/custom_annotation_tool/parent_images/SO268-1_030-1_OFOS-03_20190307_111720.JPG	Sponge
10	0.121429	0.4125	0.152679	0.431548	SO268-1_030-1_OFOS-03_20190307_111720.JPG	/home/mbani/mardata/project-repos/deepsea-fauna-detection/custom_annotation_tool/parent_images/SO268-1_030-1_OFOS-03_20190307_111720.JPG	Sponge
1	0.4544645	0.611905	0.5616075	0.680357	SO268-1_030-1_OFOS-03_20190307_052002.JPG	/home/mbani/mardata/project-repos/deepsea-fauna-detection/custom_annotation_tool/parent_images/SO268-1_030-1_OFOS-03_20190307_052002.JPG	Anemone
7	0.5678575	0.466666	0.6437505	0.527976	SO268-2_160-1_OFOS-11_20190427_192712.JPG	/home/mbani/mardata/project-repos/deepsea-fauna-detection/custom_annotation_tool/parent_images/SO268-2_160-1_OFOS-11_20190427_192712.JPG	Ophioroid
11	0.308929	0.261905	0.340179	0.279167	SO268-2_160-1_OFOS-11_20190427_192712.JPG	/home/mbani/mardata/project-repos/deepsea-fauna-detection/custom_annotation_tool/parent_images/SO268-2_160-1_OFOS-11_20190427_192712.JPG	Xenophyophore
11	0.5437495	0.221429	0.5696425	0.238691	SO268-2_160-1_OFOS-11_20190427_192712.JPG	/home/mbani/mardata/project-repos/deepsea-fauna-detection/custom_annotation_tool/parent_images/SO268-2_160-1_OFOS-11_20190427_192712.JPG	Xenophyophore
11	0.7866065	0.235714	0.8142855	0.252976	SO268-2_160-1_OFOS-11_20190427_192712.JPG	/home/mbani/mardata/project-repos/deepsea-fauna-detection/custom_annotation_tool/parent_images/SO268-2_160-1_OFOS-11_20190427_192712.JPG	Xenophyophore
11	0.808036	0.2196435	0.833036	0.2357145	SO268-2_160-1_OFOS-11_20190427_192712.JPG	/home/mbani/mardata/project-repos/deepsea-fauna-detection/custom_annotation_tool/parent_images/SO268-2_160-1_OFOS-11_20190427_192712.JPG	Xenophyophore
1	0.358036	0.5785715	0.3875	0.5952385	SO268-1_063-1_OFOS-04_20190317_060507.JPG	/home/mbani/mardata/project-repos/deepsea-fauna-detection/custom_annotation_tool/parent_images/SO268-1_063-1_OFOS-04_20190317_060507.JPG	Anemone
9	0.4705355	0.715476	0.5491065	0.754762	SO268-1_063-1_OFOS-04_20190317_060507.JPG	/home/mbani/mardata/project-repos/deepsea-fauna-detection/custom_annotation_tool/parent_images/SO268-1_063-1_OFOS-04_20190317_060507.JPG	Shrimp
9	0.6125	0.8934525	0.660714	0.9351195	SO268-1_063-1_OFOS-04_20190317_060507.JPG	/home/mbani/mardata/project-repos/deepsea-fauna-detection/custom_annotation_tool/parent_images/SO268-1_063-1_OFOS-04_20190317_060507.JPG	Shrimp
7	0.750893	0.1125	0.867857	0.194048	SO268-1_021-1_OFOS-02_20190304_143430.JPG	/home/mbani/mardata/project-repos/deepsea-fauna-detection/custom_annotation_tool/parent_images/SO268-1_021-1_OFOS-02_20190304_143430.JPG	Ophioroid
7	0.353572	0.5351195	0.383036	0.5607145	SO268-1_021-1_OFOS-02_20190304_143430.JPG	/home/mbani/mardata/project-repos/deepsea-fauna-detection/custom_annotation_tool/parent_images/SO268-1_021-1_OFOS-02_20190304_143430.JPG	Ophioroid
5	0.625893	0.482143	0.717857	0.522619	SO268-1_030-1_OFOS-03_20190307_155826.JPG	/home/mbani/mardata/project-repos/deepsea-fauna-detection/custom_annotation_tool/parent_images/SO268-1_030-1_OFOS-03_20190307_155826.JPG	Holothuria
7	0.383036	0.054166	0.547322	0.140476	SO268-2_100-1_OFOS-05_20190406_081605.JPG	/home/mbani/mardata/project-repos/deepsea-fauna-detection/custom_annotation_tool/parent_images/SO268-2_100-1_OFOS-05_20190406_081605.JPG	Ophioroid
7	0.600893	0.398214	0.690179	0.467262	SO268-2_160-1_OFOS-11_20190427_170702.JPG	/home/mbani/mardata/project-repos/deepsea-fauna-detection/custom_annotation_tool/parent_images/SO268-2_160-1_OFOS-11_20190427_170702.JPG	Ophioroid
11	0.7705355	0.442262	0.8169645	0.468452	SO268-2_160-1_OFOS-11_20190427_170702.JPG	/home/mbani/mardata/project-repos/deepsea-fauna-detection/custom_annotation_tool/parent_images/SO268-2_160-1_OFOS-11_20190427_170702.JPG	Xenophyophore
7	0.4250005	0.2428575	0.5473215	0.3279765	SO268-1_030-1_OFOS-03_20190307_152422.JPG	/home/mbani/mardata/project-repos/deepsea-fauna-detection/custom_annotation_tool/parent_images/SO268-1_030-1_OFOS-03_20190307_152422.JPG	Ophioroid
1	0.1214285	0.070833	0.2267855	0.127381	SO268-1_030-1_OFOS-03_20190307_152422.JPG	/home/mbani/mardata/project-repos/deepsea-fauna-detection/custom_annotation_tool/parent_images/SO268-1_030-1_OFOS-03_20190307_152422.JPG	Anemone
11	0.3562495	0.5023815	0.3883925	0.5202385	SO268-1_030-1_OFOS-03_20190307_152422.JPG	/home/mbani/mardata/project-repos/deepsea-fauna-detection/custom_annotation_tool/parent_images/SO268-1_030-1_OFOS-03_20190307_152422.JPG	Xenophyophore
10	0.117857	0.1648815	0.150893	0.1857145	SO268-1_030-1_OFOS-03_20190307_112159.JPG	/home/mbani/mardata/project-repos/deepsea-fauna-detection/custom_annotation_tool/parent_images/SO268-1_030-1_OFOS-03_20190307_112159.JPG	Sponge
1	0.5125	0.4232145	0.548214	0.4476195	SO268-1_063-1_OFOS-04_20190317_042347.JPG	/home/mbani/mardata/project-repos/deepsea-fauna-detection/custom_annotation_tool/parent_images/SO268-1_063-1_OFOS-04_20190317_042347.JPG	Anemone
7	0.201786	0.14881	0.251786	0.176786	SO268-1_063-1_OFOS-04_20190317_042347.JPG	/home/mbani/mardata/project-repos/deepsea-fauna-detection/custom_annotation_tool/parent_images/SO268-1_063-1_OFOS-04_20190317_042347.JPG	Ophioroid
7	0.0687495	0.6136905	0.2071425	0.7226195	SO268-1_021-1_OFOS-02_20190304_175450.JPG	/home/mbani/mardata/project-repos/deepsea-fauna-detection/custom_annotation_tool/parent_images/SO268-1_021-1_OFOS-02_20190304_175450.JPG	Ophioroid
4	0.5633925	0.025	0.5767855	0.03869	SO268-1_021-1_OFOS-02_20190304_175450.JPG	/home/mbani/mardata/project-repos/deepsea-fauna-detection/custom_annotation_tool/parent_images/SO268-1_021-1_OFOS-02_20190304_175450.JPG	Gastropod
10	0.5366075	0.468452	0.5687505	0.490476	SO268-1_030-1_OFOS-03_20190307_114025.JPG	/home/mbani/mardata/project-repos/deepsea-fauna-detection/custom_annotation_tool/parent_images/SO268-1_030-1_OFOS-03_20190307_114025.JPG	Sponge
4	0.6758925	0.7375	0.6973215	0.748214	SO268-1_030-1_OFOS-03_20190307_114025.JPG	/home/mbani/mardata/project-repos/deepsea-fauna-detection/custom_annotation_tool/parent_images/SO268-1_030-1_OFOS-03_20190307_114025.JPG	Gastropod
7	0.8151785	0.8500005	0.8580355	0.8755955	SO268-1_030-1_OFOS-03_20190307_114025.JPG	/home/mbani/mardata/project-repos/deepsea-fauna-detection/custom_annotation_tool/parent_images/SO268-1_030-1_OFOS-03_20190307_114025.JPG	Ophioroid
7	0.1883935	0.197024	0.2794645	0.256548	SO268-1_021-1_OFOS-02_20190304_193921.JPG	/home/mbani/mardata/project-repos/deepsea-fauna-detection/custom_annotation_tool/parent_images/SO268-1_021-1_OFOS-02_20190304_193921.JPG	Ophioroid
1	0.485714	0.8636905	0.521428	0.8910715	SO268-1_021-1_OFOS-02_20190304_193921.JPG	/home/mbani/mardata/project-repos/deepsea-fauna-detection/custom_annotation_tool/parent_images/SO268-1_021-1_OFOS-02_20190304_193921.JPG	Anemone
5	0.2196435	0.922024	0.3419645	1	SO268-2_128-1_OFOS-08_20190416_072821.JPG	/home/mbani/mardata/project-repos/deepsea-fauna-detection/custom_annotation_tool/parent_images/SO268-2_128-1_OFOS-08_20190416_072821.JPG	Holothuria
10	0.238393	0.60119	0.275893	0.627976	SO268-1_021-1_OFOS-02_20190304_102630.JPG	/home/mbani/mardata/project-repos/deepsea-fauna-detection/custom_annotation_tool/parent_images/SO268-1_021-1_OFOS-02_20190304_102630.JPG	Sponge
2	0.1839285	0.2755955	0.3035715	0.3184525	SO268-1_021-1_OFOS-02_20190304_102630.JPG	/home/mbani/mardata/project-repos/deepsea-fauna-detection/custom_annotation_tool/parent_images/SO268-1_021-1_OFOS-02_20190304_102630.JPG	Coral
11	0.258036	0.4369045	0.301786	0.4654755	SO268-2_160-1_OFOS-11_20190427_232431.JPG	/home/mbani/mardata/project-repos/deepsea-fauna-detection/custom_annotation_tool/parent_images/SO268-2_160-1_OFOS-11_20190427_232431.JPG	Xenophyophore
5	0.8910715	0.1851195	1.0000005	0.2904765	SO268-2_147-1_OFOS-09_20190421_101907.JPG	/home/mbani/mardata/project-repos/deepsea-fauna-detection/custom_annotation_tool/parent_images/SO268-2_147-1_OFOS-09_20190421_101907.JPG	Holothuria
10	0.220536	0.5190475	0.266072	0.5446425	SO268-2_126-1_OFOS-07_20190414_010139.JPG	/home/mbani/mardata/project-repos/deepsea-fauna-detection/custom_annotation_tool/parent_images/SO268-2_126-1_OFOS-07_20190414_010139.JPG	Sponge
7	0.5428575	0.567262	0.6089285	0.605952	SO268-2_126-1_OFOS-07_20190414_010139.JPG	/home/mbani/mardata/project-repos/deepsea-fauna-detection/custom_annotation_tool/parent_images/SO268-2_126-1_OFOS-07_20190414_010139.JPG	Ophioroid
1	0.6830355	0.6184525	0.7178565	0.6398815	SO268-1_063-1_OFOS-04_20190317_040147.JPG	/home/mbani/mardata/project-repos/deepsea-fauna-detection/custom_annotation_tool/parent_images/SO268-1_063-1_OFOS-04_20190317_040147.JPG	Anemone
11	0.3848215	0.276191	0.4294645	0.307143	SO268-2_126-1_OFOS-07_20190414_004040.JPG	/home/mbani/mardata/project-repos/deepsea-fauna-detection/custom_annotation_tool/parent_images/SO268-2_126-1_OFOS-07_20190414_004040.JPG	Xenophyophore
7	0.699107	0.564286	0.749107	0.595238	SO268-2_126-1_OFOS-07_20190414_004040.JPG	/home/mbani/mardata/project-repos/deepsea-fauna-detection/custom_annotation_tool/parent_images/SO268-2_126-1_OFOS-07_20190414_004040.JPG	Ophioroid
4	0.489286	0.4726195	0.522322	0.4952385	SO268-1_030-1_OFOS-03_20190307_120622.JPG	/home/mbani/mardata/project-repos/deepsea-fauna-detection/custom_annotation_tool/parent_images/SO268-1_030-1_OFOS-03_20190307_120622.JPG	Gastropod
10	0.541964	0.775	0.558928	0.78869	SO268-1_030-1_OFOS-03_20190307_120622.JPG	/home/mbani/mardata/project-repos/deepsea-fauna-detection/custom_annotation_tool/parent_images/SO268-1_030-1_OFOS-03_20190307_120622.JPG	Sponge
10	0.838393	0.8190475	0.888393	0.8571425	SO268-1_030-1_OFOS-03_20190307_120622.JPG	/home/mbani/mardata/project-repos/deepsea-fauna-detection/custom_annotation_tool/parent_images/SO268-1_030-1_OFOS-03_20190307_120622.JPG	Sponge
11	0.2517855	0.255357	0.2919645	0.279167	SO268-1_030-1_OFOS-03_20190307_120622.JPG	/home/mbani/mardata/project-repos/deepsea-fauna-detection/custom_annotation_tool/parent_images/SO268-1_030-1_OFOS-03_20190307_120622.JPG	Xenophyophore
7	0.933929	0.563095	0.983929	0.597619	SO268-1_030-1_OFOS-03_20190307_120622.JPG	/home/mbani/mardata/project-repos/deepsea-fauna-detection/custom_annotation_tool/parent_images/SO268-1_030-1_OFOS-03_20190307_120622.JPG	Ophioroid
10	0.1330355	0.207143	0.2008925	0.247619	SO268-1_030-1_OFOS-03_20190307_063632.JPG	/home/mbani/mardata/project-repos/deepsea-fauna-detection/custom_annotation_tool/parent_images/SO268-1_030-1_OFOS-03_20190307_063632.JPG	Sponge
11	0.6142855	0.395833	0.6464285	0.419047	SO268-1_030-1_OFOS-03_20190307_063632.JPG	/home/mbani/mardata/project-repos/deepsea-fauna-detection/custom_annotation_tool/parent_images/SO268-1_030-1_OFOS-03_20190307_063632.JPG	Xenophyophore
7	0.238393	0.54881	0.255357	0.559524	SO268-1_030-1_OFOS-03_20190307_063632.JPG	/home/mbani/mardata/project-repos/deepsea-fauna-detection/custom_annotation_tool/parent_images/SO268-1_030-1_OFOS-03_20190307_063632.JPG	Ophioroid
7	0.100893	0.254762	0.169643	0.295238	SO268-1_030-1_OFOS-03_20190307_121701.JPG	/home/mbani/mardata/project-repos/deepsea-fauna-detection/custom_annotation_tool/parent_images/SO268-1_030-1_OFOS-03_20190307_121701.JPG	Ophioroid
11	0.1625005	0.769047	0.1928575	0.788095	SO268-1_030-1_OFOS-03_20190307_121701.JPG	/home/mbani/mardata/project-repos/deepsea-fauna-detection/custom_annotation_tool/parent_images/SO268-1_030-1_OFOS-03_20190307_121701.JPG	Xenophyophore
10	0.704464	0.35119	0.740178	0.37619	SO268-1_030-1_OFOS-03_20190307_071413.JPG	/home/mbani/mardata/project-repos/deepsea-fauna-detection/custom_annotation_tool/parent_images/SO268-1_030-1_OFOS-03_20190307_071413.JPG	Sponge
10	0.527679	0.239881	0.596429	0.291071	SO268-1_030-1_OFOS-03_20190307_122037.JPG	/home/mbani/mardata/project-repos/deepsea-fauna-detection/custom_annotation_tool/parent_images/SO268-1_030-1_OFOS-03_20190307_122037.JPG	Sponge
2	0.40625	0.198214	0.473214	0.221428	SO268-1_030-1_OFOS-03_20190307_122037.JPG	/home/mbani/mardata/project-repos/deepsea-fauna-detection/custom_annotation_tool/parent_images/SO268-1_030-1_OFOS-03_20190307_122037.JPG	Coral
11	0.8580355	0.6613095	0.8901785	0.6827385	SO268-1_030-1_OFOS-03_20190307_122037.JPG	/home/mbani/mardata/project-repos/deepsea-fauna-detection/custom_annotation_tool/parent_images/SO268-1_030-1_OFOS-03_20190307_122037.JPG	Xenophyophore
7	0.1857145	0.429762	0.3241075	0.519048	SO268-2_160-1_OFOS-11_20190427_220922.JPG	/home/mbani/mardata/project-repos/deepsea-fauna-detection/custom_annotation_tool/parent_images/SO268-2_160-1_OFOS-11_20190427_220922.JPG	Ophioroid
7	0.7464285	0.4333335	0.8267855	0.4732145	SO268-2_160-1_OFOS-11_20190427_220922.JPG	/home/mbani/mardata/project-repos/deepsea-fauna-detection/custom_annotation_tool/parent_images/SO268-2_160-1_OFOS-11_20190427_220922.JPG	Ophioroid
11	0.6758925	0.327381	0.7017855	0.341667	SO268-2_160-1_OFOS-11_20190427_220922.JPG	/home/mbani/mardata/project-repos/deepsea-fauna-detection/custom_annotation_tool/parent_images/SO268-2_160-1_OFOS-11_20190427_220922.JPG	Xenophyophore
11	0.5267855	0.9160715	0.5553565	0.9321425	SO268-2_160-1_OFOS-11_20190427_220922.JPG	/home/mbani/mardata/project-repos/deepsea-fauna-detection/custom_annotation_tool/parent_images/SO268-2_160-1_OFOS-11_20190427_220922.JPG	Xenophyophore
10	0.3348215	0.1327385	0.3669645	0.1535715	SO268-1_021-1_OFOS-02_20190304_162130.JPG	/home/mbani/mardata/project-repos/deepsea-fauna-detection/custom_annotation_tool/parent_images/SO268-1_021-1_OFOS-02_20190304_162130.JPG	Sponge
7	0.0803575	0.3809525	0.1437505	0.4285715	SO268-1_030-1_OFOS-03_20190307_150501.JPG	/home/mbani/mardata/project-repos/deepsea-fauna-detection/custom_annotation_tool/parent_images/SO268-1_030-1_OFOS-03_20190307_150501.JPG	Ophioroid
7	0.508928	0.8047625	0.629464	0.8755955	SO268-1_030-1_OFOS-03_20190307_150501.JPG	/home/mbani/mardata/project-repos/deepsea-fauna-detection/custom_annotation_tool/parent_images/SO268-1_030-1_OFOS-03_20190307_150501.JPG	Ophioroid
7	0.090179	0.1327385	0.133929	0.1738095	SO268-1_030-1_OFOS-03_20190307_150501.JPG	/home/mbani/mardata/project-repos/deepsea-fauna-detection/custom_annotation_tool/parent_images/SO268-1_030-1_OFOS-03_20190307_150501.JPG	Ophioroid
10	0.260714	0.3755955	0.285714	0.3904765	SO268-1_030-1_OFOS-03_20190307_150501.JPG	/home/mbani/mardata/project-repos/deepsea-fauna-detection/custom_annotation_tool/parent_images/SO268-1_030-1_OFOS-03_20190307_150501.JPG	Sponge
4	0.0357145	0.255952	0.0633935	0.273214	SO268-1_030-1_OFOS-03_20190307_091756.JPG	/home/mbani/mardata/project-repos/deepsea-fauna-detection/custom_annotation_tool/parent_images/SO268-1_030-1_OFOS-03_20190307_091756.JPG	Gastropod
1	0.4687505	0.064881	0.5160715	0.092857	SO268-1_021-1_OFOS-02_20190304_174140.JPG	/home/mbani/mardata/project-repos/deepsea-fauna-detection/custom_annotation_tool/parent_images/SO268-1_021-1_OFOS-02_20190304_174140.JPG	Anemone
10	0.7000005	0.618452	0.7410715	0.648214	SO268-1_021-1_OFOS-02_20190304_165409.JPG	/home/mbani/mardata/project-repos/deepsea-fauna-detection/custom_annotation_tool/parent_images/SO268-1_021-1_OFOS-02_20190304_165409.JPG	Sponge
10	0.7098215	0.8113095	0.7250005	0.8232145	SO268-1_021-1_OFOS-02_20190304_165409.JPG	/home/mbani/mardata/project-repos/deepsea-fauna-detection/custom_annotation_tool/parent_images/SO268-1_021-1_OFOS-02_20190304_165409.JPG	Sponge
8	0.408036	0.385119	0.45625	0.416071	SO268-2_147-1_OFOS-09_20190421_090317.JPG	/home/mbani/mardata/project-repos/deepsea-fauna-detection/custom_annotation_tool/parent_images/SO268-2_147-1_OFOS-09_20190421_090317.JPG	Sea Urchin
11	0.348214	0.205952	0.3875	0.230952	SO268-2_147-1_OFOS-09_20190421_090317.JPG	/home/mbani/mardata/project-repos/deepsea-fauna-detection/custom_annotation_tool/parent_images/SO268-2_147-1_OFOS-09_20190421_090317.JPG	Xenophyophore
10	0.7723215	0.72619	0.8419645	0.775	SO268-2_126-1_OFOS-07_20190413_174038.JPG	/home/mbani/mardata/project-repos/deepsea-fauna-detection/custom_annotation_tool/parent_images/SO268-2_126-1_OFOS-07_20190413_174038.JPG	Sponge
7	0.8580355	0.2440475	0.8964285	0.2654765	SO268-2_126-1_OFOS-07_20190413_174038.JPG	/home/mbani/mardata/project-repos/deepsea-fauna-detection/custom_annotation_tool/parent_images/SO268-2_126-1_OFOS-07_20190413_174038.JPG	Ophioroid
9	0.5446435	0.4595235	0.6669645	0.4994045	SO268-1_030-1_OFOS-03_20190307_140839.JPG	/home/mbani/mardata/project-repos/deepsea-fauna-detection/custom_annotation_tool/parent_images/SO268-1_030-1_OFOS-03_20190307_140839.JPG	Shrimp
2	0.5375	0.2964285	0.58125	0.3630955	SO268-1_030-1_OFOS-03_20190307_140839.JPG	/home/mbani/mardata/project-repos/deepsea-fauna-detection/custom_annotation_tool/parent_images/SO268-1_030-1_OFOS-03_20190307_140839.JPG	Coral
1	0.509821	0.917262	0.566071	0.967262	SO268-2_126-1_OFOS-07_20190413_225650.JPG	/home/mbani/mardata/project-repos/deepsea-fauna-detection/custom_annotation_tool/parent_images/SO268-2_126-1_OFOS-07_20190413_225650.JPG	Anemone
7	0.6741075	0.2875	0.8232145	0.390476	SO268-2_126-1_OFOS-07_20190413_225650.JPG	/home/mbani/mardata/project-repos/deepsea-fauna-detection/custom_annotation_tool/parent_images/SO268-2_126-1_OFOS-07_20190413_225650.JPG	Ophioroid
10	0.799107	0.586309	0.838393	0.603571	SO268-2_126-1_OFOS-07_20190413_225650.JPG	/home/mbani/mardata/project-repos/deepsea-fauna-detection/custom_annotation_tool/parent_images/SO268-2_126-1_OFOS-07_20190413_225650.JPG	Sponge
7	0.7624995	0.641071	0.8214285	0.673809	SO268-2_126-1_OFOS-07_20190413_201740.JPG	/home/mbani/mardata/project-repos/deepsea-fauna-detection/custom_annotation_tool/parent_images/SO268-2_126-1_OFOS-07_20190413_201740.JPG	Ophioroid
10	0.819643	0.86369	0.863393	0.893452	SO268-2_126-1_OFOS-07_20190413_201740.JPG	/home/mbani/mardata/project-repos/deepsea-fauna-detection/custom_annotation_tool/parent_images/SO268-2_126-1_OFOS-07_20190413_201740.JPG	Sponge
11	0.221429	0.4809525	0.257143	0.5065475	SO268-2_126-1_OFOS-07_20190413_201740.JPG	/home/mbani/mardata/project-repos/deepsea-fauna-detection/custom_annotation_tool/parent_images/SO268-2_126-1_OFOS-07_20190413_201740.JPG	Xenophyophore
11	0.6491075	0.384524	0.6750005	0.402976	SO268-2_126-1_OFOS-07_20190413_201740.JPG	/home/mbani/mardata/project-repos/deepsea-fauna-detection/custom_annotation_tool/parent_images/SO268-2_126-1_OFOS-07_20190413_201740.JPG	Xenophyophore
7	0.5633925	0.5267855	0.6187495	0.5666665	SO268-1_021-1_OFOS-02_20190304_112000.JPG	/home/mbani/mardata/project-repos/deepsea-fauna-detection/custom_annotation_tool/parent_images/SO268-1_021-1_OFOS-02_20190304_112000.JPG	Ophioroid
11	0.8857145	0.709524	0.9223215	0.732738	SO268-1_021-1_OFOS-02_20190304_112000.JPG	/home/mbani/mardata/project-repos/deepsea-fauna-detection/custom_annotation_tool/parent_images/SO268-1_021-1_OFOS-02_20190304_112000.JPG	Xenophyophore
7	0.3464285	0.6380955	0.4035715	0.6714285	SO268-1_030-1_OFOS-03_20190307_075723.JPG	/home/mbani/mardata/project-repos/deepsea-fauna-detection/custom_annotation_tool/parent_images/SO268-1_030-1_OFOS-03_20190307_075723.JPG	Ophioroid
4	0.450893	0.3875005	0.474107	0.4053575	SO268-1_030-1_OFOS-03_20190307_050520.JPG	/home/mbani/mardata/project-repos/deepsea-fauna-detection/custom_annotation_tool/parent_images/SO268-1_030-1_OFOS-03_20190307_050520.JPG	Gastropod
7	0.2544645	0.342262	0.2705355	0.351786	SO268-1_030-1_OFOS-03_20190307_050520.JPG	/home/mbani/mardata/project-repos/deepsea-fauna-detection/custom_annotation_tool/parent_images/SO268-1_030-1_OFOS-03_20190307_050520.JPG	Ophioroid
11	0.8464285	0.502976	0.8812495	0.525	SO268-2_126-1_OFOS-07_20190413_224500.JPG	/home/mbani/mardata/project-repos/deepsea-fauna-detection/custom_annotation_tool/parent_images/SO268-2_126-1_OFOS-07_20190413_224500.JPG	Xenophyophore
11	0.3267855	0.5351195	0.3526785	0.5577385	SO268-2_126-1_OFOS-07_20190413_224500.JPG	/home/mbani/mardata/project-repos/deepsea-fauna-detection/custom_annotation_tool/parent_images/SO268-2_126-1_OFOS-07_20190413_224500.JPG	Xenophyophore
11	0.474107	0.832143	0.511607	0.855357	SO268-2_126-1_OFOS-07_20190413_224500.JPG	/home/mbani/mardata/project-repos/deepsea-fauna-detection/custom_annotation_tool/parent_images/SO268-2_126-1_OFOS-07_20190413_224500.JPG	Xenophyophore
11	0.450893	0.7642855	0.480357	0.7851185	SO268-2_126-1_OFOS-07_20190413_224500.JPG	/home/mbani/mardata/project-repos/deepsea-fauna-detection/custom_annotation_tool/parent_images/SO268-2_126-1_OFOS-07_20190413_224500.JPG	Xenophyophore
11	0.8517855	0.154167	0.8866065	0.177381	SO268-2_126-1_OFOS-07_20190413_224500.JPG	/home/mbani/mardata/project-repos/deepsea-fauna-detection/custom_annotation_tool/parent_images/SO268-2_126-1_OFOS-07_20190413_224500.JPG	Xenophyophore
7	0.0008935	0.354762	0.1044645	0.425	SO268-1_021-1_OFOS-02_20190304_185330.JPG	/home/mbani/mardata/project-repos/deepsea-fauna-detection/custom_annotation_tool/parent_images/SO268-1_021-1_OFOS-02_20190304_185330.JPG	Ophioroid
7	0.5151785	0.4815475	0.5991075	0.5351185	SO268-1_021-1_OFOS-02_20190304_185330.JPG	/home/mbani/mardata/project-repos/deepsea-fauna-detection/custom_annotation_tool/parent_images/SO268-1_021-1_OFOS-02_20190304_185330.JPG	Ophioroid
1	0.9580355	0.5416665	0.9991065	0.5660715	SO268-2_147-1_OFOS-09_20190421_113107.JPG	/home/mbani/mardata/project-repos/deepsea-fauna-detection/custom_annotation_tool/parent_images/SO268-2_147-1_OFOS-09_20190421_113107.JPG	Anemone
1	0.846429	0.627976	0.863393	0.63869	SO268-2_147-1_OFOS-09_20190421_113107.JPG	/home/mbani/mardata/project-repos/deepsea-fauna-detection/custom_annotation_tool/parent_images/SO268-2_147-1_OFOS-09_20190421_113107.JPG	Anemone
4	0.60625	0.792262	0.620536	0.805952	SO268-1_021-1_OFOS-02_20190304_134740.JPG	/home/mbani/mardata/project-repos/deepsea-fauna-detection/custom_annotation_tool/parent_images/SO268-1_021-1_OFOS-02_20190304_134740.JPG	Gastropod
1	0.2616075	0.075	0.3812505	0.132738	SO268-2_100-1_OFOS-05_20190406_085825.JPG	/home/mbani/mardata/project-repos/deepsea-fauna-detection/custom_annotation_tool/parent_images/SO268-2_100-1_OFOS-05_20190406_085825.JPG	Anemone
7	0.3366075	0.507738	0.3750005	0.530952	SO268-2_100-1_OFOS-05_20190406_085825.JPG	/home/mbani/mardata/project-repos/deepsea-fauna-detection/custom_annotation_tool/parent_images/SO268-2_100-1_OFOS-05_20190406_085825.JPG	Ophioroid
7	0.0357145	0.3880955	0.1053575	0.4345245	SO268-2_100-1_OFOS-05_20190406_121414.JPG	/home/mbani/mardata/project-repos/deepsea-fauna-detection/custom_annotation_tool/parent_images/SO268-2_100-1_OFOS-05_20190406_121414.JPG	Ophioroid
11	0.623214	0.227381	0.66875	0.254167	SO268-2_100-1_OFOS-05_20190406_121414.JPG	/home/mbani/mardata/project-repos/deepsea-fauna-detection/custom_annotation_tool/parent_images/SO268-2_100-1_OFOS-05_20190406_121414.JPG	Xenophyophore
11	0.2955355	0.673809	0.3241065	0.692857	SO268-2_100-1_OFOS-05_20190406_121414.JPG	/home/mbani/mardata/project-repos/deepsea-fauna-detection/custom_annotation_tool/parent_images/SO268-2_100-1_OFOS-05_20190406_121414.JPG	Xenophyophore
7	0.3035715	0.7690475	0.3500005	0.7982145	SO268-1_021-1_OFOS-02_20190304_172020.JPG	/home/mbani/mardata/project-repos/deepsea-fauna-detection/custom_annotation_tool/parent_images/SO268-1_021-1_OFOS-02_20190304_172020.JPG	Ophioroid
2	0.7937505	0.631547	0.8553575	0.650595	SO268-1_021-1_OFOS-02_20190304_172020.JPG	/home/mbani/mardata/project-repos/deepsea-fauna-detection/custom_annotation_tool/parent_images/SO268-1_021-1_OFOS-02_20190304_172020.JPG	Coral
7	0.7151785	0.7761905	0.8330355	0.8422615	SO268-2_100-1_OFOS-05_20190406_123429.JPG	/home/mbani/mardata/project-repos/deepsea-fauna-detection/custom_annotation_tool/parent_images/SO268-2_100-1_OFOS-05_20190406_123429.JPG	Ophioroid
10	0.4553575	0.067262	0.5232145	0.114286	SO268-1_021-1_OFOS-02_20190304_173030.JPG	/home/mbani/mardata/project-repos/deepsea-fauna-detection/custom_annotation_tool/parent_images/SO268-1_021-1_OFOS-02_20190304_173030.JPG	Sponge
4	0.4928575	0.8630955	0.5107145	0.8720245	SO268-1_021-1_OFOS-02_20190304_173030.JPG	/home/mbani/mardata/project-repos/deepsea-fauna-detection/custom_annotation_tool/parent_images/SO268-1_021-1_OFOS-02_20190304_173030.JPG	Gastropod
8	0.709821	0.3684525	0.797321	0.4178575	SO268-1_021-1_OFOS-02_20190304_173030.JPG	/home/mbani/mardata/project-repos/deepsea-fauna-detection/custom_annotation_tool/parent_images/SO268-1_021-1_OFOS-02_20190304_173030.JPG	Sea Urchin
2	0.8133925	0.342857	0.8473215	0.389881	SO268-1_021-1_OFOS-02_20190304_173030.JPG	/home/mbani/mardata/project-repos/deepsea-fauna-detection/custom_annotation_tool/parent_images/SO268-1_021-1_OFOS-02_20190304_173030.JPG	Coral
7	0.396429	0.142857	0.552679	0.231547	SO268-2_126-1_OFOS-07_20190413_223740.JPG	/home/mbani/mardata/project-repos/deepsea-fauna-detection/custom_annotation_tool/parent_images/SO268-2_126-1_OFOS-07_20190413_223740.JPG	Ophioroid
7	0.282143	0.3934525	0.386607	0.4755955	SO268-1_021-1_OFOS-02_20190304_100540.JPG	/home/mbani/mardata/project-repos/deepsea-fauna-detection/custom_annotation_tool/parent_images/SO268-1_021-1_OFOS-02_20190304_100540.JPG	Ophioroid
7	0.654464	0.8630955	0.690178	0.8791665	SO268-1_021-1_OFOS-02_20190304_100540.JPG	/home/mbani/mardata/project-repos/deepsea-fauna-detection/custom_annotation_tool/parent_images/SO268-1_021-1_OFOS-02_20190304_100540.JPG	Ophioroid
9	0.2250005	0.5577385	0.2848215	0.5851195	SO268-2_126-1_OFOS-07_20190414_013019.JPG	/home/mbani/mardata/project-repos/deepsea-fauna-detection/custom_annotation_tool/parent_images/SO268-2_126-1_OFOS-07_20190414_013019.JPG	Shrimp
11	0.8267855	0.392262	0.8803565	0.431548	SO268-1_021-1_OFOS-02_20190304_122630.JPG	/home/mbani/mardata/project-repos/deepsea-fauna-detection/custom_annotation_tool/parent_images/SO268-1_021-1_OFOS-02_20190304_122630.JPG	Xenophyophore
3	0.2580355	0.4821425	0.5428565	0.5785715	SO268-1_030-1_OFOS-03_20190307_150611.JPG	/home/mbani/mardata/project-repos/deepsea-fauna-detection/custom_annotation_tool/parent_images/SO268-1_030-1_OFOS-03_20190307_150611.JPG	Fish
10	0.583929	0.3452385	0.608929	0.3601195	SO268-1_030-1_OFOS-03_20190307_150611.JPG	/home/mbani/mardata/project-repos/deepsea-fauna-detection/custom_annotation_tool/parent_images/SO268-1_030-1_OFOS-03_20190307_150611.JPG	Sponge
2	0.5035715	0.6148815	0.5294645	0.6482145	SO268-1_030-1_OFOS-03_20190307_150611.JPG	/home/mbani/mardata/project-repos/deepsea-fauna-detection/custom_annotation_tool/parent_images/SO268-1_030-1_OFOS-03_20190307_150611.JPG	Coral
1	0.5839285	0.661905	0.6178575	0.685715	SO268-2_147-1_OFOS-09_20190421_084647.JPG	/home/mbani/mardata/project-repos/deepsea-fauna-detection/custom_annotation_tool/parent_images/SO268-2_147-1_OFOS-09_20190421_084647.JPG	Anemone
10	0.2812505	0.353572	0.3491075	0.397024	SO268-1_021-1_OFOS-02_20190304_181652.JPG	/home/mbani/mardata/project-repos/deepsea-fauna-detection/custom_annotation_tool/parent_images/SO268-1_021-1_OFOS-02_20190304_181652.JPG	Sponge
5	0.0053575	0.6345235	0.0964285	0.6559525	SO268-1_021-1_OFOS-02_20190304_181652.JPG	/home/mbani/mardata/project-repos/deepsea-fauna-detection/custom_annotation_tool/parent_images/SO268-1_021-1_OFOS-02_20190304_181652.JPG	Holothuria
11	0.8116075	0.385119	0.8357145	0.400595	SO268-1_021-1_OFOS-02_20190304_181652.JPG	/home/mbani/mardata/project-repos/deepsea-fauna-detection/custom_annotation_tool/parent_images/SO268-1_021-1_OFOS-02_20190304_181652.JPG	Xenophyophore
4	0.2080355	0.4678575	0.2303565	0.4779765	SO268-2_160-1_OFOS-11_20190428_015331.JPG	/home/mbani/mardata/project-repos/deepsea-fauna-detection/custom_annotation_tool/parent_images/SO268-2_160-1_OFOS-11_20190428_015331.JPG	Gastropod
7	0.441964	0.5785715	0.5	0.6184525	SO268-2_160-1_OFOS-11_20190428_015331.JPG	/home/mbani/mardata/project-repos/deepsea-fauna-detection/custom_annotation_tool/parent_images/SO268-2_160-1_OFOS-11_20190428_015331.JPG	Ophioroid
1	0.588393	0.85119	0.667857	0.90119	SO268-2_160-1_OFOS-11_20190428_015331.JPG	/home/mbani/mardata/project-repos/deepsea-fauna-detection/custom_annotation_tool/parent_images/SO268-2_160-1_OFOS-11_20190428_015331.JPG	Anemone
7	0.4571425	0.4511905	0.4910715	0.4672615	SO268-2_160-1_OFOS-11_20190428_015331.JPG	/home/mbani/mardata/project-repos/deepsea-fauna-detection/custom_annotation_tool/parent_images/SO268-2_160-1_OFOS-11_20190428_015331.JPG	Ophioroid
1	0.8294645	0.5125	0.8678575	0.542262	SO268-2_147-1_OFOS-09_20190421_125857.JPG	/home/mbani/mardata/project-repos/deepsea-fauna-detection/custom_annotation_tool/parent_images/SO268-2_147-1_OFOS-09_20190421_125857.JPG	Anemone
1	0.377679	0.679762	0.421429	0.707738	SO268-1_063-1_OFOS-04_20190317_061347.JPG	/home/mbani/mardata/project-repos/deepsea-fauna-detection/custom_annotation_tool/parent_images/SO268-1_063-1_OFOS-04_20190317_061347.JPG	Anemone
1	0.8723215	0.5839285	0.9107145	0.6065475	SO268-1_063-1_OFOS-04_20190317_061347.JPG	/home/mbani/mardata/project-repos/deepsea-fauna-detection/custom_annotation_tool/parent_images/SO268-1_063-1_OFOS-04_20190317_061347.JPG	Anemone
7	0.176786	0.3125005	0.284822	0.3833335	SO268-1_030-1_OFOS-03_20190307_120838.JPG	/home/mbani/mardata/project-repos/deepsea-fauna-detection/custom_annotation_tool/parent_images/SO268-1_030-1_OFOS-03_20190307_120838.JPG	Ophioroid
1	0.766964	0.342262	0.833928	0.381548	SO268-2_126-1_OFOS-07_20190413_180008.JPG	/home/mbani/mardata/project-repos/deepsea-fauna-detection/custom_annotation_tool/parent_images/SO268-2_126-1_OFOS-07_20190413_180008.JPG	Anemone
7	0.7642855	0.7154765	0.7901785	0.7333335	SO268-2_126-1_OFOS-07_20190413_180008.JPG	/home/mbani/mardata/project-repos/deepsea-fauna-detection/custom_annotation_tool/parent_images/SO268-2_126-1_OFOS-07_20190413_180008.JPG	Ophioroid
6	0.0008925	0.9339285	0.0455355	0.9999995	SO268-2_126-1_OFOS-07_20190413_233900.JPG	/home/mbani/mardata/project-repos/deepsea-fauna-detection/custom_annotation_tool/parent_images/SO268-2_126-1_OFOS-07_20190413_233900.JPG	Litter
7	0.009821	0.522024	0.059821	0.560714	SO268-1_021-1_OFOS-02_20190304_180940.JPG	/home/mbani/mardata/project-repos/deepsea-fauna-detection/custom_annotation_tool/parent_images/SO268-1_021-1_OFOS-02_20190304_180940.JPG	Ophioroid
1	0.216964	0.192262	0.241964	0.2125	SO268-2_147-1_OFOS-09_20190421_135847.JPG	/home/mbani/mardata/project-repos/deepsea-fauna-detection/custom_annotation_tool/parent_images/SO268-2_147-1_OFOS-09_20190421_135847.JPG	Anemone
7	0.2794645	0.6648815	0.4053575	0.7452385	SO268-1_021-1_OFOS-02_20190304_110140.JPG	/home/mbani/mardata/project-repos/deepsea-fauna-detection/custom_annotation_tool/parent_images/SO268-1_021-1_OFOS-02_20190304_110140.JPG	Ophioroid
7	0.5098215	0.077381	0.5508925	0.101191	SO268-1_021-1_OFOS-02_20190304_110140.JPG	/home/mbani/mardata/project-repos/deepsea-fauna-detection/custom_annotation_tool/parent_images/SO268-1_021-1_OFOS-02_20190304_110140.JPG	Ophioroid
5	0.825	0.010119	0.873214	0.060119	SO268-1_021-1_OFOS-02_20190304_110140.JPG	/home/mbani/mardata/project-repos/deepsea-fauna-detection/custom_annotation_tool/parent_images/SO268-1_021-1_OFOS-02_20190304_110140.JPG	Holothuria
7	0.869643	0.5398805	0.969643	0.6065475	SO268-1_021-1_OFOS-02_20190304_170033.JPG	/home/mbani/mardata/project-repos/deepsea-fauna-detection/custom_annotation_tool/parent_images/SO268-1_021-1_OFOS-02_20190304_170033.JPG	Ophioroid
4	0.3044645	0.5363095	0.3241075	0.5494045	SO268-1_021-1_OFOS-02_20190304_170033.JPG	/home/mbani/mardata/project-repos/deepsea-fauna-detection/custom_annotation_tool/parent_images/SO268-1_021-1_OFOS-02_20190304_170033.JPG	Gastropod
7	0.4750005	0.258333	0.5410715	0.305357	SO268-1_021-1_OFOS-02_20190304_181900.JPG	/home/mbani/mardata/project-repos/deepsea-fauna-detection/custom_annotation_tool/parent_images/SO268-1_021-1_OFOS-02_20190304_181900.JPG	Ophioroid
10	0.0955355	0.7880955	0.1169645	0.8041665	SO268-1_063-1_OFOS-04_20190317_075901.JPG	/home/mbani/mardata/project-repos/deepsea-fauna-detection/custom_annotation_tool/parent_images/SO268-1_063-1_OFOS-04_20190317_075901.JPG	Sponge
8	0.4669645	0.223809	0.5017855	0.245833	SO268-1_063-1_OFOS-04_20190317_075901.JPG	/home/mbani/mardata/project-repos/deepsea-fauna-detection/custom_annotation_tool/parent_images/SO268-1_063-1_OFOS-04_20190317_075901.JPG	Sea Urchin
10	0.4125	0.4773815	0.4625	0.5184525	SO268-1_021-1_OFOS-02_20190304_102650.JPG	/home/mbani/mardata/project-repos/deepsea-fauna-detection/custom_annotation_tool/parent_images/SO268-1_021-1_OFOS-02_20190304_102650.JPG	Sponge
10	0.4874995	0.5166665	0.5151785	0.5410715	SO268-1_030-1_OFOS-03_20190307_142901.JPG	/home/mbani/mardata/project-repos/deepsea-fauna-detection/custom_annotation_tool/parent_images/SO268-1_030-1_OFOS-03_20190307_142901.JPG	Sponge
11	0.5375	0.7714285	0.5625	0.7892855	SO268-1_030-1_OFOS-03_20190307_142901.JPG	/home/mbani/mardata/project-repos/deepsea-fauna-detection/custom_annotation_tool/parent_images/SO268-1_030-1_OFOS-03_20190307_142901.JPG	Xenophyophore
11	0.021429	0.5261905	0.069643	0.5547615	SO268-1_030-1_OFOS-03_20190307_142901.JPG	/home/mbani/mardata/project-repos/deepsea-fauna-detection/custom_annotation_tool/parent_images/SO268-1_030-1_OFOS-03_20190307_142901.JPG	Xenophyophore
11	0.5375005	0.4750005	0.5785715	0.4958335	SO268-1_030-1_OFOS-03_20190307_145937.JPG	/home/mbani/mardata/project-repos/deepsea-fauna-detection/custom_annotation_tool/parent_images/SO268-1_030-1_OFOS-03_20190307_145937.JPG	Xenophyophore
11	0.5633925	0.5047615	0.6080355	0.5351185	SO268-1_030-1_OFOS-03_20190307_145937.JPG	/home/mbani/mardata/project-repos/deepsea-fauna-detection/custom_annotation_tool/parent_images/SO268-1_030-1_OFOS-03_20190307_145937.JPG	Xenophyophore
9	0.0008925	0.4178575	0.0455355	0.4732145	SO268-1_063-1_OFOS-04_20190317_021428.JPG	/home/mbani/mardata/project-repos/deepsea-fauna-detection/custom_annotation_tool/parent_images/SO268-1_063-1_OFOS-04_20190317_021428.JPG	Shrimp
7	0.316071	0.5130955	0.392857	0.5672625	SO268-1_063-1_OFOS-04_20190317_021428.JPG	/home/mbani/mardata/project-repos/deepsea-fauna-detection/custom_annotation_tool/parent_images/SO268-1_063-1_OFOS-04_20190317_021428.JPG	Ophioroid
1	0.253572	0.693452	0.283036	0.715476	SO268-2_147-1_OFOS-09_20190421_102147.JPG	/home/mbani/mardata/project-repos/deepsea-fauna-detection/custom_annotation_tool/parent_images/SO268-2_147-1_OFOS-09_20190421_102147.JPG	Anemone
7	0.603571	0.31131	0.684821	0.369048	SO268-1_021-1_OFOS-02_20190304_161320.JPG	/home/mbani/mardata/project-repos/deepsea-fauna-detection/custom_annotation_tool/parent_images/SO268-1_021-1_OFOS-02_20190304_161320.JPG	Ophioroid
10	0.359822	0.1232145	0.389286	0.1446435	SO268-1_030-1_OFOS-03_20190307_073343.JPG	/home/mbani/mardata/project-repos/deepsea-fauna-detection/custom_annotation_tool/parent_images/SO268-1_030-1_OFOS-03_20190307_073343.JPG	Sponge
7	0.6125	0.5005955	0.676786	0.5345245	SO268-2_100-1_OFOS-05_20190406_121014.JPG	/home/mbani/mardata/project-repos/deepsea-fauna-detection/custom_annotation_tool/parent_images/SO268-2_100-1_OFOS-05_20190406_121014.JPG	Ophioroid
11	0.7232145	0.5875	0.7678575	0.6125	SO268-2_100-1_OFOS-05_20190406_121014.JPG	/home/mbani/mardata/project-repos/deepsea-fauna-detection/custom_annotation_tool/parent_images/SO268-2_100-1_OFOS-05_20190406_121014.JPG	Xenophyophore
7	0.0187495	0.7041665	0.1901785	0.8172615	SO268-2_160-1_OFOS-11_20190427_215732.JPG	/home/mbani/mardata/project-repos/deepsea-fauna-detection/custom_annotation_tool/parent_images/SO268-2_160-1_OFOS-11_20190427_215732.JPG	Ophioroid
7	0.740178	0.6011905	0.791964	0.6363095	SO268-2_160-1_OFOS-11_20190427_215732.JPG	/home/mbani/mardata/project-repos/deepsea-fauna-detection/custom_annotation_tool/parent_images/SO268-2_160-1_OFOS-11_20190427_215732.JPG	Ophioroid
7	0.807143	0.903571	0.850893	0.936309	SO268-2_160-1_OFOS-11_20190427_215732.JPG	/home/mbani/mardata/project-repos/deepsea-fauna-detection/custom_annotation_tool/parent_images/SO268-2_160-1_OFOS-11_20190427_215732.JPG	Ophioroid
11	0.3294645	0.486905	0.3705355	0.510715	SO268-2_160-1_OFOS-11_20190427_215732.JPG	/home/mbani/mardata/project-repos/deepsea-fauna-detection/custom_annotation_tool/parent_images/SO268-2_160-1_OFOS-11_20190427_215732.JPG	Xenophyophore
10	0.745536	0.6607145	0.772322	0.6821435	SO268-1_021-1_OFOS-02_20190304_171320.JPG	/home/mbani/mardata/project-repos/deepsea-fauna-detection/custom_annotation_tool/parent_images/SO268-1_021-1_OFOS-02_20190304_171320.JPG	Sponge
2	0.103571	0.422024	0.161607	0.476786	SO268-1_063-1_OFOS-04_20190317_012417.JPG	/home/mbani/mardata/project-repos/deepsea-fauna-detection/custom_annotation_tool/parent_images/SO268-1_063-1_OFOS-04_20190317_012417.JPG	Coral
10	0.275893	0.5488095	0.346429	0.5964285	SO268-1_021-1_OFOS-02_20190304_181650.JPG	/home/mbani/mardata/project-repos/deepsea-fauna-detection/custom_annotation_tool/parent_images/SO268-1_021-1_OFOS-02_20190304_181650.JPG	Sponge
7	0.3446425	0.179167	0.3812495	0.205953	SO268-1_021-1_OFOS-02_20190304_181650.JPG	/home/mbani/mardata/project-repos/deepsea-fauna-detection/custom_annotation_tool/parent_images/SO268-1_021-1_OFOS-02_20190304_181650.JPG	Ophioroid
5	0.0089285	0.8011905	0.1062495	0.8226195	SO268-1_021-1_OFOS-02_20190304_181650.JPG	/home/mbani/mardata/project-repos/deepsea-fauna-detection/custom_annotation_tool/parent_images/SO268-1_021-1_OFOS-02_20190304_181650.JPG	Holothuria
11	0.8089285	0.5523815	0.8330355	0.5684525	SO268-1_021-1_OFOS-02_20190304_181650.JPG	/home/mbani/mardata/project-repos/deepsea-fauna-detection/custom_annotation_tool/parent_images/SO268-1_021-1_OFOS-02_20190304_181650.JPG	Xenophyophore
7	0.7366075	0.771428	0.7839285	0.807738	SO268-1_030-1_OFOS-03_20190307_121101.JPG	/home/mbani/mardata/project-repos/deepsea-fauna-detection/custom_annotation_tool/parent_images/SO268-1_030-1_OFOS-03_20190307_121101.JPG	Ophioroid
11	0.6526785	0.3291665	0.6830355	0.3488095	SO268-1_030-1_OFOS-03_20190307_121101.JPG	/home/mbani/mardata/project-repos/deepsea-fauna-detection/custom_annotation_tool/parent_images/SO268-1_030-1_OFOS-03_20190307_121101.JPG	Xenophyophore
10	0.2232145	0.083334	0.2723215	0.109524	SO268-2_126-1_OFOS-07_20190413_192110.JPG	/home/mbani/mardata/project-repos/deepsea-fauna-detection/custom_annotation_tool/parent_images/SO268-2_126-1_OFOS-07_20190413_192110.JPG	Sponge
11	0.4142855	0.5779765	0.4616065	0.6071435	SO268-2_126-1_OFOS-07_20190413_192110.JPG	/home/mbani/mardata/project-repos/deepsea-fauna-detection/custom_annotation_tool/parent_images/SO268-2_126-1_OFOS-07_20190413_192110.JPG	Xenophyophore
10	0.5580355	0.817262	0.5839285	0.835714	SO268-1_030-1_OFOS-03_20190307_070144.JPG	/home/mbani/mardata/project-repos/deepsea-fauna-detection/custom_annotation_tool/parent_images/SO268-1_030-1_OFOS-03_20190307_070144.JPG	Sponge
7	0.5955355	0.706548	0.6276785	0.720238	SO268-1_030-1_OFOS-03_20190307_070144.JPG	/home/mbani/mardata/project-repos/deepsea-fauna-detection/custom_annotation_tool/parent_images/SO268-1_030-1_OFOS-03_20190307_070144.JPG	Ophioroid
5	0.0008925	0.104762	0.1830355	0.198214	SO268-2_100-1_OFOS-05_20190406_120515.JPG	/home/mbani/mardata/project-repos/deepsea-fauna-detection/custom_annotation_tool/parent_images/SO268-2_100-1_OFOS-05_20190406_120515.JPG	Holothuria
11	0.7723215	0.3440475	0.7982145	0.3601185	SO268-2_100-1_OFOS-05_20190406_120515.JPG	/home/mbani/mardata/project-repos/deepsea-fauna-detection/custom_annotation_tool/parent_images/SO268-2_100-1_OFOS-05_20190406_120515.JPG	Xenophyophore
5	0.114286	0.1250005	0.2375	0.2678575	SO268-2_160-1_OFOS-11_20190427_223430.JPG	/home/mbani/mardata/project-repos/deepsea-fauna-detection/custom_annotation_tool/parent_images/SO268-2_160-1_OFOS-11_20190427_223430.JPG	Holothuria
10	0.739286	0.4125005	0.784822	0.4410715	SO268-1_030-1_OFOS-03_20190307_112329.JPG	/home/mbani/mardata/project-repos/deepsea-fauna-detection/custom_annotation_tool/parent_images/SO268-1_030-1_OFOS-03_20190307_112329.JPG	Sponge
10	0.5428565	0.9494045	0.6080355	0.9988095	SO268-1_021-1_OFOS-02_20190304_173020.JPG	/home/mbani/mardata/project-repos/deepsea-fauna-detection/custom_annotation_tool/parent_images/SO268-1_021-1_OFOS-02_20190304_173020.JPG	Sponge
7	0.7991065	0.5273805	0.8767855	0.5738095	SO268-1_021-1_OFOS-02_20190304_173020.JPG	/home/mbani/mardata/project-repos/deepsea-fauna-detection/custom_annotation_tool/parent_images/SO268-1_021-1_OFOS-02_20190304_173020.JPG	Ophioroid
10	0.1383935	0.5595235	0.1982145	0.6023805	SO268-1_021-1_OFOS-02_20190304_190621.JPG	/home/mbani/mardata/project-repos/deepsea-fauna-detection/custom_annotation_tool/parent_images/SO268-1_021-1_OFOS-02_20190304_190621.JPG	Sponge
7	0.5866075	0.2261905	0.6419645	0.2565475	SO268-1_021-1_OFOS-02_20190304_190621.JPG	/home/mbani/mardata/project-repos/deepsea-fauna-detection/custom_annotation_tool/parent_images/SO268-1_021-1_OFOS-02_20190304_190621.JPG	Ophioroid
4	0.951786	0.485119	0.983036	0.505357	SO268-1_063-1_OFOS-04_20190317_073501.JPG	/home/mbani/mardata/project-repos/deepsea-fauna-detection/custom_annotation_tool/parent_images/SO268-1_063-1_OFOS-04_20190317_073501.JPG	Gastropod
8	0.8642855	0.4875	0.9026785	0.514286	SO268-1_063-1_OFOS-04_20190317_073501.JPG	/home/mbani/mardata/project-repos/deepsea-fauna-detection/custom_annotation_tool/parent_images/SO268-1_063-1_OFOS-04_20190317_073501.JPG	Sea Urchin
5	0.5553565	0.382143	0.6830355	0.425595	SO268-1_030-1_OFOS-03_20190307_131036.JPG	/home/mbani/mardata/project-repos/deepsea-fauna-detection/custom_annotation_tool/parent_images/SO268-1_030-1_OFOS-03_20190307_131036.JPG	Holothuria
3	0.0482145	0.4720235	0.2223215	0.6244045	SO268-2_100-1_OFOS-05_20190406_071542.JPG	/home/mbani/mardata/project-repos/deepsea-fauna-detection/custom_annotation_tool/parent_images/SO268-2_100-1_OFOS-05_20190406_071542.JPG	Fish
10	0.5062505	0.366071	0.6803575	0.489881	SO268-2_100-1_OFOS-05_20190406_071542.JPG	/home/mbani/mardata/project-repos/deepsea-fauna-detection/custom_annotation_tool/parent_images/SO268-2_100-1_OFOS-05_20190406_071542.JPG	Sponge
4	0.425	0.625	0.44375	0.645238	SO268-2_160-1_OFOS-11_20190428_013251.JPG	/home/mbani/mardata/project-repos/deepsea-fauna-detection/custom_annotation_tool/parent_images/SO268-2_160-1_OFOS-11_20190428_013251.JPG	Gastropod
10	0.6803575	0.023214	0.7232145	0.05119	SO268-1_030-1_OFOS-03_20190307_050614.JPG	/home/mbani/mardata/project-repos/deepsea-fauna-detection/custom_annotation_tool/parent_images/SO268-1_030-1_OFOS-03_20190307_050614.JPG	Sponge
4	0.5098215	0.542262	0.5419645	0.559524	SO268-1_030-1_OFOS-03_20190307_115928.JPG	/home/mbani/mardata/project-repos/deepsea-fauna-detection/custom_annotation_tool/parent_images/SO268-1_030-1_OFOS-03_20190307_115928.JPG	Gastropod
2	0.8625005	0.84881	0.9241075	0.892262	SO268-1_030-1_OFOS-03_20190307_115928.JPG	/home/mbani/mardata/project-repos/deepsea-fauna-detection/custom_annotation_tool/parent_images/SO268-1_030-1_OFOS-03_20190307_115928.JPG	Coral
7	0.0660715	0.5571435	0.1375005	0.6107145	SO268-2_100-1_OFOS-05_20190406_115455.JPG	/home/mbani/mardata/project-repos/deepsea-fauna-detection/custom_annotation_tool/parent_images/SO268-2_100-1_OFOS-05_20190406_115455.JPG	Ophioroid
11	0.579464	0.6369045	0.604464	0.6535715	SO268-2_100-1_OFOS-05_20190406_115455.JPG	/home/mbani/mardata/project-repos/deepsea-fauna-detection/custom_annotation_tool/parent_images/SO268-2_100-1_OFOS-05_20190406_115455.JPG	Xenophyophore
1	0.7294645	0.3351195	0.7660715	0.3607145	SO268-1_021-1_OFOS-02_20190304_100930.JPG	/home/mbani/mardata/project-repos/deepsea-fauna-detection/custom_annotation_tool/parent_images/SO268-1_021-1_OFOS-02_20190304_100930.JPG	Anemone
11	0.844643	0.4767855	0.867857	0.4916665	SO268-1_021-1_OFOS-02_20190304_100930.JPG	/home/mbani/mardata/project-repos/deepsea-fauna-detection/custom_annotation_tool/parent_images/SO268-1_021-1_OFOS-02_20190304_100930.JPG	Xenophyophore
11	0.9169645	0.244048	0.9491075	0.2625	SO268-1_021-1_OFOS-02_20190304_100930.JPG	/home/mbani/mardata/project-repos/deepsea-fauna-detection/custom_annotation_tool/parent_images/SO268-1_021-1_OFOS-02_20190304_100930.JPG	Xenophyophore
11	0.6651785	0.363095	0.6866075	0.375595	SO268-1_021-1_OFOS-02_20190304_100930.JPG	/home/mbani/mardata/project-repos/deepsea-fauna-detection/custom_annotation_tool/parent_images/SO268-1_021-1_OFOS-02_20190304_100930.JPG	Xenophyophore
2	0.1544645	0.470238	0.1821435	0.485714	SO268-1_021-1_OFOS-02_20190304_100930.JPG	/home/mbani/mardata/project-repos/deepsea-fauna-detection/custom_annotation_tool/parent_images/SO268-1_021-1_OFOS-02_20190304_100930.JPG	Coral
7	0.5598215	0.647619	0.6375005	0.695833	SO268-1_063-1_OFOS-04_20190317_020427.JPG	/home/mbani/mardata/project-repos/deepsea-fauna-detection/custom_annotation_tool/parent_images/SO268-1_063-1_OFOS-04_20190317_020427.JPG	Ophioroid
7	0.8866075	0.5809525	0.9589285	0.6315475	SO268-1_021-1_OFOS-02_20190304_123220.JPG	/home/mbani/mardata/project-repos/deepsea-fauna-detection/custom_annotation_tool/parent_images/SO268-1_021-1_OFOS-02_20190304_123220.JPG	Ophioroid
10	0.496429	0.139881	0.527679	0.158333	SO268-1_021-1_OFOS-02_20190304_134730.JPG	/home/mbani/mardata/project-repos/deepsea-fauna-detection/custom_annotation_tool/parent_images/SO268-1_021-1_OFOS-02_20190304_134730.JPG	Sponge
1	0.2696425	0.418452	0.2937495	0.433928	SO268-2_128-1_OFOS-08_20190416_102721.JPG	/home/mbani/mardata/project-repos/deepsea-fauna-detection/custom_annotation_tool/parent_images/SO268-2_128-1_OFOS-08_20190416_102721.JPG	Anemone
7	0.0008935	0.5732145	0.0669645	0.6363095	SO268-1_021-1_OFOS-02_20190304_114400.JPG	/home/mbani/mardata/project-repos/deepsea-fauna-detection/custom_annotation_tool/parent_images/SO268-1_021-1_OFOS-02_20190304_114400.JPG	Ophioroid
1	0.210714	0.125	0.235714	0.140476	SO268-2_128-1_OFOS-08_20190416_125440.JPG	/home/mbani/mardata/project-repos/deepsea-fauna-detection/custom_annotation_tool/parent_images/SO268-2_128-1_OFOS-08_20190416_125440.JPG	Anemone
2	0.6098215	0.3875005	0.8000005	0.4803575	SO268-2_128-1_OFOS-08_20190416_125440.JPG	/home/mbani/mardata/project-repos/deepsea-fauna-detection/custom_annotation_tool/parent_images/SO268-2_128-1_OFOS-08_20190416_125440.JPG	Coral
7	0.435714	0.2946435	0.5125	0.3482145	SO268-2_126-1_OFOS-07_20190413_194120.JPG	/home/mbani/mardata/project-repos/deepsea-fauna-detection/custom_annotation_tool/parent_images/SO268-2_126-1_OFOS-07_20190413_194120.JPG	Ophioroid
7	0.777679	0.544047	0.827679	0.567857	SO268-2_126-1_OFOS-07_20190413_194120.JPG	/home/mbani/mardata/project-repos/deepsea-fauna-detection/custom_annotation_tool/parent_images/SO268-2_126-1_OFOS-07_20190413_194120.JPG	Ophioroid
5	0.813393	0.5636905	0.999107	0.6738095	SO268-2_147-1_OFOS-09_20190421_133607.JPG	/home/mbani/mardata/project-repos/deepsea-fauna-detection/custom_annotation_tool/parent_images/SO268-2_147-1_OFOS-09_20190421_133607.JPG	Holothuria
1	0.1366065	0.866072	0.1705355	0.892262	SO268-2_147-1_OFOS-09_20190421_133607.JPG	/home/mbani/mardata/project-repos/deepsea-fauna-detection/custom_annotation_tool/parent_images/SO268-2_147-1_OFOS-09_20190421_133607.JPG	Anemone
8	0.1089285	0.2386905	0.1374995	0.2565475	SO268-2_147-1_OFOS-09_20190421_133607.JPG	/home/mbani/mardata/project-repos/deepsea-fauna-detection/custom_annotation_tool/parent_images/SO268-2_147-1_OFOS-09_20190421_133607.JPG	Sea Urchin
11	0.5089285	0.6404765	0.5330355	0.6553575	SO268-2_147-1_OFOS-09_20190421_133607.JPG	/home/mbani/mardata/project-repos/deepsea-fauna-detection/custom_annotation_tool/parent_images/SO268-2_147-1_OFOS-09_20190421_133607.JPG	Xenophyophore
10	0.3544645	0.795238	0.4410715	0.85	SO268-2_126-1_OFOS-07_20190413_181428.JPG	/home/mbani/mardata/project-repos/deepsea-fauna-detection/custom_annotation_tool/parent_images/SO268-2_126-1_OFOS-07_20190413_181428.JPG	Sponge
5	0.4473215	0.4250005	0.4982145	0.4785715	SO268-2_160-1_OFOS-11_20190427_234008.JPG	/home/mbani/mardata/project-repos/deepsea-fauna-detection/custom_annotation_tool/parent_images/SO268-2_160-1_OFOS-11_20190427_234008.JPG	Holothuria
5	0.104464	0.308929	0.152678	0.366667	SO268-2_160-1_OFOS-11_20190427_234008.JPG	/home/mbani/mardata/project-repos/deepsea-fauna-detection/custom_annotation_tool/parent_images/SO268-2_160-1_OFOS-11_20190427_234008.JPG	Holothuria
11	0.5901785	0.4196425	0.6241075	0.4422615	SO268-2_160-1_OFOS-11_20190427_234008.JPG	/home/mbani/mardata/project-repos/deepsea-fauna-detection/custom_annotation_tool/parent_images/SO268-2_160-1_OFOS-11_20190427_234008.JPG	Xenophyophore
11	0.221429	0.4660715	0.250893	0.4869045	SO268-2_160-1_OFOS-11_20190427_234008.JPG	/home/mbani/mardata/project-repos/deepsea-fauna-detection/custom_annotation_tool/parent_images/SO268-2_160-1_OFOS-11_20190427_234008.JPG	Xenophyophore
1	0.2312495	0.5035715	0.3276785	0.5607145	SO268-1_021-1_OFOS-02_20190304_120110.JPG	/home/mbani/mardata/project-repos/deepsea-fauna-detection/custom_annotation_tool/parent_images/SO268-1_021-1_OFOS-02_20190304_120110.JPG	Anemone
8	0.396429	0.2904765	0.438393	0.3226195	SO268-1_021-1_OFOS-02_20190304_120110.JPG	/home/mbani/mardata/project-repos/deepsea-fauna-detection/custom_annotation_tool/parent_images/SO268-1_021-1_OFOS-02_20190304_120110.JPG	Sea Urchin
7	0.2455355	0.2654765	0.3026785	0.2988095	SO268-2_126-1_OFOS-07_20190413_181848.JPG	/home/mbani/mardata/project-repos/deepsea-fauna-detection/custom_annotation_tool/parent_images/SO268-2_126-1_OFOS-07_20190413_181848.JPG	Ophioroid
11	0.1187495	0.5160715	0.1508925	0.5357145	SO268-2_126-1_OFOS-07_20190413_181848.JPG	/home/mbani/mardata/project-repos/deepsea-fauna-detection/custom_annotation_tool/parent_images/SO268-2_126-1_OFOS-07_20190413_181848.JPG	Xenophyophore
2	0.8999995	0.5583335	0.9446425	0.5934525	SO268-2_100-1_OFOS-05_20190406_072335.JPG	/home/mbani/mardata/project-repos/deepsea-fauna-detection/custom_annotation_tool/parent_images/SO268-2_100-1_OFOS-05_20190406_072335.JPG	Coral
7	0.375893	0.5922615	0.515179	0.6839285	SO268-2_100-1_OFOS-05_20190406_072335.JPG	/home/mbani/mardata/project-repos/deepsea-fauna-detection/custom_annotation_tool/parent_images/SO268-2_100-1_OFOS-05_20190406_072335.JPG	Ophioroid
9	0.7035715	0.270833	0.8464285	0.322619	SO268-2_147-1_OFOS-09_20190421_114707.JPG	/home/mbani/mardata/project-repos/deepsea-fauna-detection/custom_annotation_tool/parent_images/SO268-2_147-1_OFOS-09_20190421_114707.JPG	Shrimp
1	0.764286	0.5339285	0.7875	0.5470235	SO268-2_147-1_OFOS-09_20190421_082827.JPG	/home/mbani/mardata/project-repos/deepsea-fauna-detection/custom_annotation_tool/parent_images/SO268-2_147-1_OFOS-09_20190421_082827.JPG	Anemone
11	0.7875005	0.644643	0.8160715	0.658929	SO268-2_160-1_OFOS-11_20190428_004951.JPG	/home/mbani/mardata/project-repos/deepsea-fauna-detection/custom_annotation_tool/parent_images/SO268-2_160-1_OFOS-11_20190428_004951.JPG	Xenophyophore
11	0.2374995	0.849405	0.2633925	0.868453	SO268-2_160-1_OFOS-11_20190428_004951.JPG	/home/mbani/mardata/project-repos/deepsea-fauna-detection/custom_annotation_tool/parent_images/SO268-2_160-1_OFOS-11_20190428_004951.JPG	Xenophyophore
11	0.951786	0.279762	0.98125	0.297024	SO268-2_160-1_OFOS-11_20190428_004951.JPG	/home/mbani/mardata/project-repos/deepsea-fauna-detection/custom_annotation_tool/parent_images/SO268-2_160-1_OFOS-11_20190428_004951.JPG	Xenophyophore
11	0.373214	0.601786	0.39375	0.614286	SO268-2_160-1_OFOS-11_20190428_004951.JPG	/home/mbani/mardata/project-repos/deepsea-fauna-detection/custom_annotation_tool/parent_images/SO268-2_160-1_OFOS-11_20190428_004951.JPG	Xenophyophore
11	0.427679	0.5791665	0.457143	0.6005955	SO268-2_160-1_OFOS-11_20190428_004951.JPG	/home/mbani/mardata/project-repos/deepsea-fauna-detection/custom_annotation_tool/parent_images/SO268-2_160-1_OFOS-11_20190428_004951.JPG	Xenophyophore
11	0.466964	0.095238	0.50625	0.120238	SO268-2_160-1_OFOS-11_20190428_004951.JPG	/home/mbani/mardata/project-repos/deepsea-fauna-detection/custom_annotation_tool/parent_images/SO268-2_160-1_OFOS-11_20190428_004951.JPG	Xenophyophore
11	0.215178	0.4577385	0.285714	0.4958335	SO268-2_160-1_OFOS-11_20190428_004951.JPG	/home/mbani/mardata/project-repos/deepsea-fauna-detection/custom_annotation_tool/parent_images/SO268-2_160-1_OFOS-11_20190428_004951.JPG	Xenophyophore
7	0.6651785	0.279762	0.7142855	0.31131	SO268-2_100-1_OFOS-05_20190406_120925.JPG	/home/mbani/mardata/project-repos/deepsea-fauna-detection/custom_annotation_tool/parent_images/SO268-2_100-1_OFOS-05_20190406_120925.JPG	Ophioroid
1	0.7205355	0.23869	0.7794645	0.285714	SO268-2_100-1_OFOS-05_20190406_120925.JPG	/home/mbani/mardata/project-repos/deepsea-fauna-detection/custom_annotation_tool/parent_images/SO268-2_100-1_OFOS-05_20190406_120925.JPG	Anemone
11	0.64375	0.4976195	0.673214	0.5125005	SO268-2_100-1_OFOS-05_20190406_120925.JPG	/home/mbani/mardata/project-repos/deepsea-fauna-detection/custom_annotation_tool/parent_images/SO268-2_100-1_OFOS-05_20190406_120925.JPG	Xenophyophore
1	0.696429	0.4333335	0.715179	0.4464285	SO268-2_147-1_OFOS-09_20190421_152737.JPG	/home/mbani/mardata/project-repos/deepsea-fauna-detection/custom_annotation_tool/parent_images/SO268-2_147-1_OFOS-09_20190421_152737.JPG	Anemone
10	0.951786	0.435119	0.984822	0.444643	SO268-1_021-1_OFOS-02_20190304_140220.JPG	/home/mbani/mardata/project-repos/deepsea-fauna-detection/custom_annotation_tool/parent_images/SO268-1_021-1_OFOS-02_20190304_140220.JPG	Sponge
2	0.3330355	0.148214	0.3928565	0.166666	SO268-1_021-1_OFOS-02_20190304_140220.JPG	/home/mbani/mardata/project-repos/deepsea-fauna-detection/custom_annotation_tool/parent_images/SO268-1_021-1_OFOS-02_20190304_140220.JPG	Coral
1	0.7625	0.3244045	0.789286	0.3470235	SO268-1_063-1_OFOS-04_20190317_051607.JPG	/home/mbani/mardata/project-repos/deepsea-fauna-detection/custom_annotation_tool/parent_images/SO268-1_063-1_OFOS-04_20190317_051607.JPG	Anemone
7	0.7598215	0.814881	0.8107145	0.845833	SO268-1_063-1_OFOS-04_20190317_051607.JPG	/home/mbani/mardata/project-repos/deepsea-fauna-detection/custom_annotation_tool/parent_images/SO268-1_063-1_OFOS-04_20190317_051607.JPG	Ophioroid
7	0.2339285	0.6476195	0.2535715	0.6654765	SO268-1_063-1_OFOS-04_20190317_035555.JPG	/home/mbani/mardata/project-repos/deepsea-fauna-detection/custom_annotation_tool/parent_images/SO268-1_063-1_OFOS-04_20190317_035555.JPG	Ophioroid
5	0.546428	0.1636905	0.679464	0.2190475	SO268-1_063-1_OFOS-04_20190317_092331.JPG	/home/mbani/mardata/project-repos/deepsea-fauna-detection/custom_annotation_tool/parent_images/SO268-1_063-1_OFOS-04_20190317_092331.JPG	Holothuria
8	0.7062495	0.628571	0.7526785	0.663095	SO268-1_063-1_OFOS-04_20190317_092331.JPG	/home/mbani/mardata/project-repos/deepsea-fauna-detection/custom_annotation_tool/parent_images/SO268-1_063-1_OFOS-04_20190317_092331.JPG	Sea Urchin
8	0.2205355	0.5309525	0.2482145	0.5470235	SO268-1_063-1_OFOS-04_20190317_092331.JPG	/home/mbani/mardata/project-repos/deepsea-fauna-detection/custom_annotation_tool/parent_images/SO268-1_063-1_OFOS-04_20190317_092331.JPG	Sea Urchin
1	0.8732145	0.710714	0.9133935	0.735714	SO268-2_128-1_OFOS-08_20190416_124239.JPG	/home/mbani/mardata/project-repos/deepsea-fauna-detection/custom_annotation_tool/parent_images/SO268-2_128-1_OFOS-08_20190416_124239.JPG	Anemone
10	0.486607	0.708333	0.532143	0.748809	SO268-1_030-1_OFOS-03_20190307_054559.JPG	/home/mbani/mardata/project-repos/deepsea-fauna-detection/custom_annotation_tool/parent_images/SO268-1_030-1_OFOS-03_20190307_054559.JPG	Sponge
11	0.53125	0.3101185	0.573214	0.3392855	SO268-1_030-1_OFOS-03_20190307_054559.JPG	/home/mbani/mardata/project-repos/deepsea-fauna-detection/custom_annotation_tool/parent_images/SO268-1_030-1_OFOS-03_20190307_054559.JPG	Xenophyophore
7	0.4026785	0.8255955	0.4535715	0.8470245	SO268-1_030-1_OFOS-03_20190307_054559.JPG	/home/mbani/mardata/project-repos/deepsea-fauna-detection/custom_annotation_tool/parent_images/SO268-1_030-1_OFOS-03_20190307_054559.JPG	Ophioroid
4	0.8741075	0.2684525	0.8937505	0.2773815	SO268-1_030-1_OFOS-03_20190307_054559.JPG	/home/mbani/mardata/project-repos/deepsea-fauna-detection/custom_annotation_tool/parent_images/SO268-1_030-1_OFOS-03_20190307_054559.JPG	Gastropod
4	0.8071435	0.4482145	0.8357145	0.4648815	SO268-1_030-1_OFOS-03_20190307_064308.JPG	/home/mbani/mardata/project-repos/deepsea-fauna-detection/custom_annotation_tool/parent_images/SO268-1_030-1_OFOS-03_20190307_064308.JPG	Gastropod
11	0.6392855	0.7529765	0.6732145	0.7815475	SO268-1_030-1_OFOS-03_20190307_064308.JPG	/home/mbani/mardata/project-repos/deepsea-fauna-detection/custom_annotation_tool/parent_images/SO268-1_030-1_OFOS-03_20190307_064308.JPG	Xenophyophore
10	0.323214	0.929167	0.3625	0.954167	SO268-1_030-1_OFOS-03_20190307_045311.JPG	/home/mbani/mardata/project-repos/deepsea-fauna-detection/custom_annotation_tool/parent_images/SO268-1_030-1_OFOS-03_20190307_045311.JPG	Sponge
5	0.8125	0.1946425	0.839286	0.2345235	SO268-1_030-1_OFOS-03_20190307_045311.JPG	/home/mbani/mardata/project-repos/deepsea-fauna-detection/custom_annotation_tool/parent_images/SO268-1_030-1_OFOS-03_20190307_045311.JPG	Holothuria
7	0.9428575	0.447024	0.9857145	0.476786	SO268-1_030-1_OFOS-03_20190307_045311.JPG	/home/mbani/mardata/project-repos/deepsea-fauna-detection/custom_annotation_tool/parent_images/SO268-1_030-1_OFOS-03_20190307_045311.JPG	Ophioroid
7	0.3374995	0.467857	0.4089285	0.503571	SO268-1_030-1_OFOS-03_20190307_045311.JPG	/home/mbani/mardata/project-repos/deepsea-fauna-detection/custom_annotation_tool/parent_images/SO268-1_030-1_OFOS-03_20190307_045311.JPG	Ophioroid
11	0.3419645	0.7148815	0.3803575	0.7404765	SO268-1_030-1_OFOS-03_20190307_045311.JPG	/home/mbani/mardata/project-repos/deepsea-fauna-detection/custom_annotation_tool/parent_images/SO268-1_030-1_OFOS-03_20190307_045311.JPG	Xenophyophore
4	0.5098215	0.6244045	0.5375005	0.6470235	SO268-1_063-1_OFOS-04_20190317_105051.JPG	/home/mbani/mardata/project-repos/deepsea-fauna-detection/custom_annotation_tool/parent_images/SO268-1_063-1_OFOS-04_20190317_105051.JPG	Gastropod
8	0.521428	0.6595235	0.541964	0.6761905	SO268-1_063-1_OFOS-04_20190317_105051.JPG	/home/mbani/mardata/project-repos/deepsea-fauna-detection/custom_annotation_tool/parent_images/SO268-1_063-1_OFOS-04_20190317_105051.JPG	Sea Urchin
7	0.6750005	0.889286	0.7178575	0.917262	SO268-1_063-1_OFOS-04_20190317_105051.JPG	/home/mbani/mardata/project-repos/deepsea-fauna-detection/custom_annotation_tool/parent_images/SO268-1_063-1_OFOS-04_20190317_105051.JPG	Ophioroid
10	0.9071435	0.163095	0.9419645	0.188095	SO268-2_100-1_OFOS-05_20190406_125909.JPG	/home/mbani/mardata/project-repos/deepsea-fauna-detection/custom_annotation_tool/parent_images/SO268-2_100-1_OFOS-05_20190406_125909.JPG	Sponge
10	0.5758925	0.954166	0.6017855	0.973214	SO268-2_100-1_OFOS-05_20190406_125909.JPG	/home/mbani/mardata/project-repos/deepsea-fauna-detection/custom_annotation_tool/parent_images/SO268-2_100-1_OFOS-05_20190406_125909.JPG	Sponge
7	0.3142855	0.3898805	0.4321425	0.4738095	SO268-1_030-1_OFOS-03_20190307_160322.JPG	/home/mbani/mardata/project-repos/deepsea-fauna-detection/custom_annotation_tool/parent_images/SO268-1_030-1_OFOS-03_20190307_160322.JPG	Ophioroid
4	0.789286	0.2928575	0.822322	0.3172625	SO268-1_063-1_OFOS-04_20190317_043947.JPG	/home/mbani/mardata/project-repos/deepsea-fauna-detection/custom_annotation_tool/parent_images/SO268-1_063-1_OFOS-04_20190317_043947.JPG	Gastropod
8	0.810714	0.0999995	0.84375	0.1196425	SO268-1_063-1_OFOS-04_20190317_043947.JPG	/home/mbani/mardata/project-repos/deepsea-fauna-detection/custom_annotation_tool/parent_images/SO268-1_063-1_OFOS-04_20190317_043947.JPG	Sea Urchin
7	0.4339285	0.404166	0.4874995	0.435714	SO268-1_030-1_OFOS-03_20190307_150134.JPG	/home/mbani/mardata/project-repos/deepsea-fauna-detection/custom_annotation_tool/parent_images/SO268-1_030-1_OFOS-03_20190307_150134.JPG	Ophioroid
11	0.6178575	0.3077375	0.6419645	0.3244045	SO268-2_160-1_OFOS-11_20190427_232401.JPG	/home/mbani/mardata/project-repos/deepsea-fauna-detection/custom_annotation_tool/parent_images/SO268-2_160-1_OFOS-11_20190427_232401.JPG	Xenophyophore
11	0.7919645	0.4708335	0.8196435	0.4869045	SO268-2_160-1_OFOS-11_20190427_232401.JPG	/home/mbani/mardata/project-repos/deepsea-fauna-detection/custom_annotation_tool/parent_images/SO268-2_160-1_OFOS-11_20190427_232401.JPG	Xenophyophore
5	0.6098215	0.364881	0.9000005	0.439881	SO268-1_030-1_OFOS-03_20190307_115741.JPG	/home/mbani/mardata/project-repos/deepsea-fauna-detection/custom_annotation_tool/parent_images/SO268-1_030-1_OFOS-03_20190307_115741.JPG	Holothuria
11	0.1008935	0.5607145	0.1544645	0.5928575	SO268-1_030-1_OFOS-03_20190307_115741.JPG	/home/mbani/mardata/project-repos/deepsea-fauna-detection/custom_annotation_tool/parent_images/SO268-1_030-1_OFOS-03_20190307_115741.JPG	Xenophyophore
7	0.7982145	0.2982145	0.9366075	0.3773815	SO268-1_030-1_OFOS-03_20190307_155601.JPG	/home/mbani/mardata/project-repos/deepsea-fauna-detection/custom_annotation_tool/parent_images/SO268-1_030-1_OFOS-03_20190307_155601.JPG	Ophioroid
7	0.68125	0.47619	0.8	0.568452	SO268-1_021-1_OFOS-02_20190304_182020.JPG	/home/mbani/mardata/project-repos/deepsea-fauna-detection/custom_annotation_tool/parent_images/SO268-1_021-1_OFOS-02_20190304_182020.JPG	Ophioroid
10	0.872321	0.595834	0.934821	0.651786	SO268-2_126-1_OFOS-07_20190413_192250.JPG	/home/mbani/mardata/project-repos/deepsea-fauna-detection/custom_annotation_tool/parent_images/SO268-2_126-1_OFOS-07_20190413_192250.JPG	Sponge
1	0.6151785	0.294643	0.6535715	0.317857	SO268-2_147-1_OFOS-09_20190421_081827.JPG	/home/mbani/mardata/project-repos/deepsea-fauna-detection/custom_annotation_tool/parent_images/SO268-2_147-1_OFOS-09_20190421_081827.JPG	Anemone
4	0.179464	0.460119	0.210714	0.472619	SO268-2_147-1_OFOS-09_20190421_081827.JPG	/home/mbani/mardata/project-repos/deepsea-fauna-detection/custom_annotation_tool/parent_images/SO268-2_147-1_OFOS-09_20190421_081827.JPG	Gastropod
7	0.3607145	0.5547625	0.4196435	0.5880955	SO268-1_021-1_OFOS-02_20190304_190610.JPG	/home/mbani/mardata/project-repos/deepsea-fauna-detection/custom_annotation_tool/parent_images/SO268-1_021-1_OFOS-02_20190304_190610.JPG	Ophioroid
11	0.5107145	0.816666	0.5392855	0.835714	SO268-1_021-1_OFOS-02_20190304_190610.JPG	/home/mbani/mardata/project-repos/deepsea-fauna-detection/custom_annotation_tool/parent_images/SO268-1_021-1_OFOS-02_20190304_190610.JPG	Xenophyophore
7	0.020536	0.3791665	0.078572	0.4095235	SO268-1_021-1_OFOS-02_20190304_190610.JPG	/home/mbani/mardata/project-repos/deepsea-fauna-detection/custom_annotation_tool/parent_images/SO268-1_021-1_OFOS-02_20190304_190610.JPG	Ophioroid
10	0.8857145	0.7952385	0.9446435	0.8380955	SO268-1_030-1_OFOS-03_20190307_153358.JPG	/home/mbani/mardata/project-repos/deepsea-fauna-detection/custom_annotation_tool/parent_images/SO268-1_030-1_OFOS-03_20190307_153358.JPG	Sponge
4	0.891072	0.8369045	0.920536	0.8535715	SO268-2_147-1_OFOS-09_20190421_072747.JPG	/home/mbani/mardata/project-repos/deepsea-fauna-detection/custom_annotation_tool/parent_images/SO268-2_147-1_OFOS-09_20190421_072747.JPG	Gastropod
10	0.591072	0.0005955	0.639286	0.0250005	SO268-2_126-1_OFOS-07_20190414_003930.JPG	/home/mbani/mardata/project-repos/deepsea-fauna-detection/custom_annotation_tool/parent_images/SO268-2_126-1_OFOS-07_20190414_003930.JPG	Sponge
1	0.079464	0.5303565	0.1125	0.5595235	SO268-2_126-1_OFOS-07_20190413_173648.JPG	/home/mbani/mardata/project-repos/deepsea-fauna-detection/custom_annotation_tool/parent_images/SO268-2_126-1_OFOS-07_20190413_173648.JPG	Anemone
11	0.5678575	0.360119	0.5919645	0.378571	SO268-2_126-1_OFOS-07_20190413_173648.JPG	/home/mbani/mardata/project-repos/deepsea-fauna-detection/custom_annotation_tool/parent_images/SO268-2_126-1_OFOS-07_20190413_173648.JPG	Xenophyophore
11	0.5607145	0.4416665	0.5883935	0.4577375	SO268-2_126-1_OFOS-07_20190413_173648.JPG	/home/mbani/mardata/project-repos/deepsea-fauna-detection/custom_annotation_tool/parent_images/SO268-2_126-1_OFOS-07_20190413_173648.JPG	Xenophyophore
11	0.5705355	0.189881	0.6044645	0.210119	SO268-2_126-1_OFOS-07_20190413_173648.JPG	/home/mbani/mardata/project-repos/deepsea-fauna-detection/custom_annotation_tool/parent_images/SO268-2_126-1_OFOS-07_20190413_173648.JPG	Xenophyophore
7	0.4098215	0.243452	0.4375005	0.258928	SO268-2_126-1_OFOS-07_20190413_173648.JPG	/home/mbani/mardata/project-repos/deepsea-fauna-detection/custom_annotation_tool/parent_images/SO268-2_126-1_OFOS-07_20190413_173648.JPG	Ophioroid
11	0.5821425	0.7684525	0.6080355	0.7845235	SO268-2_126-1_OFOS-07_20190413_173648.JPG	/home/mbani/mardata/project-repos/deepsea-fauna-detection/custom_annotation_tool/parent_images/SO268-2_126-1_OFOS-07_20190413_173648.JPG	Xenophyophore
10	0.4178575	0.6000005	0.4687505	0.6255955	SO268-1_030-1_OFOS-03_20190307_134345.JPG	/home/mbani/mardata/project-repos/deepsea-fauna-detection/custom_annotation_tool/parent_images/SO268-1_030-1_OFOS-03_20190307_134345.JPG	Sponge
7	0.751786	0.3875	0.797322	0.423214	SO268-1_030-1_OFOS-03_20190307_134345.JPG	/home/mbani/mardata/project-repos/deepsea-fauna-detection/custom_annotation_tool/parent_images/SO268-1_030-1_OFOS-03_20190307_134345.JPG	Ophioroid
7	0.283036	0.322619	0.303572	0.335119	SO268-1_030-1_OFOS-03_20190307_134345.JPG	/home/mbani/mardata/project-repos/deepsea-fauna-detection/custom_annotation_tool/parent_images/SO268-1_030-1_OFOS-03_20190307_134345.JPG	Ophioroid
10	0.122322	0.541071	0.151786	0.560119	SO268-2_126-1_OFOS-07_20190413_164618.JPG	/home/mbani/mardata/project-repos/deepsea-fauna-detection/custom_annotation_tool/parent_images/SO268-2_126-1_OFOS-07_20190413_164618.JPG	Sponge
10	0.339286	0.727381	0.39375	0.763691	SO268-2_126-1_OFOS-07_20190413_180938.JPG	/home/mbani/mardata/project-repos/deepsea-fauna-detection/custom_annotation_tool/parent_images/SO268-2_126-1_OFOS-07_20190413_180938.JPG	Sponge
10	0.4071435	0.2922615	0.4982145	0.3571425	SO268-2_126-1_OFOS-07_20190413_194043.JPG	/home/mbani/mardata/project-repos/deepsea-fauna-detection/custom_annotation_tool/parent_images/SO268-2_126-1_OFOS-07_20190413_194043.JPG	Sponge
1	0.796428	0.1255955	0.841964	0.1500005	SO268-2_126-1_OFOS-07_20190413_194043.JPG	/home/mbani/mardata/project-repos/deepsea-fauna-detection/custom_annotation_tool/parent_images/SO268-2_126-1_OFOS-07_20190413_194043.JPG	Anemone
1	0.7999995	0.399405	0.8464285	0.427381	SO268-1_030-1_OFOS-03_20190307_071532.JPG	/home/mbani/mardata/project-repos/deepsea-fauna-detection/custom_annotation_tool/parent_images/SO268-1_030-1_OFOS-03_20190307_071532.JPG	Anemone
7	0.4330355	0.714285	0.5232145	0.775595	SO268-1_021-1_OFOS-02_20190304_111010.JPG	/home/mbani/mardata/project-repos/deepsea-fauna-detection/custom_annotation_tool/parent_images/SO268-1_021-1_OFOS-02_20190304_111010.JPG	Ophioroid
7	0.551786	0.2398805	0.60625	0.2749995	SO268-1_021-1_OFOS-02_20190304_111010.JPG	/home/mbani/mardata/project-repos/deepsea-fauna-detection/custom_annotation_tool/parent_images/SO268-1_021-1_OFOS-02_20190304_111010.JPG	Ophioroid
10	0.5705355	0.4857145	0.5982145	0.4976195	SO268-1_021-1_OFOS-02_20190304_111010.JPG	/home/mbani/mardata/project-repos/deepsea-fauna-detection/custom_annotation_tool/parent_images/SO268-1_021-1_OFOS-02_20190304_111010.JPG	Sponge
7	0.833036	0.7458335	0.876786	0.7744045	SO268-1_021-1_OFOS-02_20190304_111010.JPG	/home/mbani/mardata/project-repos/deepsea-fauna-detection/custom_annotation_tool/parent_images/SO268-1_021-1_OFOS-02_20190304_111010.JPG	Ophioroid
2	0.69375	0.405953	0.758036	0.419643	SO268-1_021-1_OFOS-02_20190304_111010.JPG	/home/mbani/mardata/project-repos/deepsea-fauna-detection/custom_annotation_tool/parent_images/SO268-1_021-1_OFOS-02_20190304_111010.JPG	Coral
1	0.8625	0.3982145	0.889286	0.4178575	SO268-2_147-1_OFOS-09_20190421_093017.JPG	/home/mbani/mardata/project-repos/deepsea-fauna-detection/custom_annotation_tool/parent_images/SO268-2_147-1_OFOS-09_20190421_093017.JPG	Anemone
4	0.8375	0.075595	0.86875	0.095833	SO268-1_030-1_OFOS-03_20190307_133725.JPG	/home/mbani/mardata/project-repos/deepsea-fauna-detection/custom_annotation_tool/parent_images/SO268-1_030-1_OFOS-03_20190307_133725.JPG	Gastropod
4	0.3419645	0.8202385	0.3758935	0.8428575	SO268-1_021-1_OFOS-02_20190304_173750.JPG	/home/mbani/mardata/project-repos/deepsea-fauna-detection/custom_annotation_tool/parent_images/SO268-1_021-1_OFOS-02_20190304_173750.JPG	Gastropod
7	0.2839285	0.3505955	0.3160715	0.3761905	SO268-1_021-1_OFOS-02_20190304_173750.JPG	/home/mbani/mardata/project-repos/deepsea-fauna-detection/custom_annotation_tool/parent_images/SO268-1_021-1_OFOS-02_20190304_173750.JPG	Ophioroid
5	0.700893	0.2428575	0.802679	0.2750005	SO268-2_126-1_OFOS-07_20190413_174218.JPG	/home/mbani/mardata/project-repos/deepsea-fauna-detection/custom_annotation_tool/parent_images/SO268-2_126-1_OFOS-07_20190413_174218.JPG	Holothuria
7	0.808036	0.157143	0.859822	0.189881	SO268-2_126-1_OFOS-07_20190413_174218.JPG	/home/mbani/mardata/project-repos/deepsea-fauna-detection/custom_annotation_tool/parent_images/SO268-2_126-1_OFOS-07_20190413_174218.JPG	Ophioroid
1	0.6991065	0.3625	0.8955355	0.51131	SO268-1_063-1_OFOS-04_20190317_084521.JPG	/home/mbani/mardata/project-repos/deepsea-fauna-detection/custom_annotation_tool/parent_images/SO268-1_063-1_OFOS-04_20190317_084521.JPG	Anemone
7	0.6026785	0.656548	0.6991075	0.717262	SO268-1_030-1_OFOS-03_20190307_134455.JPG	/home/mbani/mardata/project-repos/deepsea-fauna-detection/custom_annotation_tool/parent_images/SO268-1_030-1_OFOS-03_20190307_134455.JPG	Ophioroid
7	0.807143	0.198809	0.849107	0.245833	SO268-1_030-1_OFOS-03_20190307_134455.JPG	/home/mbani/mardata/project-repos/deepsea-fauna-detection/custom_annotation_tool/parent_images/SO268-1_030-1_OFOS-03_20190307_134455.JPG	Ophioroid
8	0.0062505	0.5559525	0.0366075	0.5815475	SO268-1_030-1_OFOS-03_20190307_134455.JPG	/home/mbani/mardata/project-repos/deepsea-fauna-detection/custom_annotation_tool/parent_images/SO268-1_030-1_OFOS-03_20190307_134455.JPG	Sea Urchin
10	0.948214	0.4422615	0.977678	0.4571425	SO268-2_126-1_OFOS-07_20190413_221250.JPG	/home/mbani/mardata/project-repos/deepsea-fauna-detection/custom_annotation_tool/parent_images/SO268-2_126-1_OFOS-07_20190413_221250.JPG	Sponge
1	0.407143	0.382143	0.515179	0.443453	SO268-2_147-1_OFOS-09_20190421_105447.JPG	/home/mbani/mardata/project-repos/deepsea-fauna-detection/custom_annotation_tool/parent_images/SO268-2_147-1_OFOS-09_20190421_105447.JPG	Anemone
11	0.4151785	0.2035715	0.4455355	0.2232145	SO268-2_147-1_OFOS-09_20190421_105447.JPG	/home/mbani/mardata/project-repos/deepsea-fauna-detection/custom_annotation_tool/parent_images/SO268-2_147-1_OFOS-09_20190421_105447.JPG	Xenophyophore
11	0.4062505	0.1898805	0.4285715	0.1999995	SO268-2_147-1_OFOS-09_20190421_105447.JPG	/home/mbani/mardata/project-repos/deepsea-fauna-detection/custom_annotation_tool/parent_images/SO268-2_147-1_OFOS-09_20190421_105447.JPG	Xenophyophore
1	0.647322	0.5059525	0.670536	0.5273815	SO268-1_063-1_OFOS-04_20190317_093341.JPG	/home/mbani/mardata/project-repos/deepsea-fauna-detection/custom_annotation_tool/parent_images/SO268-1_063-1_OFOS-04_20190317_093341.JPG	Anemone
4	0.6455355	0.6761905	0.6714285	0.6880955	SO268-1_021-1_OFOS-02_20190304_190140.JPG	/home/mbani/mardata/project-repos/deepsea-fauna-detection/custom_annotation_tool/parent_images/SO268-1_021-1_OFOS-02_20190304_190140.JPG	Gastropod
7	0.589286	0.1470235	0.658036	0.1851185	SO268-1_021-1_OFOS-02_20190304_190140.JPG	/home/mbani/mardata/project-repos/deepsea-fauna-detection/custom_annotation_tool/parent_images/SO268-1_021-1_OFOS-02_20190304_190140.JPG	Ophioroid
10	0.424107	0.071428	0.469643	0.093452	SO268-1_030-1_OFOS-03_20190307_112441.JPG	/home/mbani/mardata/project-repos/deepsea-fauna-detection/custom_annotation_tool/parent_images/SO268-1_030-1_OFOS-03_20190307_112441.JPG	Sponge
7	0.4535715	0.6154765	0.4946425	0.6476195	SO268-1_021-1_OFOS-02_20190304_184610.JPG	/home/mbani/mardata/project-repos/deepsea-fauna-detection/custom_annotation_tool/parent_images/SO268-1_021-1_OFOS-02_20190304_184610.JPG	Ophioroid
4	0.4866075	0.598214	0.5062505	0.609524	SO268-1_021-1_OFOS-02_20190304_184610.JPG	/home/mbani/mardata/project-repos/deepsea-fauna-detection/custom_annotation_tool/parent_images/SO268-1_021-1_OFOS-02_20190304_184610.JPG	Gastropod
11	0.6151785	0.839881	0.6366075	0.857143	SO268-1_021-1_OFOS-02_20190304_184610.JPG	/home/mbani/mardata/project-repos/deepsea-fauna-detection/custom_annotation_tool/parent_images/SO268-1_021-1_OFOS-02_20190304_184610.JPG	Xenophyophore
2	0.6169645	0.0375	0.6428575	0.060714	SO268-1_021-1_OFOS-02_20190304_184610.JPG	/home/mbani/mardata/project-repos/deepsea-fauna-detection/custom_annotation_tool/parent_images/SO268-1_021-1_OFOS-02_20190304_184610.JPG	Coral
11	0.824107	0.5833335	0.853571	0.6059525	SO268-1_030-1_OFOS-03_20190307_123520.JPG	/home/mbani/mardata/project-repos/deepsea-fauna-detection/custom_annotation_tool/parent_images/SO268-1_030-1_OFOS-03_20190307_123520.JPG	Xenophyophore
7	0.36875	0.7470235	0.4125	0.7761905	SO268-1_030-1_OFOS-03_20190307_123520.JPG	/home/mbani/mardata/project-repos/deepsea-fauna-detection/custom_annotation_tool/parent_images/SO268-1_030-1_OFOS-03_20190307_123520.JPG	Ophioroid
4	0.8151785	0.822024	0.8642855	0.860714	SO268-1_063-1_OFOS-04_20190317_092841.JPG	/home/mbani/mardata/project-repos/deepsea-fauna-detection/custom_annotation_tool/parent_images/SO268-1_063-1_OFOS-04_20190317_092841.JPG	Gastropod
1	0.7928565	0.4940475	0.8080355	0.5059525	SO268-1_063-1_OFOS-04_20190317_092841.JPG	/home/mbani/mardata/project-repos/deepsea-fauna-detection/custom_annotation_tool/parent_images/SO268-1_063-1_OFOS-04_20190317_092841.JPG	Anemone
1	0.8794645	0.335715	0.9178575	0.361905	SO268-2_147-1_OFOS-09_20190421_113317.JPG	/home/mbani/mardata/project-repos/deepsea-fauna-detection/custom_annotation_tool/parent_images/SO268-2_147-1_OFOS-09_20190421_113317.JPG	Anemone
7	0.185714	0.4547625	0.216964	0.4678575	SO268-2_147-1_OFOS-09_20190421_113317.JPG	/home/mbani/mardata/project-repos/deepsea-fauna-detection/custom_annotation_tool/parent_images/SO268-2_147-1_OFOS-09_20190421_113317.JPG	Ophioroid
7	0.432143	0.244643	0.524107	0.335119	SO268-1_021-1_OFOS-02_20190304_160650.JPG	/home/mbani/mardata/project-repos/deepsea-fauna-detection/custom_annotation_tool/parent_images/SO268-1_021-1_OFOS-02_20190304_160650.JPG	Ophioroid
1	0.5446425	0.582143	0.5812495	0.604167	SO268-2_147-1_OFOS-09_20190421_104757.JPG	/home/mbani/mardata/project-repos/deepsea-fauna-detection/custom_annotation_tool/parent_images/SO268-2_147-1_OFOS-09_20190421_104757.JPG	Anemone
4	0.6553575	0.052381	0.6714285	0.063691	SO268-2_147-1_OFOS-09_20190421_104757.JPG	/home/mbani/mardata/project-repos/deepsea-fauna-detection/custom_annotation_tool/parent_images/SO268-2_147-1_OFOS-09_20190421_104757.JPG	Gastropod
4	0.5633935	0.3821425	0.6044645	0.4047615	SO268-1_063-1_OFOS-04_20190317_101541.JPG	/home/mbani/mardata/project-repos/deepsea-fauna-detection/custom_annotation_tool/parent_images/SO268-1_063-1_OFOS-04_20190317_101541.JPG	Gastropod
10	0.032143	0.0220235	0.083929	0.0511905	SO268-1_063-1_OFOS-04_20190317_101541.JPG	/home/mbani/mardata/project-repos/deepsea-fauna-detection/custom_annotation_tool/parent_images/SO268-1_063-1_OFOS-04_20190317_101541.JPG	Sponge
1	0.2821435	0.458333	0.3482145	0.511309	SO268-1_021-1_OFOS-02_20190304_101806.JPG	/home/mbani/mardata/project-repos/deepsea-fauna-detection/custom_annotation_tool/parent_images/SO268-1_021-1_OFOS-02_20190304_101806.JPG	Anemone
4	0.0750005	0.7458335	0.0973215	0.7625005	SO268-2_126-1_OFOS-07_20190413_223640.JPG	/home/mbani/mardata/project-repos/deepsea-fauna-detection/custom_annotation_tool/parent_images/SO268-2_126-1_OFOS-07_20190413_223640.JPG	Gastropod
8	0.422322	0.569643	0.451786	0.586905	SO268-1_063-1_OFOS-04_20190317_095051.JPG	/home/mbani/mardata/project-repos/deepsea-fauna-detection/custom_annotation_tool/parent_images/SO268-1_063-1_OFOS-04_20190317_095051.JPG	Sea Urchin
8	0.3982145	0.8309525	0.4285715	0.8458335	SO268-1_063-1_OFOS-04_20190317_095051.JPG	/home/mbani/mardata/project-repos/deepsea-fauna-detection/custom_annotation_tool/parent_images/SO268-1_063-1_OFOS-04_20190317_095051.JPG	Sea Urchin
10	0.5455355	0.838095	0.6178565	0.891071	SO268-2_126-1_OFOS-07_20190413_170018.JPG	/home/mbani/mardata/project-repos/deepsea-fauna-detection/custom_annotation_tool/parent_images/SO268-2_126-1_OFOS-07_20190413_170018.JPG	Sponge
10	0.6446425	0.1089285	0.6660715	0.1208335	SO268-2_126-1_OFOS-07_20190413_170018.JPG	/home/mbani/mardata/project-repos/deepsea-fauna-detection/custom_annotation_tool/parent_images/SO268-2_126-1_OFOS-07_20190413_170018.JPG	Sponge
1	0.234821	0.891072	0.278571	0.917262	SO268-1_030-1_OFOS-03_20190307_111710.JPG	/home/mbani/mardata/project-repos/deepsea-fauna-detection/custom_annotation_tool/parent_images/SO268-1_030-1_OFOS-03_20190307_111710.JPG	Anemone
11	0.3946425	0.254762	0.4267855	0.279762	SO268-1_030-1_OFOS-03_20190307_111710.JPG	/home/mbani/mardata/project-repos/deepsea-fauna-detection/custom_annotation_tool/parent_images/SO268-1_030-1_OFOS-03_20190307_111710.JPG	Xenophyophore
11	0.833036	0.6125	0.86875	0.639286	SO268-2_160-1_OFOS-11_20190427_195602.JPG	/home/mbani/mardata/project-repos/deepsea-fauna-detection/custom_annotation_tool/parent_images/SO268-2_160-1_OFOS-11_20190427_195602.JPG	Xenophyophore
5	0.6803565	0.1005955	0.7705355	0.2327385	SO268-2_126-1_OFOS-07_20190414_005839.JPG	/home/mbani/mardata/project-repos/deepsea-fauna-detection/custom_annotation_tool/parent_images/SO268-2_126-1_OFOS-07_20190414_005839.JPG	Holothuria
1	0.1732145	0.3982145	0.2035715	0.4160715	SO268-1_063-1_OFOS-04_20190317_034718.JPG	/home/mbani/mardata/project-repos/deepsea-fauna-detection/custom_annotation_tool/parent_images/SO268-1_063-1_OFOS-04_20190317_034718.JPG	Anemone
2	0.9133935	0.0684525	0.9669645	0.1160715	SO268-2_126-1_OFOS-07_20190414_012911.JPG	/home/mbani/mardata/project-repos/deepsea-fauna-detection/custom_annotation_tool/parent_images/SO268-2_126-1_OFOS-07_20190414_012911.JPG	Coral
7	0.709821	0.4499995	0.766071	0.4821425	SO268-2_126-1_OFOS-07_20190414_012911.JPG	/home/mbani/mardata/project-repos/deepsea-fauna-detection/custom_annotation_tool/parent_images/SO268-2_126-1_OFOS-07_20190414_012911.JPG	Ophioroid
2	0.0008925	0.5672615	0.0642855	0.6071425	SO268-2_100-1_OFOS-05_20190406_063635.JPG	/home/mbani/mardata/project-repos/deepsea-fauna-detection/custom_annotation_tool/parent_images/SO268-2_100-1_OFOS-05_20190406_063635.JPG	Coral
7	0.500893	0.751786	0.546429	0.782738	SO268-1_021-1_OFOS-02_20190304_115530.JPG	/home/mbani/mardata/project-repos/deepsea-fauna-detection/custom_annotation_tool/parent_images/SO268-1_021-1_OFOS-02_20190304_115530.JPG	Ophioroid
7	0.344643	0.2315475	0.392857	0.2732145	SO268-1_021-1_OFOS-02_20190304_115530.JPG	/home/mbani/mardata/project-repos/deepsea-fauna-detection/custom_annotation_tool/parent_images/SO268-1_021-1_OFOS-02_20190304_115530.JPG	Ophioroid
7	0.799107	0.4327385	0.841071	0.4601195	SO268-1_021-1_OFOS-02_20190304_115530.JPG	/home/mbani/mardata/project-repos/deepsea-fauna-detection/custom_annotation_tool/parent_images/SO268-1_021-1_OFOS-02_20190304_115530.JPG	Ophioroid
1	0.5696435	0.558929	0.5857145	0.571429	SO268-1_021-1_OFOS-02_20190304_115530.JPG	/home/mbani/mardata/project-repos/deepsea-fauna-detection/custom_annotation_tool/parent_images/SO268-1_021-1_OFOS-02_20190304_115530.JPG	Anemone
1	0.5312505	0.5845235	0.5553575	0.5934525	SO268-1_021-1_OFOS-02_20190304_115530.JPG	/home/mbani/mardata/project-repos/deepsea-fauna-detection/custom_annotation_tool/parent_images/SO268-1_021-1_OFOS-02_20190304_115530.JPG	Anemone
7	0.563393	0.0982145	0.630357	0.1458335	SO268-1_021-1_OFOS-02_20190304_134140.JPG	/home/mbani/mardata/project-repos/deepsea-fauna-detection/custom_annotation_tool/parent_images/SO268-1_021-1_OFOS-02_20190304_134140.JPG	Ophioroid
7	0.8446425	0.370238	0.9080355	0.408928	SO268-1_021-1_OFOS-02_20190304_134140.JPG	/home/mbani/mardata/project-repos/deepsea-fauna-detection/custom_annotation_tool/parent_images/SO268-1_021-1_OFOS-02_20190304_134140.JPG	Ophioroid
1	0.9044645	0.2523805	0.9258935	0.2642855	SO268-1_021-1_OFOS-02_20190304_134140.JPG	/home/mbani/mardata/project-repos/deepsea-fauna-detection/custom_annotation_tool/parent_images/SO268-1_021-1_OFOS-02_20190304_134140.JPG	Anemone
11	0.3080355	0.2410715	0.3401785	0.2619045	SO268-1_021-1_OFOS-02_20190304_134140.JPG	/home/mbani/mardata/project-repos/deepsea-fauna-detection/custom_annotation_tool/parent_images/SO268-1_021-1_OFOS-02_20190304_134140.JPG	Xenophyophore
10	0.064286	0.4607145	0.114286	0.4946435	SO268-2_126-1_OFOS-07_20190414_021229.JPG	/home/mbani/mardata/project-repos/deepsea-fauna-detection/custom_annotation_tool/parent_images/SO268-2_126-1_OFOS-07_20190414_021229.JPG	Sponge
7	0.223214	0.1666665	0.298214	0.2142855	SO268-1_021-1_OFOS-02_20190304_154900.JPG	/home/mbani/mardata/project-repos/deepsea-fauna-detection/custom_annotation_tool/parent_images/SO268-1_021-1_OFOS-02_20190304_154900.JPG	Ophioroid
7	0.6142855	0.7785715	0.6678565	0.8041665	SO268-1_021-1_OFOS-02_20190304_154900.JPG	/home/mbani/mardata/project-repos/deepsea-fauna-detection/custom_annotation_tool/parent_images/SO268-1_021-1_OFOS-02_20190304_154900.JPG	Ophioroid
8	0.5553575	0.232738	0.5919645	0.254762	SO268-1_021-1_OFOS-02_20190304_154900.JPG	/home/mbani/mardata/project-repos/deepsea-fauna-detection/custom_annotation_tool/parent_images/SO268-1_021-1_OFOS-02_20190304_154900.JPG	Sea Urchin
4	0.1205355	0.631548	0.1446425	0.641072	SO268-2_100-1_OFOS-05_20190406_095245.JPG	/home/mbani/mardata/project-repos/deepsea-fauna-detection/custom_annotation_tool/parent_images/SO268-2_100-1_OFOS-05_20190406_095245.JPG	Gastropod
7	0.709821	0.8874995	0.766071	0.9244045	SO268-2_100-1_OFOS-05_20190406_095245.JPG	/home/mbani/mardata/project-repos/deepsea-fauna-detection/custom_annotation_tool/parent_images/SO268-2_100-1_OFOS-05_20190406_095245.JPG	Ophioroid
7	0.866072	0.7238095	0.920536	0.7559525	SO268-2_100-1_OFOS-05_20190406_095245.JPG	/home/mbani/mardata/project-repos/deepsea-fauna-detection/custom_annotation_tool/parent_images/SO268-2_100-1_OFOS-05_20190406_095245.JPG	Ophioroid
10	0.4803565	0.777976	0.5017855	0.798214	SO268-1_021-1_OFOS-02_20190304_124240.JPG	/home/mbani/mardata/project-repos/deepsea-fauna-detection/custom_annotation_tool/parent_images/SO268-1_021-1_OFOS-02_20190304_124240.JPG	Sponge
2	0.65625	0.836905	0.741964	0.902381	SO268-1_021-1_OFOS-02_20190304_124240.JPG	/home/mbani/mardata/project-repos/deepsea-fauna-detection/custom_annotation_tool/parent_images/SO268-1_021-1_OFOS-02_20190304_124240.JPG	Coral
7	0.3401785	0.5065475	0.3892855	0.5369045	SO268-1_021-1_OFOS-02_20190304_124240.JPG	/home/mbani/mardata/project-repos/deepsea-fauna-detection/custom_annotation_tool/parent_images/SO268-1_021-1_OFOS-02_20190304_124240.JPG	Ophioroid
7	0.5982145	0.245238	0.6223215	0.259524	SO268-1_021-1_OFOS-02_20190304_124240.JPG	/home/mbani/mardata/project-repos/deepsea-fauna-detection/custom_annotation_tool/parent_images/SO268-1_021-1_OFOS-02_20190304_124240.JPG	Ophioroid
7	0.2919645	0.5220235	0.4133935	0.6053565	SO268-2_100-1_OFOS-05_20190406_114945.JPG	/home/mbani/mardata/project-repos/deepsea-fauna-detection/custom_annotation_tool/parent_images/SO268-2_100-1_OFOS-05_20190406_114945.JPG	Ophioroid
11	0.1937495	0.386905	0.2133925	0.400595	SO268-2_100-1_OFOS-05_20190406_114945.JPG	/home/mbani/mardata/project-repos/deepsea-fauna-detection/custom_annotation_tool/parent_images/SO268-2_100-1_OFOS-05_20190406_114945.JPG	Xenophyophore
4	0.2669645	0.7660715	0.2991075	0.7809525	SO268-1_063-1_OFOS-04_20190317_100511.JPG	/home/mbani/mardata/project-repos/deepsea-fauna-detection/custom_annotation_tool/parent_images/SO268-1_063-1_OFOS-04_20190317_100511.JPG	Gastropod
10	0.867857	0.5184525	0.892857	0.5351195	SO268-1_021-1_OFOS-02_20190304_140610.JPG	/home/mbani/mardata/project-repos/deepsea-fauna-detection/custom_annotation_tool/parent_images/SO268-1_021-1_OFOS-02_20190304_140610.JPG	Sponge
2	0.4	0.665476	0.4625	0.732738	SO268-1_021-1_OFOS-02_20190304_140610.JPG	/home/mbani/mardata/project-repos/deepsea-fauna-detection/custom_annotation_tool/parent_images/SO268-1_021-1_OFOS-02_20190304_140610.JPG	Coral
10	0.1651785	0.882738	0.1937495	0.902976	SO268-2_147-1_OFOS-09_20190421_093837.JPG	/home/mbani/mardata/project-repos/deepsea-fauna-detection/custom_annotation_tool/parent_images/SO268-2_147-1_OFOS-09_20190421_093837.JPG	Sponge
7	0.5919645	0.458333	0.6696435	0.498809	SO268-2_147-1_OFOS-09_20190421_093837.JPG	/home/mbani/mardata/project-repos/deepsea-fauna-detection/custom_annotation_tool/parent_images/SO268-2_147-1_OFOS-09_20190421_093837.JPG	Ophioroid
1	0.21875	0.560714	0.251786	0.583928	SO268-2_147-1_OFOS-09_20190421_093837.JPG	/home/mbani/mardata/project-repos/deepsea-fauna-detection/custom_annotation_tool/parent_images/SO268-2_147-1_OFOS-09_20190421_093837.JPG	Anemone
7	0.0714285	0.2214285	0.2080355	0.3035715	SO268-1_021-1_OFOS-02_20190304_122717.JPG	/home/mbani/mardata/project-repos/deepsea-fauna-detection/custom_annotation_tool/parent_images/SO268-1_021-1_OFOS-02_20190304_122717.JPG	Ophioroid
10	0.6339285	0.489286	0.6999995	0.540476	SO268-1_021-1_OFOS-02_20190304_122717.JPG	/home/mbani/mardata/project-repos/deepsea-fauna-detection/custom_annotation_tool/parent_images/SO268-1_021-1_OFOS-02_20190304_122717.JPG	Sponge
10	0.0508925	0.360119	0.0687495	0.371429	SO268-1_021-1_OFOS-02_20190304_122717.JPG	/home/mbani/mardata/project-repos/deepsea-fauna-detection/custom_annotation_tool/parent_images/SO268-1_021-1_OFOS-02_20190304_122717.JPG	Sponge
1	0.34375	0.0779765	0.366964	0.0928575	SO268-2_128-1_OFOS-08_20190416_134030.JPG	/home/mbani/mardata/project-repos/deepsea-fauna-detection/custom_annotation_tool/parent_images/SO268-2_128-1_OFOS-08_20190416_134030.JPG	Anemone
10	0.1982145	0.482143	0.2258935	0.504167	SO268-2_100-1_OFOS-05_20190406_102215.JPG	/home/mbani/mardata/project-repos/deepsea-fauna-detection/custom_annotation_tool/parent_images/SO268-2_100-1_OFOS-05_20190406_102215.JPG	Sponge
10	0.939286	0.8333335	1	0.8672625	SO268-1_030-1_OFOS-03_20190307_153546.JPG	/home/mbani/mardata/project-repos/deepsea-fauna-detection/custom_annotation_tool/parent_images/SO268-1_030-1_OFOS-03_20190307_153546.JPG	Sponge
1	0.5357145	0.2208335	0.5821435	0.2464285	SO268-1_030-1_OFOS-03_20190307_112459.JPG	/home/mbani/mardata/project-repos/deepsea-fauna-detection/custom_annotation_tool/parent_images/SO268-1_030-1_OFOS-03_20190307_112459.JPG	Anemone
10	0.515179	0.5375005	0.550893	0.5583335	SO268-1_030-1_OFOS-03_20190307_075132.JPG	/home/mbani/mardata/project-repos/deepsea-fauna-detection/custom_annotation_tool/parent_images/SO268-1_030-1_OFOS-03_20190307_075132.JPG	Sponge
4	0.366964	0.685119	0.38125	0.697619	SO268-1_030-1_OFOS-03_20190307_075132.JPG	/home/mbani/mardata/project-repos/deepsea-fauna-detection/custom_annotation_tool/parent_images/SO268-1_030-1_OFOS-03_20190307_075132.JPG	Gastropod
7	0.43125	0.4357145	0.475	0.4642855	SO268-2_126-1_OFOS-07_20190413_175548.JPG	/home/mbani/mardata/project-repos/deepsea-fauna-detection/custom_annotation_tool/parent_images/SO268-2_126-1_OFOS-07_20190413_175548.JPG	Ophioroid
2	0.190179	0.8446425	0.258929	0.8767855	SO268-2_126-1_OFOS-07_20190413_175548.JPG	/home/mbani/mardata/project-repos/deepsea-fauna-detection/custom_annotation_tool/parent_images/SO268-2_126-1_OFOS-07_20190413_175548.JPG	Coral
10	0.5750005	0.9625005	0.6178575	0.9880955	SO268-2_126-1_OFOS-07_20190413_175548.JPG	/home/mbani/mardata/project-repos/deepsea-fauna-detection/custom_annotation_tool/parent_images/SO268-2_126-1_OFOS-07_20190413_175548.JPG	Sponge
7	0.2928575	0.1547615	0.3625005	0.1946425	SO268-2_160-1_OFOS-11_20190427_220012.JPG	/home/mbani/mardata/project-repos/deepsea-fauna-detection/custom_annotation_tool/parent_images/SO268-2_160-1_OFOS-11_20190427_220012.JPG	Ophioroid
4	0.8785715	0.8273815	0.9044645	0.8404765	SO268-2_160-1_OFOS-11_20190427_220012.JPG	/home/mbani/mardata/project-repos/deepsea-fauna-detection/custom_annotation_tool/parent_images/SO268-2_160-1_OFOS-11_20190427_220012.JPG	Gastropod
2	0.6910715	0.3095235	0.7214285	0.3351185	SO268-2_160-1_OFOS-11_20190427_220012.JPG	/home/mbani/mardata/project-repos/deepsea-fauna-detection/custom_annotation_tool/parent_images/SO268-2_160-1_OFOS-11_20190427_220012.JPG	Coral
1	0.534821	0.2952375	0.559821	0.3119045	SO268-1_063-1_OFOS-04_20190317_041647.JPG	/home/mbani/mardata/project-repos/deepsea-fauna-detection/custom_annotation_tool/parent_images/SO268-1_063-1_OFOS-04_20190317_041647.JPG	Anemone
8	0.525893	0.8273815	0.558929	0.8482145	SO268-1_063-1_OFOS-04_20190317_041647.JPG	/home/mbani/mardata/project-repos/deepsea-fauna-detection/custom_annotation_tool/parent_images/SO268-1_063-1_OFOS-04_20190317_041647.JPG	Sea Urchin
10	0.5125	0.747024	0.545536	0.769048	SO268-1_030-1_OFOS-03_20190307_150434.JPG	/home/mbani/mardata/project-repos/deepsea-fauna-detection/custom_annotation_tool/parent_images/SO268-1_030-1_OFOS-03_20190307_150434.JPG	Sponge
1	0.598214	0.3333335	0.633928	0.3529765	SO268-1_063-1_OFOS-04_20190317_060037.JPG	/home/mbani/mardata/project-repos/deepsea-fauna-detection/custom_annotation_tool/parent_images/SO268-1_063-1_OFOS-04_20190317_060037.JPG	Anemone
7	0.910714	0.4065475	0.952678	0.4273805	SO268-1_063-1_OFOS-04_20190317_060037.JPG	/home/mbani/mardata/project-repos/deepsea-fauna-detection/custom_annotation_tool/parent_images/SO268-1_063-1_OFOS-04_20190317_060037.JPG	Ophioroid
7	0.316071	0.3630955	0.342857	0.3809525	SO268-1_063-1_OFOS-04_20190317_060037.JPG	/home/mbani/mardata/project-repos/deepsea-fauna-detection/custom_annotation_tool/parent_images/SO268-1_063-1_OFOS-04_20190317_060037.JPG	Ophioroid
1	0.6982145	0.7523815	0.7366075	0.7827385	SO268-2_160-1_OFOS-11_20190428_012421.JPG	/home/mbani/mardata/project-repos/deepsea-fauna-detection/custom_annotation_tool/parent_images/SO268-2_160-1_OFOS-11_20190428_012421.JPG	Anemone
7	0.8053575	0.67381	0.8714285	0.717262	SO268-2_160-1_OFOS-11_20190428_012421.JPG	/home/mbani/mardata/project-repos/deepsea-fauna-detection/custom_annotation_tool/parent_images/SO268-2_160-1_OFOS-11_20190428_012421.JPG	Ophioroid
11	0.3312495	0.233928	0.3651785	0.255952	SO268-2_160-1_OFOS-11_20190428_012421.JPG	/home/mbani/mardata/project-repos/deepsea-fauna-detection/custom_annotation_tool/parent_images/SO268-2_160-1_OFOS-11_20190428_012421.JPG	Xenophyophore
5	0.4098215	0.395833	0.4446425	0.445833	SO268-2_126-1_OFOS-07_20190413_180328.JPG	/home/mbani/mardata/project-repos/deepsea-fauna-detection/custom_annotation_tool/parent_images/SO268-2_126-1_OFOS-07_20190413_180328.JPG	Holothuria
7	0.5598215	0.6702385	0.6062505	0.6958335	SO268-1_063-1_OFOS-04_20190317_110111.JPG	/home/mbani/mardata/project-repos/deepsea-fauna-detection/custom_annotation_tool/parent_images/SO268-1_063-1_OFOS-04_20190317_110111.JPG	Ophioroid
7	0.670536	0.0351195	0.728572	0.0702385	SO268-1_063-1_OFOS-04_20190317_110111.JPG	/home/mbani/mardata/project-repos/deepsea-fauna-detection/custom_annotation_tool/parent_images/SO268-1_063-1_OFOS-04_20190317_110111.JPG	Ophioroid
10	0.3419645	0.2708335	0.5410715	0.4000005	SO268-1_030-1_OFOS-03_20190307_124713.JPG	/home/mbani/mardata/project-repos/deepsea-fauna-detection/custom_annotation_tool/parent_images/SO268-1_030-1_OFOS-03_20190307_124713.JPG	Sponge
7	0.174107	0.520238	0.253571	0.57619	SO268-1_030-1_OFOS-03_20190307_124713.JPG	/home/mbani/mardata/project-repos/deepsea-fauna-detection/custom_annotation_tool/parent_images/SO268-1_030-1_OFOS-03_20190307_124713.JPG	Ophioroid
7	0.6473215	0.738095	0.7544645	0.822619	SO268-1_021-1_OFOS-02_20190304_130130.JPG	/home/mbani/mardata/project-repos/deepsea-fauna-detection/custom_annotation_tool/parent_images/SO268-1_021-1_OFOS-02_20190304_130130.JPG	Ophioroid
2	0.6187495	0.2357145	0.6696425	0.2630955	SO268-1_021-1_OFOS-02_20190304_130130.JPG	/home/mbani/mardata/project-repos/deepsea-fauna-detection/custom_annotation_tool/parent_images/SO268-1_021-1_OFOS-02_20190304_130130.JPG	Coral
7	0.791071	0.049405	0.841071	0.073215	SO268-1_021-1_OFOS-02_20190304_130130.JPG	/home/mbani/mardata/project-repos/deepsea-fauna-detection/custom_annotation_tool/parent_images/SO268-1_021-1_OFOS-02_20190304_130130.JPG	Ophioroid
7	0.6116075	0.414286	0.7232145	0.502976	SO268-1_021-1_OFOS-02_20190304_181200.JPG	/home/mbani/mardata/project-repos/deepsea-fauna-detection/custom_annotation_tool/parent_images/SO268-1_021-1_OFOS-02_20190304_181200.JPG	Ophioroid
10	0.2874995	0.1244045	0.3321425	0.1654755	SO268-2_126-1_OFOS-07_20190413_202810.JPG	/home/mbani/mardata/project-repos/deepsea-fauna-detection/custom_annotation_tool/parent_images/SO268-2_126-1_OFOS-07_20190413_202810.JPG	Sponge
7	0.3928575	0.2244045	0.4500005	0.2517855	SO268-2_126-1_OFOS-07_20190413_202810.JPG	/home/mbani/mardata/project-repos/deepsea-fauna-detection/custom_annotation_tool/parent_images/SO268-2_126-1_OFOS-07_20190413_202810.JPG	Ophioroid
7	0.4875005	0.311309	0.5285715	0.333333	SO268-2_126-1_OFOS-07_20190413_202810.JPG	/home/mbani/mardata/project-repos/deepsea-fauna-detection/custom_annotation_tool/parent_images/SO268-2_126-1_OFOS-07_20190413_202810.JPG	Ophioroid
4	0.241964	0.396429	0.266964	0.411905	SO268-2_147-1_OFOS-09_20190421_100917.JPG	/home/mbani/mardata/project-repos/deepsea-fauna-detection/custom_annotation_tool/parent_images/SO268-2_147-1_OFOS-09_20190421_100917.JPG	Gastropod
10	0.1151785	0.5035715	0.1312495	0.5202385	SO268-1_021-1_OFOS-02_20190304_134420.JPG	/home/mbani/mardata/project-repos/deepsea-fauna-detection/custom_annotation_tool/parent_images/SO268-1_021-1_OFOS-02_20190304_134420.JPG	Sponge
11	0.6357145	0.4208335	0.6642855	0.4386905	SO268-1_021-1_OFOS-02_20190304_134420.JPG	/home/mbani/mardata/project-repos/deepsea-fauna-detection/custom_annotation_tool/parent_images/SO268-1_021-1_OFOS-02_20190304_134420.JPG	Xenophyophore
11	0.605357	0.6761905	0.636607	0.6970235	SO268-1_021-1_OFOS-02_20190304_134420.JPG	/home/mbani/mardata/project-repos/deepsea-fauna-detection/custom_annotation_tool/parent_images/SO268-1_021-1_OFOS-02_20190304_134420.JPG	Xenophyophore
11	0.490178	0.5202385	0.523214	0.5428575	SO268-2_126-1_OFOS-07_20190413_182528.JPG	/home/mbani/mardata/project-repos/deepsea-fauna-detection/custom_annotation_tool/parent_images/SO268-2_126-1_OFOS-07_20190413_182528.JPG	Xenophyophore
5	0.491071	0.3595235	0.597321	0.3886905	SO268-2_126-1_OFOS-07_20190413_202630.JPG	/home/mbani/mardata/project-repos/deepsea-fauna-detection/custom_annotation_tool/parent_images/SO268-2_126-1_OFOS-07_20190413_202630.JPG	Holothuria
7	0.1437495	0.1738095	0.1946425	0.2011905	SO268-2_126-1_OFOS-07_20190413_202630.JPG	/home/mbani/mardata/project-repos/deepsea-fauna-detection/custom_annotation_tool/parent_images/SO268-2_126-1_OFOS-07_20190413_202630.JPG	Ophioroid
1	0.0258935	0.4922615	0.0669645	0.5148805	SO268-2_147-1_OFOS-09_20190421_120740.JPG	/home/mbani/mardata/project-repos/deepsea-fauna-detection/custom_annotation_tool/parent_images/SO268-2_147-1_OFOS-09_20190421_120740.JPG	Anemone
1	0.7062505	0.035714	0.7366075	0.052976	SO268-2_128-1_OFOS-08_20190416_141750.JPG	/home/mbani/mardata/project-repos/deepsea-fauna-detection/custom_annotation_tool/parent_images/SO268-2_128-1_OFOS-08_20190416_141750.JPG	Anemone
10	0.00625	0.6755955	0.0375	0.6964285	SO268-2_100-1_OFOS-05_20190406_100925.JPG	/home/mbani/mardata/project-repos/deepsea-fauna-detection/custom_annotation_tool/parent_images/SO268-2_100-1_OFOS-05_20190406_100925.JPG	Sponge
7	0.6714285	0.3845235	0.7249995	0.4184525	SO268-2_100-1_OFOS-05_20190406_100925.JPG	/home/mbani/mardata/project-repos/deepsea-fauna-detection/custom_annotation_tool/parent_images/SO268-2_100-1_OFOS-05_20190406_100925.JPG	Ophioroid
10	0.150893	0.759524	0.208929	0.8	SO268-1_030-1_OFOS-03_20190307_061559.JPG	/home/mbani/mardata/project-repos/deepsea-fauna-detection/custom_annotation_tool/parent_images/SO268-1_030-1_OFOS-03_20190307_061559.JPG	Sponge
8	0.792857	0.761905	0.813393	0.775595	SO268-1_030-1_OFOS-03_20190307_061559.JPG	/home/mbani/mardata/project-repos/deepsea-fauna-detection/custom_annotation_tool/parent_images/SO268-1_030-1_OFOS-03_20190307_061559.JPG	Sea Urchin
4	0.7285715	0.527976	0.7687505	0.557738	SO268-2_126-1_OFOS-07_20190414_020529.JPG	/home/mbani/mardata/project-repos/deepsea-fauna-detection/custom_annotation_tool/parent_images/SO268-2_126-1_OFOS-07_20190414_020529.JPG	Gastropod
11	0.28125	0.363691	0.308036	0.379167	SO268-2_126-1_OFOS-07_20190414_020529.JPG	/home/mbani/mardata/project-repos/deepsea-fauna-detection/custom_annotation_tool/parent_images/SO268-2_126-1_OFOS-07_20190414_020529.JPG	Xenophyophore
7	0.2089285	0.772619	0.2999995	0.860119	SO268-1_021-1_OFOS-02_20190304_140100.JPG	/home/mbani/mardata/project-repos/deepsea-fauna-detection/custom_annotation_tool/parent_images/SO268-1_021-1_OFOS-02_20190304_140100.JPG	Ophioroid
11	0.4267855	0.604166	0.4776785	0.627976	SO268-1_030-1_OFOS-03_20190307_122404.JPG	/home/mbani/mardata/project-repos/deepsea-fauna-detection/custom_annotation_tool/parent_images/SO268-1_030-1_OFOS-03_20190307_122404.JPG	Xenophyophore
11	0.622322	0.3416665	0.676786	0.3720235	SO268-1_030-1_OFOS-03_20190307_122404.JPG	/home/mbani/mardata/project-repos/deepsea-fauna-detection/custom_annotation_tool/parent_images/SO268-1_030-1_OFOS-03_20190307_122404.JPG	Xenophyophore
11	0.424107	0.6946425	0.453571	0.7095235	SO268-1_030-1_OFOS-03_20190307_122404.JPG	/home/mbani/mardata/project-repos/deepsea-fauna-detection/custom_annotation_tool/parent_images/SO268-1_030-1_OFOS-03_20190307_122404.JPG	Xenophyophore
11	0.591071	0.634524	0.617857	0.652976	SO268-1_030-1_OFOS-03_20190307_122404.JPG	/home/mbani/mardata/project-repos/deepsea-fauna-detection/custom_annotation_tool/parent_images/SO268-1_030-1_OFOS-03_20190307_122404.JPG	Xenophyophore
5	0.335714	0.607143	0.410714	0.643453	SO268-2_126-1_OFOS-07_20190413_233240.JPG	/home/mbani/mardata/project-repos/deepsea-fauna-detection/custom_annotation_tool/parent_images/SO268-2_126-1_OFOS-07_20190413_233240.JPG	Holothuria
7	0.7419645	0.345834	0.8196435	0.384524	SO268-2_126-1_OFOS-07_20190413_214110.JPG	/home/mbani/mardata/project-repos/deepsea-fauna-detection/custom_annotation_tool/parent_images/SO268-2_126-1_OFOS-07_20190413_214110.JPG	Ophioroid
11	0.504464	0.205952	0.53125	0.22619	SO268-2_126-1_OFOS-07_20190413_214110.JPG	/home/mbani/mardata/project-repos/deepsea-fauna-detection/custom_annotation_tool/parent_images/SO268-2_126-1_OFOS-07_20190413_214110.JPG	Xenophyophore
5	0.5875005	0.685714	0.6428575	0.732738	SO268-1_030-1_OFOS-03_20190307_141401.JPG	/home/mbani/mardata/project-repos/deepsea-fauna-detection/custom_annotation_tool/parent_images/SO268-1_030-1_OFOS-03_20190307_141401.JPG	Holothuria
11	0.7375	0.3571425	0.766964	0.3785715	SO268-1_030-1_OFOS-03_20190307_141401.JPG	/home/mbani/mardata/project-repos/deepsea-fauna-detection/custom_annotation_tool/parent_images/SO268-1_030-1_OFOS-03_20190307_141401.JPG	Xenophyophore
11	0.204464	0.5720235	0.246428	0.5946425	SO268-2_147-1_OFOS-09_20190421_145357.JPG	/home/mbani/mardata/project-repos/deepsea-fauna-detection/custom_annotation_tool/parent_images/SO268-2_147-1_OFOS-09_20190421_145357.JPG	Xenophyophore
10	0.44375	0.7613095	0.473214	0.7809525	SO268-2_147-1_OFOS-09_20190421_090347.JPG	/home/mbani/mardata/project-repos/deepsea-fauna-detection/custom_annotation_tool/parent_images/SO268-2_147-1_OFOS-09_20190421_090347.JPG	Sponge
7	0.6589285	0.588095	0.7116075	0.636309	SO268-2_147-1_OFOS-09_20190421_090347.JPG	/home/mbani/mardata/project-repos/deepsea-fauna-detection/custom_annotation_tool/parent_images/SO268-2_147-1_OFOS-09_20190421_090347.JPG	Ophioroid
7	0.208929	0.689286	0.282143	0.740476	SO268-2_126-1_OFOS-07_20190413_194320.JPG	/home/mbani/mardata/project-repos/deepsea-fauna-detection/custom_annotation_tool/parent_images/SO268-2_126-1_OFOS-07_20190413_194320.JPG	Ophioroid
7	0.2357145	0.8244045	0.3892855	0.9220235	SO268-2_100-1_OFOS-05_20190406_113335.JPG	/home/mbani/mardata/project-repos/deepsea-fauna-detection/custom_annotation_tool/parent_images/SO268-2_100-1_OFOS-05_20190406_113335.JPG	Ophioroid
11	0.580357	0.7964285	0.607143	0.8172615	SO268-2_100-1_OFOS-05_20190406_113335.JPG	/home/mbani/mardata/project-repos/deepsea-fauna-detection/custom_annotation_tool/parent_images/SO268-2_100-1_OFOS-05_20190406_113335.JPG	Xenophyophore
4	0.3750005	0.7273805	0.4098215	0.7499995	SO268-2_128-1_OFOS-08_20190416_093221.JPG	/home/mbani/mardata/project-repos/deepsea-fauna-detection/custom_annotation_tool/parent_images/SO268-2_128-1_OFOS-08_20190416_093221.JPG	Gastropod
10	0.7875005	0.2041665	0.8598215	0.2458335	SO268-2_126-1_OFOS-07_20190413_224200.JPG	/home/mbani/mardata/project-repos/deepsea-fauna-detection/custom_annotation_tool/parent_images/SO268-2_126-1_OFOS-07_20190413_224200.JPG	Sponge
7	0.460714	0.158333	0.49375	0.182143	SO268-2_126-1_OFOS-07_20190413_224200.JPG	/home/mbani/mardata/project-repos/deepsea-fauna-detection/custom_annotation_tool/parent_images/SO268-2_126-1_OFOS-07_20190413_224200.JPG	Ophioroid
1	0.1758935	0.4922615	0.2044645	0.5148805	SO268-1_063-1_OFOS-04_20190317_031837.JPG	/home/mbani/mardata/project-repos/deepsea-fauna-detection/custom_annotation_tool/parent_images/SO268-1_063-1_OFOS-04_20190317_031837.JPG	Anemone
10	0.458036	0.6523815	0.634822	0.7857145	SO268-2_100-1_OFOS-05_20190406_071538.JPG	/home/mbani/mardata/project-repos/deepsea-fauna-detection/custom_annotation_tool/parent_images/SO268-2_100-1_OFOS-05_20190406_071538.JPG	Sponge
3	0.1321435	0.760714	0.3419645	0.934524	SO268-2_100-1_OFOS-05_20190406_071538.JPG	/home/mbani/mardata/project-repos/deepsea-fauna-detection/custom_annotation_tool/parent_images/SO268-2_100-1_OFOS-05_20190406_071538.JPG	Fish
7	0.4589285	0.1375	0.4991075	0.1625	SO268-2_100-1_OFOS-05_20190406_071538.JPG	/home/mbani/mardata/project-repos/deepsea-fauna-detection/custom_annotation_tool/parent_images/SO268-2_100-1_OFOS-05_20190406_071538.JPG	Ophioroid
10	0.639286	0.0011905	0.726786	0.0517855	SO268-2_126-1_OFOS-07_20190413_194050.JPG	/home/mbani/mardata/project-repos/deepsea-fauna-detection/custom_annotation_tool/parent_images/SO268-2_126-1_OFOS-07_20190413_194050.JPG	Sponge
4	0.6348215	0.071428	0.6562505	0.082738	SO268-1_021-1_OFOS-02_20190304_191649.JPG	/home/mbani/mardata/project-repos/deepsea-fauna-detection/custom_annotation_tool/parent_images/SO268-1_021-1_OFOS-02_20190304_191649.JPG	Gastropod
11	0.348214	0.516071	0.38125	0.541071	SO268-1_063-1_OFOS-04_20190317_011047.JPG	/home/mbani/mardata/project-repos/deepsea-fauna-detection/custom_annotation_tool/parent_images/SO268-1_063-1_OFOS-04_20190317_011047.JPG	Xenophyophore
7	0.3874995	0.520238	0.4071425	0.547024	SO268-1_063-1_OFOS-04_20190317_011047.JPG	/home/mbani/mardata/project-repos/deepsea-fauna-detection/custom_annotation_tool/parent_images/SO268-1_063-1_OFOS-04_20190317_011047.JPG	Ophioroid
10	0.5312505	0.3946425	0.5660715	0.4190475	SO268-2_100-1_OFOS-05_20190406_104815.JPG	/home/mbani/mardata/project-repos/deepsea-fauna-detection/custom_annotation_tool/parent_images/SO268-2_100-1_OFOS-05_20190406_104815.JPG	Sponge
7	0.6866075	0.769048	0.7250005	0.795238	SO268-2_100-1_OFOS-05_20190406_104815.JPG	/home/mbani/mardata/project-repos/deepsea-fauna-detection/custom_annotation_tool/parent_images/SO268-2_100-1_OFOS-05_20190406_104815.JPG	Ophioroid
7	0.3446425	0.1702375	0.3848215	0.1946425	SO268-2_100-1_OFOS-05_20190406_104815.JPG	/home/mbani/mardata/project-repos/deepsea-fauna-detection/custom_annotation_tool/parent_images/SO268-2_100-1_OFOS-05_20190406_104815.JPG	Ophioroid
2	0.489286	0.733333	0.55	0.758333	SO268-2_100-1_OFOS-05_20190406_095905.JPG	/home/mbani/mardata/project-repos/deepsea-fauna-detection/custom_annotation_tool/parent_images/SO268-2_100-1_OFOS-05_20190406_095905.JPG	Coral
7	0.2446435	0.510119	0.2794645	0.536309	SO268-2_100-1_OFOS-05_20190406_095905.JPG	/home/mbani/mardata/project-repos/deepsea-fauna-detection/custom_annotation_tool/parent_images/SO268-2_100-1_OFOS-05_20190406_095905.JPG	Ophioroid
9	0.6973215	0.121428	0.7669645	0.215476	SO268-2_126-1_OFOS-07_20190413_215930.JPG	/home/mbani/mardata/project-repos/deepsea-fauna-detection/custom_annotation_tool/parent_images/SO268-2_126-1_OFOS-07_20190413_215930.JPG	Shrimp
6	0.0857145	0.034524	0.5285715	0.278572	SO268-2_126-1_OFOS-07_20190413_215350.JPG	/home/mbani/mardata/project-repos/deepsea-fauna-detection/custom_annotation_tool/parent_images/SO268-2_126-1_OFOS-07_20190413_215350.JPG	Litter
10	0.4116075	0.7273805	0.4375005	0.7422615	SO268-1_021-1_OFOS-02_20190304_105610.JPG	/home/mbani/mardata/project-repos/deepsea-fauna-detection/custom_annotation_tool/parent_images/SO268-1_021-1_OFOS-02_20190304_105610.JPG	Sponge
2	0.736607	0.3154755	0.786607	0.3494045	SO268-1_021-1_OFOS-02_20190304_105610.JPG	/home/mbani/mardata/project-repos/deepsea-fauna-detection/custom_annotation_tool/parent_images/SO268-1_021-1_OFOS-02_20190304_105610.JPG	Coral
8	0.79375	0.297619	0.841964	0.330357	SO268-1_021-1_OFOS-02_20190304_105610.JPG	/home/mbani/mardata/project-repos/deepsea-fauna-detection/custom_annotation_tool/parent_images/SO268-1_021-1_OFOS-02_20190304_105610.JPG	Sea Urchin
11	0.717857	0.661905	0.744643	0.679167	SO268-1_021-1_OFOS-02_20190304_105610.JPG	/home/mbani/mardata/project-repos/deepsea-fauna-detection/custom_annotation_tool/parent_images/SO268-1_021-1_OFOS-02_20190304_105610.JPG	Xenophyophore
11	0.5312495	0.620238	0.5589285	0.6375	SO268-1_021-1_OFOS-02_20190304_105610.JPG	/home/mbani/mardata/project-repos/deepsea-fauna-detection/custom_annotation_tool/parent_images/SO268-1_021-1_OFOS-02_20190304_105610.JPG	Xenophyophore
9	0.3053565	0.356548	0.4517855	0.409524	SO268-2_100-1_OFOS-05_20190406_102105.JPG	/home/mbani/mardata/project-repos/deepsea-fauna-detection/custom_annotation_tool/parent_images/SO268-2_100-1_OFOS-05_20190406_102105.JPG	Shrimp
1	0.571429	0.355952	0.608929	0.383928	SO268-2_147-1_OFOS-09_20190421_111957.JPG	/home/mbani/mardata/project-repos/deepsea-fauna-detection/custom_annotation_tool/parent_images/SO268-2_147-1_OFOS-09_20190421_111957.JPG	Anemone
10	0.5160715	0.942857	0.5607145	0.977381	SO268-2_147-1_OFOS-09_20190421_111957.JPG	/home/mbani/mardata/project-repos/deepsea-fauna-detection/custom_annotation_tool/parent_images/SO268-2_147-1_OFOS-09_20190421_111957.JPG	Sponge
7	0.6330355	0.265476	0.7446425	0.346428	SO268-1_021-1_OFOS-02_20190304_130610.JPG	/home/mbani/mardata/project-repos/deepsea-fauna-detection/custom_annotation_tool/parent_images/SO268-1_021-1_OFOS-02_20190304_130610.JPG	Ophioroid
11	0.6598215	0.5011905	0.6812505	0.5172615	SO268-1_021-1_OFOS-02_20190304_130610.JPG	/home/mbani/mardata/project-repos/deepsea-fauna-detection/custom_annotation_tool/parent_images/SO268-1_021-1_OFOS-02_20190304_130610.JPG	Xenophyophore
11	0.458036	0.7184525	0.476786	0.7315475	SO268-1_021-1_OFOS-02_20190304_130610.JPG	/home/mbani/mardata/project-repos/deepsea-fauna-detection/custom_annotation_tool/parent_images/SO268-1_021-1_OFOS-02_20190304_130610.JPG	Xenophyophore
11	0.4544645	0.508929	0.4785715	0.524405	SO268-1_021-1_OFOS-02_20190304_130610.JPG	/home/mbani/mardata/project-repos/deepsea-fauna-detection/custom_annotation_tool/parent_images/SO268-1_021-1_OFOS-02_20190304_130610.JPG	Xenophyophore
1	0.863393	0.520238	0.940179	0.569048	SO268-1_030-1_OFOS-03_20190307_140725.JPG	/home/mbani/mardata/project-repos/deepsea-fauna-detection/custom_annotation_tool/parent_images/SO268-1_030-1_OFOS-03_20190307_140725.JPG	Anemone
7	0.2026785	0.7958335	0.2491075	0.8327385	SO268-1_021-1_OFOS-02_20190304_110620.JPG	/home/mbani/mardata/project-repos/deepsea-fauna-detection/custom_annotation_tool/parent_images/SO268-1_021-1_OFOS-02_20190304_110620.JPG	Ophioroid
7	0.433928	0.722024	0.498214	0.766072	SO268-1_021-1_OFOS-02_20190304_110620.JPG	/home/mbani/mardata/project-repos/deepsea-fauna-detection/custom_annotation_tool/parent_images/SO268-1_021-1_OFOS-02_20190304_110620.JPG	Ophioroid
2	0.158036	0.836905	0.226786	0.893453	SO268-1_021-1_OFOS-02_20190304_110620.JPG	/home/mbani/mardata/project-repos/deepsea-fauna-detection/custom_annotation_tool/parent_images/SO268-1_021-1_OFOS-02_20190304_110620.JPG	Coral
5	0.295536	0.3732145	0.34375	0.3976195	SO268-1_021-1_OFOS-02_20190304_110620.JPG	/home/mbani/mardata/project-repos/deepsea-fauna-detection/custom_annotation_tool/parent_images/SO268-1_021-1_OFOS-02_20190304_110620.JPG	Holothuria
7	0.258036	0.5714285	0.316072	0.6035715	SO268-1_021-1_OFOS-02_20190304_110620.JPG	/home/mbani/mardata/project-repos/deepsea-fauna-detection/custom_annotation_tool/parent_images/SO268-1_021-1_OFOS-02_20190304_110620.JPG	Ophioroid
7	0.3374995	0.561905	0.3821425	0.593453	SO268-1_021-1_OFOS-02_20190304_110620.JPG	/home/mbani/mardata/project-repos/deepsea-fauna-detection/custom_annotation_tool/parent_images/SO268-1_021-1_OFOS-02_20190304_110620.JPG	Ophioroid
1	0.1767855	0.7672615	0.2741065	0.8321425	SO268-2_100-1_OFOS-05_20190406_124339.JPG	/home/mbani/mardata/project-repos/deepsea-fauna-detection/custom_annotation_tool/parent_images/SO268-2_100-1_OFOS-05_20190406_124339.JPG	Anemone
10	0.015179	0.410714	0.038393	0.427976	SO268-2_126-1_OFOS-07_20190413_211150.JPG	/home/mbani/mardata/project-repos/deepsea-fauna-detection/custom_annotation_tool/parent_images/SO268-2_126-1_OFOS-07_20190413_211150.JPG	Sponge
7	0.5535715	0.5982145	0.7133925	0.7226195	SO268-2_100-1_OFOS-05_20190406_113115.JPG	/home/mbani/mardata/project-repos/deepsea-fauna-detection/custom_annotation_tool/parent_images/SO268-2_100-1_OFOS-05_20190406_113115.JPG	Ophioroid
10	0.0008925	0.4553575	0.0517855	0.4875005	SO268-1_030-1_OFOS-03_20190307_055654.JPG	/home/mbani/mardata/project-repos/deepsea-fauna-detection/custom_annotation_tool/parent_images/SO268-1_030-1_OFOS-03_20190307_055654.JPG	Sponge
7	0.4526785	0.531548	0.4955355	0.5625	SO268-1_030-1_OFOS-03_20190307_055654.JPG	/home/mbani/mardata/project-repos/deepsea-fauna-detection/custom_annotation_tool/parent_images/SO268-1_030-1_OFOS-03_20190307_055654.JPG	Ophioroid
10	0.6357145	0.2898815	0.7133935	0.3434525	SO268-2_126-1_OFOS-07_20190413_170028.JPG	/home/mbani/mardata/project-repos/deepsea-fauna-detection/custom_annotation_tool/parent_images/SO268-2_126-1_OFOS-07_20190413_170028.JPG	Sponge
7	0.389286	0.5023815	0.466072	0.5654765	SO268-2_126-1_OFOS-07_20190413_170028.JPG	/home/mbani/mardata/project-repos/deepsea-fauna-detection/custom_annotation_tool/parent_images/SO268-2_126-1_OFOS-07_20190413_170028.JPG	Ophioroid
11	0.391071	0.645238	0.428571	0.665476	SO268-2_126-1_OFOS-07_20190413_170028.JPG	/home/mbani/mardata/project-repos/deepsea-fauna-detection/custom_annotation_tool/parent_images/SO268-2_126-1_OFOS-07_20190413_170028.JPG	Xenophyophore
1	0.415179	0.1130955	0.446429	0.1357145	SO268-2_147-1_OFOS-09_20190421_081517.JPG	/home/mbani/mardata/project-repos/deepsea-fauna-detection/custom_annotation_tool/parent_images/SO268-2_147-1_OFOS-09_20190421_081517.JPG	Anemone
7	0.1910715	0.4392855	0.2875005	0.5059525	SO268-1_021-1_OFOS-02_20190304_174920.JPG	/home/mbani/mardata/project-repos/deepsea-fauna-detection/custom_annotation_tool/parent_images/SO268-1_021-1_OFOS-02_20190304_174920.JPG	Ophioroid
11	0.3785715	0.5148815	0.4419645	0.5577385	SO268-1_021-1_OFOS-02_20190304_174920.JPG	/home/mbani/mardata/project-repos/deepsea-fauna-detection/custom_annotation_tool/parent_images/SO268-1_021-1_OFOS-02_20190304_174920.JPG	Xenophyophore
7	0.434821	0.379762	0.536607	0.44881	SO268-2_126-1_OFOS-07_20190414_002819.JPG	/home/mbani/mardata/project-repos/deepsea-fauna-detection/custom_annotation_tool/parent_images/SO268-2_126-1_OFOS-07_20190414_002819.JPG	Ophioroid
7	0.791071	0.920833	0.859821	0.969047	SO268-2_126-1_OFOS-07_20190414_002819.JPG	/home/mbani/mardata/project-repos/deepsea-fauna-detection/custom_annotation_tool/parent_images/SO268-2_126-1_OFOS-07_20190414_002819.JPG	Ophioroid
10	0.6812505	0.6434525	0.7098215	0.6613095	SO268-1_021-1_OFOS-02_20190304_153200.JPG	/home/mbani/mardata/project-repos/deepsea-fauna-detection/custom_annotation_tool/parent_images/SO268-1_021-1_OFOS-02_20190304_153200.JPG	Sponge
11	0.9535715	0.500595	0.9776785	0.513095	SO268-1_021-1_OFOS-02_20190304_153200.JPG	/home/mbani/mardata/project-repos/deepsea-fauna-detection/custom_annotation_tool/parent_images/SO268-1_021-1_OFOS-02_20190304_153200.JPG	Xenophyophore
11	0.2062495	0.532738	0.2383925	0.551786	SO268-1_021-1_OFOS-02_20190304_153200.JPG	/home/mbani/mardata/project-repos/deepsea-fauna-detection/custom_annotation_tool/parent_images/SO268-1_021-1_OFOS-02_20190304_153200.JPG	Xenophyophore
10	0.0008925	0.3886905	0.0392855	0.4297615	SO268-1_021-1_OFOS-02_20190304_171310.JPG	/home/mbani/mardata/project-repos/deepsea-fauna-detection/custom_annotation_tool/parent_images/SO268-1_021-1_OFOS-02_20190304_171310.JPG	Sponge
1	0.621429	0.0226195	0.713393	0.0886905	SO268-2_126-1_OFOS-07_20190414_012359.JPG	/home/mbani/mardata/project-repos/deepsea-fauna-detection/custom_annotation_tool/parent_images/SO268-2_126-1_OFOS-07_20190414_012359.JPG	Anemone
7	0.4267855	0.407738	0.4839285	0.45	SO268-2_126-1_OFOS-07_20190414_012359.JPG	/home/mbani/mardata/project-repos/deepsea-fauna-detection/custom_annotation_tool/parent_images/SO268-2_126-1_OFOS-07_20190414_012359.JPG	Ophioroid
11	0.867857	0.4607145	0.899107	0.4785715	SO268-2_126-1_OFOS-07_20190414_012359.JPG	/home/mbani/mardata/project-repos/deepsea-fauna-detection/custom_annotation_tool/parent_images/SO268-2_126-1_OFOS-07_20190414_012359.JPG	Xenophyophore
8	0.3892855	0.6517855	0.4276785	0.6773805	SO268-2_126-1_OFOS-07_20190413_215800.JPG	/home/mbani/mardata/project-repos/deepsea-fauna-detection/custom_annotation_tool/parent_images/SO268-2_126-1_OFOS-07_20190413_215800.JPG	Sea Urchin
11	0.5419645	0.255357	0.5705355	0.275595	SO268-2_126-1_OFOS-07_20190413_215800.JPG	/home/mbani/mardata/project-repos/deepsea-fauna-detection/custom_annotation_tool/parent_images/SO268-2_126-1_OFOS-07_20190413_215800.JPG	Xenophyophore
11	0.5553575	0.351191	0.5857145	0.371429	SO268-2_126-1_OFOS-07_20190413_215800.JPG	/home/mbani/mardata/project-repos/deepsea-fauna-detection/custom_annotation_tool/parent_images/SO268-2_126-1_OFOS-07_20190413_215800.JPG	Xenophyophore
11	0.875	0.690476	0.9	0.707738	SO268-2_126-1_OFOS-07_20190413_215800.JPG	/home/mbani/mardata/project-repos/deepsea-fauna-detection/custom_annotation_tool/parent_images/SO268-2_126-1_OFOS-07_20190413_215800.JPG	Xenophyophore
3	0.0080355	0.464881	0.4116065	0.629167	SO268-2_126-1_OFOS-07_20190413_164228.JPG	/home/mbani/mardata/project-repos/deepsea-fauna-detection/custom_annotation_tool/parent_images/SO268-2_126-1_OFOS-07_20190413_164228.JPG	Fish
7	0.3258925	0.658928	0.3812495	0.693452	SO268-2_126-1_OFOS-07_20190413_164228.JPG	/home/mbani/mardata/project-repos/deepsea-fauna-detection/custom_annotation_tool/parent_images/SO268-2_126-1_OFOS-07_20190413_164228.JPG	Ophioroid
10	0.191072	0.9559525	0.251786	0.9988095	SO268-1_030-1_OFOS-03_20190307_044841.JPG	/home/mbani/mardata/project-repos/deepsea-fauna-detection/custom_annotation_tool/parent_images/SO268-1_030-1_OFOS-03_20190307_044841.JPG	Sponge
7	0.3812505	0.0517855	0.4098215	0.0678565	SO268-1_030-1_OFOS-03_20190307_044841.JPG	/home/mbani/mardata/project-repos/deepsea-fauna-detection/custom_annotation_tool/parent_images/SO268-1_030-1_OFOS-03_20190307_044841.JPG	Ophioroid
10	0.1026785	0.40119	0.1374995	0.423214	SO268-2_126-1_OFOS-07_20190413_204816.JPG	/home/mbani/mardata/project-repos/deepsea-fauna-detection/custom_annotation_tool/parent_images/SO268-2_126-1_OFOS-07_20190413_204816.JPG	Sponge
1	0.6508935	0.1553575	0.6857145	0.1797625	SO268-2_147-1_OFOS-09_20190421_084657.JPG	/home/mbani/mardata/project-repos/deepsea-fauna-detection/custom_annotation_tool/parent_images/SO268-2_147-1_OFOS-09_20190421_084657.JPG	Anemone
1	0.7401785	0.6982145	0.7741075	0.7196435	SO268-2_147-1_OFOS-09_20190421_084657.JPG	/home/mbani/mardata/project-repos/deepsea-fauna-detection/custom_annotation_tool/parent_images/SO268-2_147-1_OFOS-09_20190421_084657.JPG	Anemone
5	0.417857	0.078572	0.609821	0.159524	SO268-2_100-1_OFOS-05_20190406_120508.JPG	/home/mbani/mardata/project-repos/deepsea-fauna-detection/custom_annotation_tool/parent_images/SO268-2_100-1_OFOS-05_20190406_120508.JPG	Holothuria
5	0.4750005	0.644643	0.5348215	0.668453	SO268-1_063-1_OFOS-04_20190317_034437.JPG	/home/mbani/mardata/project-repos/deepsea-fauna-detection/custom_annotation_tool/parent_images/SO268-1_063-1_OFOS-04_20190317_034437.JPG	Holothuria
4	0.6410715	0.395833	0.6687505	0.411309	SO268-2_100-1_OFOS-05_20190406_091805.JPG	/home/mbani/mardata/project-repos/deepsea-fauna-detection/custom_annotation_tool/parent_images/SO268-2_100-1_OFOS-05_20190406_091805.JPG	Gastropod
7	0.280357	0.180357	0.400893	0.260119	SO268-2_126-1_OFOS-07_20190413_213640.JPG	/home/mbani/mardata/project-repos/deepsea-fauna-detection/custom_annotation_tool/parent_images/SO268-2_126-1_OFOS-07_20190413_213640.JPG	Ophioroid
3	0.4624995	0.2976195	0.7321425	0.3625005	SO268-1_021-1_OFOS-02_20190304_144222.JPG	/home/mbani/mardata/project-repos/deepsea-fauna-detection/custom_annotation_tool/parent_images/SO268-1_021-1_OFOS-02_20190304_144222.JPG	Fish
4	0.0008925	0.391667	0.0374995	0.413691	SO268-1_030-1_OFOS-03_20190307_051935.JPG	/home/mbani/mardata/project-repos/deepsea-fauna-detection/custom_annotation_tool/parent_images/SO268-1_030-1_OFOS-03_20190307_051935.JPG	Gastropod
7	0.9178575	0.457143	0.9857145	0.492857	SO268-1_030-1_OFOS-03_20190307_051935.JPG	/home/mbani/mardata/project-repos/deepsea-fauna-detection/custom_annotation_tool/parent_images/SO268-1_030-1_OFOS-03_20190307_051935.JPG	Ophioroid
7	0.8401785	0.6470235	0.8562495	0.6571425	SO268-1_030-1_OFOS-03_20190307_051935.JPG	/home/mbani/mardata/project-repos/deepsea-fauna-detection/custom_annotation_tool/parent_images/SO268-1_030-1_OFOS-03_20190307_051935.JPG	Ophioroid
11	0.7178565	0.5279765	0.7455355	0.5458335	SO268-1_030-1_OFOS-03_20190307_051935.JPG	/home/mbani/mardata/project-repos/deepsea-fauna-detection/custom_annotation_tool/parent_images/SO268-1_030-1_OFOS-03_20190307_051935.JPG	Xenophyophore
7	0.1294645	0.754762	0.1758935	0.785714	SO268-2_126-1_OFOS-07_20190414_000130.JPG	/home/mbani/mardata/project-repos/deepsea-fauna-detection/custom_annotation_tool/parent_images/SO268-2_126-1_OFOS-07_20190414_000130.JPG	Ophioroid
2	0.6	0.292262	0.658036	0.317262	SO268-2_100-1_OFOS-05_20190406_053405.JPG	/home/mbani/mardata/project-repos/deepsea-fauna-detection/custom_annotation_tool/parent_images/SO268-2_100-1_OFOS-05_20190406_053405.JPG	Coral
7	0.807143	0.189881	0.875893	0.213691	SO268-2_100-1_OFOS-05_20190406_053405.JPG	/home/mbani/mardata/project-repos/deepsea-fauna-detection/custom_annotation_tool/parent_images/SO268-2_100-1_OFOS-05_20190406_053405.JPG	Ophioroid
7	0.263393	0.172619	0.352679	0.246429	SO268-2_160-1_OFOS-11_20190427_165842.JPG	/home/mbani/mardata/project-repos/deepsea-fauna-detection/custom_annotation_tool/parent_images/SO268-2_160-1_OFOS-11_20190427_165842.JPG	Ophioroid
7	0.6937505	0.124405	0.7473215	0.167857	SO268-2_160-1_OFOS-11_20190427_165842.JPG	/home/mbani/mardata/project-repos/deepsea-fauna-detection/custom_annotation_tool/parent_images/SO268-2_160-1_OFOS-11_20190427_165842.JPG	Ophioroid
7	0.007143	0.170833	0.100893	0.239881	SO268-2_126-1_OFOS-07_20190413_165858.JPG	/home/mbani/mardata/project-repos/deepsea-fauna-detection/custom_annotation_tool/parent_images/SO268-2_126-1_OFOS-07_20190413_165858.JPG	Ophioroid
5	0.347321	0.446428	0.430357	0.485714	SO268-2_126-1_OFOS-07_20190414_002349.JPG	/home/mbani/mardata/project-repos/deepsea-fauna-detection/custom_annotation_tool/parent_images/SO268-2_126-1_OFOS-07_20190414_002349.JPG	Holothuria
10	0.6937495	0.0464285	0.7133925	0.0583335	SO268-2_126-1_OFOS-07_20190414_002349.JPG	/home/mbani/mardata/project-repos/deepsea-fauna-detection/custom_annotation_tool/parent_images/SO268-2_126-1_OFOS-07_20190414_002349.JPG	Sponge
1	0.5651785	0.40119	0.6053575	0.427976	SO268-1_030-1_OFOS-03_20190307_072844.JPG	/home/mbani/mardata/project-repos/deepsea-fauna-detection/custom_annotation_tool/parent_images/SO268-1_030-1_OFOS-03_20190307_072844.JPG	Anemone
7	0.550893	0.2142855	0.565179	0.2261905	SO268-1_030-1_OFOS-03_20190307_072844.JPG	/home/mbani/mardata/project-repos/deepsea-fauna-detection/custom_annotation_tool/parent_images/SO268-1_030-1_OFOS-03_20190307_072844.JPG	Ophioroid
1	0.2330355	0.2904765	0.2946425	0.3226195	SO268-1_030-1_OFOS-03_20190307_065043.JPG	/home/mbani/mardata/project-repos/deepsea-fauna-detection/custom_annotation_tool/parent_images/SO268-1_030-1_OFOS-03_20190307_065043.JPG	Anemone
4	0.5000005	0.573214	0.5303575	0.593452	SO268-1_030-1_OFOS-03_20190307_065043.JPG	/home/mbani/mardata/project-repos/deepsea-fauna-detection/custom_annotation_tool/parent_images/SO268-1_030-1_OFOS-03_20190307_065043.JPG	Gastropod
2	0.2571435	0.8428565	0.2982145	0.8595235	SO268-1_030-1_OFOS-03_20190307_065043.JPG	/home/mbani/mardata/project-repos/deepsea-fauna-detection/custom_annotation_tool/parent_images/SO268-1_030-1_OFOS-03_20190307_065043.JPG	Coral
7	0.5419645	0.6404765	0.6973215	0.7565475	SO268-1_030-1_OFOS-03_20190307_121352.JPG	/home/mbani/mardata/project-repos/deepsea-fauna-detection/custom_annotation_tool/parent_images/SO268-1_030-1_OFOS-03_20190307_121352.JPG	Ophioroid
7	0.3794645	0.047619	0.4267855	0.078571	SO268-1_030-1_OFOS-03_20190307_121352.JPG	/home/mbani/mardata/project-repos/deepsea-fauna-detection/custom_annotation_tool/parent_images/SO268-1_030-1_OFOS-03_20190307_121352.JPG	Ophioroid
11	0.5107145	0.150595	0.5348215	0.167857	SO268-1_030-1_OFOS-03_20190307_121352.JPG	/home/mbani/mardata/project-repos/deepsea-fauna-detection/custom_annotation_tool/parent_images/SO268-1_030-1_OFOS-03_20190307_121352.JPG	Xenophyophore
7	0.834822	0.507143	0.995536	0.630357	SO268-1_021-1_OFOS-02_20190304_144710.JPG	/home/mbani/mardata/project-repos/deepsea-fauna-detection/custom_annotation_tool/parent_images/SO268-1_021-1_OFOS-02_20190304_144710.JPG	Ophioroid
2	0.028571	0.972024	0.084821	1	SO268-1_030-1_OFOS-03_20190307_094035.JPG	/home/mbani/mardata/project-repos/deepsea-fauna-detection/custom_annotation_tool/parent_images/SO268-1_030-1_OFOS-03_20190307_094035.JPG	Coral
7	0.5973215	0.382738	0.6794645	0.430952	SO268-1_030-1_OFOS-03_20190307_094035.JPG	/home/mbani/mardata/project-repos/deepsea-fauna-detection/custom_annotation_tool/parent_images/SO268-1_030-1_OFOS-03_20190307_094035.JPG	Ophioroid
10	0.083929	0.248214	0.138393	0.277976	SO268-1_030-1_OFOS-03_20190307_055656.JPG	/home/mbani/mardata/project-repos/deepsea-fauna-detection/custom_annotation_tool/parent_images/SO268-1_030-1_OFOS-03_20190307_055656.JPG	Sponge
7	0.548214	0.322619	0.6	0.361309	SO268-1_030-1_OFOS-03_20190307_055656.JPG	/home/mbani/mardata/project-repos/deepsea-fauna-detection/custom_annotation_tool/parent_images/SO268-1_030-1_OFOS-03_20190307_055656.JPG	Ophioroid
11	0.6482145	0.808929	0.7008935	0.835119	SO268-1_030-1_OFOS-03_20190307_055656.JPG	/home/mbani/mardata/project-repos/deepsea-fauna-detection/custom_annotation_tool/parent_images/SO268-1_030-1_OFOS-03_20190307_055656.JPG	Xenophyophore
10	0.409821	0.4559525	0.467857	0.4928575	SO268-1_030-1_OFOS-03_20190307_134043.JPG	/home/mbani/mardata/project-repos/deepsea-fauna-detection/custom_annotation_tool/parent_images/SO268-1_030-1_OFOS-03_20190307_134043.JPG	Sponge
7	0.0035715	0.729167	0.0419645	0.761905	SO268-1_030-1_OFOS-03_20190307_134043.JPG	/home/mbani/mardata/project-repos/deepsea-fauna-detection/custom_annotation_tool/parent_images/SO268-1_030-1_OFOS-03_20190307_134043.JPG	Ophioroid
11	0.1883925	0.4577385	0.2205355	0.4863095	SO268-1_030-1_OFOS-03_20190307_134043.JPG	/home/mbani/mardata/project-repos/deepsea-fauna-detection/custom_annotation_tool/parent_images/SO268-1_030-1_OFOS-03_20190307_134043.JPG	Xenophyophore
3	0.833036	0.24881	0.9	0.359524	SO268-1_021-1_OFOS-02_20190304_192200.JPG	/home/mbani/mardata/project-repos/deepsea-fauna-detection/custom_annotation_tool/parent_images/SO268-1_021-1_OFOS-02_20190304_192200.JPG	Fish
7	0.9232145	0.7589285	0.9955355	0.8113095	SO268-1_021-1_OFOS-02_20190304_192200.JPG	/home/mbani/mardata/project-repos/deepsea-fauna-detection/custom_annotation_tool/parent_images/SO268-1_021-1_OFOS-02_20190304_192200.JPG	Ophioroid
7	0.4964285	0.125	0.6410715	0.222024	SO268-1_030-1_OFOS-03_20190307_112610.JPG	/home/mbani/mardata/project-repos/deepsea-fauna-detection/custom_annotation_tool/parent_images/SO268-1_030-1_OFOS-03_20190307_112610.JPG	Ophioroid
10	0.7625	0.436309	0.81875	0.467857	SO268-1_021-1_OFOS-02_20190304_155820.JPG	/home/mbani/mardata/project-repos/deepsea-fauna-detection/custom_annotation_tool/parent_images/SO268-1_021-1_OFOS-02_20190304_155820.JPG	Sponge
7	0.05625	0.2077385	0.116964	0.2410715	SO268-1_021-1_OFOS-02_20190304_155820.JPG	/home/mbani/mardata/project-repos/deepsea-fauna-detection/custom_annotation_tool/parent_images/SO268-1_021-1_OFOS-02_20190304_155820.JPG	Ophioroid
10	0.000893	0.583928	0.027679	0.620238	SO268-1_021-1_OFOS-02_20190304_171307.JPG	/home/mbani/mardata/project-repos/deepsea-fauna-detection/custom_annotation_tool/parent_images/SO268-1_021-1_OFOS-02_20190304_171307.JPG	Sponge
1	0.6874995	0.1773805	0.7651785	0.2345235	SO268-1_030-1_OFOS-03_20190307_133846.JPG	/home/mbani/mardata/project-repos/deepsea-fauna-detection/custom_annotation_tool/parent_images/SO268-1_030-1_OFOS-03_20190307_133846.JPG	Anemone
10	0.3553575	0.7380955	0.3875005	0.7595245	SO268-2_147-1_OFOS-09_20190421_110437.JPG	/home/mbani/mardata/project-repos/deepsea-fauna-detection/custom_annotation_tool/parent_images/SO268-2_147-1_OFOS-09_20190421_110437.JPG	Sponge
8	0.2580355	0.407738	0.2821425	0.421428	SO268-2_147-1_OFOS-09_20190421_110437.JPG	/home/mbani/mardata/project-repos/deepsea-fauna-detection/custom_annotation_tool/parent_images/SO268-2_147-1_OFOS-09_20190421_110437.JPG	Sea Urchin
3	0.5705355	0.5500005	0.6428565	0.6255955	SO268-1_063-1_OFOS-04_20190317_094401.JPG	/home/mbani/mardata/project-repos/deepsea-fauna-detection/custom_annotation_tool/parent_images/SO268-1_063-1_OFOS-04_20190317_094401.JPG	Fish
8	0.4303575	0.320238	0.4526785	0.335714	SO268-1_063-1_OFOS-04_20190317_094401.JPG	/home/mbani/mardata/project-repos/deepsea-fauna-detection/custom_annotation_tool/parent_images/SO268-1_063-1_OFOS-04_20190317_094401.JPG	Sea Urchin
8	0.285714	0.3791665	0.348214	0.4172615	SO268-2_126-1_OFOS-07_20190413_220340.JPG	/home/mbani/mardata/project-repos/deepsea-fauna-detection/custom_annotation_tool/parent_images/SO268-2_126-1_OFOS-07_20190413_220340.JPG	Sea Urchin
7	0.688393	0.314286	0.717857	0.333334	SO268-2_126-1_OFOS-07_20190413_220340.JPG	/home/mbani/mardata/project-repos/deepsea-fauna-detection/custom_annotation_tool/parent_images/SO268-2_126-1_OFOS-07_20190413_220340.JPG	Ophioroid
2	0.490178	0.9785715	0.548214	0.9994045	SO268-1_021-1_OFOS-02_20190304_095420.JPG	/home/mbani/mardata/project-repos/deepsea-fauna-detection/custom_annotation_tool/parent_images/SO268-1_021-1_OFOS-02_20190304_095420.JPG	Coral
7	0.2446425	0.441071	0.2874995	0.466071	SO268-1_021-1_OFOS-02_20190304_095420.JPG	/home/mbani/mardata/project-repos/deepsea-fauna-detection/custom_annotation_tool/parent_images/SO268-1_021-1_OFOS-02_20190304_095420.JPG	Ophioroid
7	0.0098215	0.1166665	0.0419645	0.1345235	SO268-1_021-1_OFOS-02_20190304_095420.JPG	/home/mbani/mardata/project-repos/deepsea-fauna-detection/custom_annotation_tool/parent_images/SO268-1_021-1_OFOS-02_20190304_095420.JPG	Ophioroid
7	0.8964285	0.2017855	0.9285715	0.2148805	SO268-1_021-1_OFOS-02_20190304_095420.JPG	/home/mbani/mardata/project-repos/deepsea-fauna-detection/custom_annotation_tool/parent_images/SO268-1_021-1_OFOS-02_20190304_095420.JPG	Ophioroid
6	0.0187505	0.002976	0.2866075	0.1625	SO268-2_126-1_OFOS-07_20190413_233840.JPG	/home/mbani/mardata/project-repos/deepsea-fauna-detection/custom_annotation_tool/parent_images/SO268-2_126-1_OFOS-07_20190413_233840.JPG	Litter
7	0.596428	0.0726195	0.660714	0.1250005	SO268-2_126-1_OFOS-07_20190413_233840.JPG	/home/mbani/mardata/project-repos/deepsea-fauna-detection/custom_annotation_tool/parent_images/SO268-2_126-1_OFOS-07_20190413_233840.JPG	Ophioroid
7	0.4080355	0.716071	0.5151785	0.791071	SO268-2_126-1_OFOS-07_20190413_181608.JPG	/home/mbani/mardata/project-repos/deepsea-fauna-detection/custom_annotation_tool/parent_images/SO268-2_126-1_OFOS-07_20190413_181608.JPG	Ophioroid
7	0.560714	0.3029765	0.65	0.3648815	SO268-1_021-1_OFOS-02_20190304_142210.JPG	/home/mbani/mardata/project-repos/deepsea-fauna-detection/custom_annotation_tool/parent_images/SO268-1_021-1_OFOS-02_20190304_142210.JPG	Ophioroid
7	0.285714	0.2857145	0.421428	0.3660715	SO268-2_100-1_OFOS-05_20190406_081846.JPG	/home/mbani/mardata/project-repos/deepsea-fauna-detection/custom_annotation_tool/parent_images/SO268-2_100-1_OFOS-05_20190406_081846.JPG	Ophioroid
7	0.8857145	0.516667	0.9303575	0.541667	SO268-2_100-1_OFOS-05_20190406_081846.JPG	/home/mbani/mardata/project-repos/deepsea-fauna-detection/custom_annotation_tool/parent_images/SO268-2_100-1_OFOS-05_20190406_081846.JPG	Ophioroid
10	0.13125	0.3630955	0.1625	0.3827385	SO268-1_021-1_OFOS-02_20190304_102300.JPG	/home/mbani/mardata/project-repos/deepsea-fauna-detection/custom_annotation_tool/parent_images/SO268-1_021-1_OFOS-02_20190304_102300.JPG	Sponge
10	0.073214	0.744048	0.098214	0.766072	SO268-2_126-1_OFOS-07_20190413_224830.JPG	/home/mbani/mardata/project-repos/deepsea-fauna-detection/custom_annotation_tool/parent_images/SO268-2_126-1_OFOS-07_20190413_224830.JPG	Sponge
11	0.6044645	0.4928575	0.6321435	0.5089285	SO268-2_126-1_OFOS-07_20190413_224830.JPG	/home/mbani/mardata/project-repos/deepsea-fauna-detection/custom_annotation_tool/parent_images/SO268-2_126-1_OFOS-07_20190413_224830.JPG	Xenophyophore
7	0.744643	0.667857	0.819643	0.716071	SO268-2_126-1_OFOS-07_20190413_224830.JPG	/home/mbani/mardata/project-repos/deepsea-fauna-detection/custom_annotation_tool/parent_images/SO268-2_126-1_OFOS-07_20190413_224830.JPG	Ophioroid
7	0.6366075	0.617262	0.7276785	0.698214	SO268-1_021-1_OFOS-02_20190304_185150.JPG	/home/mbani/mardata/project-repos/deepsea-fauna-detection/custom_annotation_tool/parent_images/SO268-1_021-1_OFOS-02_20190304_185150.JPG	Ophioroid
7	0.6124995	0.5779765	0.6696425	0.6101195	SO268-1_021-1_OFOS-02_20190304_185150.JPG	/home/mbani/mardata/project-repos/deepsea-fauna-detection/custom_annotation_tool/parent_images/SO268-1_021-1_OFOS-02_20190304_185150.JPG	Ophioroid
1	0.625893	0.906548	0.650893	0.920238	SO268-1_021-1_OFOS-02_20190304_185150.JPG	/home/mbani/mardata/project-repos/deepsea-fauna-detection/custom_annotation_tool/parent_images/SO268-1_021-1_OFOS-02_20190304_185150.JPG	Anemone
10	0.1116075	0.530952	0.1464285	0.546428	SO268-1_030-1_OFOS-03_20190307_091935.JPG	/home/mbani/mardata/project-repos/deepsea-fauna-detection/custom_annotation_tool/parent_images/SO268-1_030-1_OFOS-03_20190307_091935.JPG	Sponge
5	0.3535715	0.3017855	0.4607145	0.3523805	SO268-1_063-1_OFOS-04_20190317_092757.JPG	/home/mbani/mardata/project-repos/deepsea-fauna-detection/custom_annotation_tool/parent_images/SO268-1_063-1_OFOS-04_20190317_092757.JPG	Holothuria
11	0.2991065	0.627381	0.3642855	0.672619	SO268-1_021-1_OFOS-02_20190304_140530.JPG	/home/mbani/mardata/project-repos/deepsea-fauna-detection/custom_annotation_tool/parent_images/SO268-1_021-1_OFOS-02_20190304_140530.JPG	Xenophyophore
10	0.822321	0.361905	0.899107	0.413691	SO268-1_030-1_OFOS-03_20190307_064653.JPG	/home/mbani/mardata/project-repos/deepsea-fauna-detection/custom_annotation_tool/parent_images/SO268-1_030-1_OFOS-03_20190307_064653.JPG	Sponge
7	0.613393	0.5839285	0.761607	0.6565475	SO268-2_126-1_OFOS-07_20190413_195710.JPG	/home/mbani/mardata/project-repos/deepsea-fauna-detection/custom_annotation_tool/parent_images/SO268-2_126-1_OFOS-07_20190413_195710.JPG	Ophioroid
8	0.651786	0.4708335	0.697322	0.5000005	SO268-2_126-1_OFOS-07_20190413_195710.JPG	/home/mbani/mardata/project-repos/deepsea-fauna-detection/custom_annotation_tool/parent_images/SO268-2_126-1_OFOS-07_20190413_195710.JPG	Sea Urchin
11	0.8589285	0.6714285	0.8937495	0.6922615	SO268-2_126-1_OFOS-07_20190413_195710.JPG	/home/mbani/mardata/project-repos/deepsea-fauna-detection/custom_annotation_tool/parent_images/SO268-2_126-1_OFOS-07_20190413_195710.JPG	Xenophyophore
11	0.9071435	0.739881	0.9357145	0.758929	SO268-2_126-1_OFOS-07_20190413_195710.JPG	/home/mbani/mardata/project-repos/deepsea-fauna-detection/custom_annotation_tool/parent_images/SO268-2_126-1_OFOS-07_20190413_195710.JPG	Xenophyophore
1	0.141072	0.578571	0.189286	0.611309	SO268-1_021-1_OFOS-02_20190304_124050.JPG	/home/mbani/mardata/project-repos/deepsea-fauna-detection/custom_annotation_tool/parent_images/SO268-1_021-1_OFOS-02_20190304_124050.JPG	Anemone
7	0.9437495	0.2416665	0.9901785	0.2755955	SO268-1_030-1_OFOS-03_20190307_153425.JPG	/home/mbani/mardata/project-repos/deepsea-fauna-detection/custom_annotation_tool/parent_images/SO268-1_030-1_OFOS-03_20190307_153425.JPG	Ophioroid
7	0.4651785	0.754762	0.4866075	0.769048	SO268-2_126-1_OFOS-07_20190413_172248.JPG	/home/mbani/mardata/project-repos/deepsea-fauna-detection/custom_annotation_tool/parent_images/SO268-2_126-1_OFOS-07_20190413_172248.JPG	Ophioroid
11	0.5000005	0.518452	0.5223215	0.533928	SO268-2_126-1_OFOS-07_20190413_172248.JPG	/home/mbani/mardata/project-repos/deepsea-fauna-detection/custom_annotation_tool/parent_images/SO268-2_126-1_OFOS-07_20190413_172248.JPG	Xenophyophore
7	0.720536	0.843453	0.770536	0.866667	SO268-2_126-1_OFOS-07_20190413_172248.JPG	/home/mbani/mardata/project-repos/deepsea-fauna-detection/custom_annotation_tool/parent_images/SO268-2_126-1_OFOS-07_20190413_172248.JPG	Ophioroid
1	0.051786	0.626786	0.084822	0.653572	SO268-2_160-1_OFOS-11_20190428_012431.JPG	/home/mbani/mardata/project-repos/deepsea-fauna-detection/custom_annotation_tool/parent_images/SO268-2_160-1_OFOS-11_20190428_012431.JPG	Anemone
7	0.1562495	0.5630955	0.2151785	0.5982145	SO268-2_160-1_OFOS-11_20190428_012431.JPG	/home/mbani/mardata/project-repos/deepsea-fauna-detection/custom_annotation_tool/parent_images/SO268-2_160-1_OFOS-11_20190428_012431.JPG	Ophioroid
10	0.4883935	0.1303575	0.5169645	0.1559525	SO268-2_147-1_OFOS-09_20190421_113927.JPG	/home/mbani/mardata/project-repos/deepsea-fauna-detection/custom_annotation_tool/parent_images/SO268-2_147-1_OFOS-09_20190421_113927.JPG	Sponge
8	0.347321	0.4357145	0.378571	0.4571435	SO268-2_147-1_OFOS-09_20190421_113927.JPG	/home/mbani/mardata/project-repos/deepsea-fauna-detection/custom_annotation_tool/parent_images/SO268-2_147-1_OFOS-09_20190421_113927.JPG	Sea Urchin
11	0.7607145	0.6750005	0.8017855	0.7053575	SO268-1_030-1_OFOS-03_20190307_123304.JPG	/home/mbani/mardata/project-repos/deepsea-fauna-detection/custom_annotation_tool/parent_images/SO268-1_030-1_OFOS-03_20190307_123304.JPG	Xenophyophore
11	0.1714285	0.6875	0.2062495	0.709524	SO268-1_030-1_OFOS-03_20190307_123304.JPG	/home/mbani/mardata/project-repos/deepsea-fauna-detection/custom_annotation_tool/parent_images/SO268-1_030-1_OFOS-03_20190307_123304.JPG	Xenophyophore
7	0.003572	0.5761905	0.076786	0.6380955	SO268-1_030-1_OFOS-03_20190307_123304.JPG	/home/mbani/mardata/project-repos/deepsea-fauna-detection/custom_annotation_tool/parent_images/SO268-1_030-1_OFOS-03_20190307_123304.JPG	Ophioroid
2	0.553572	0.3690475	0.583036	0.4071425	SO268-1_030-1_OFOS-03_20190307_123304.JPG	/home/mbani/mardata/project-repos/deepsea-fauna-detection/custom_annotation_tool/parent_images/SO268-1_030-1_OFOS-03_20190307_123304.JPG	Coral
2	0.9696425	0.084524	0.9999995	0.120834	SO268-2_126-1_OFOS-07_20190414_012909.JPG	/home/mbani/mardata/project-repos/deepsea-fauna-detection/custom_annotation_tool/parent_images/SO268-2_126-1_OFOS-07_20190414_012909.JPG	Coral
7	0.757143	0.432143	0.811607	0.463095	SO268-2_126-1_OFOS-07_20190414_012909.JPG	/home/mbani/mardata/project-repos/deepsea-fauna-detection/custom_annotation_tool/parent_images/SO268-2_126-1_OFOS-07_20190414_012909.JPG	Ophioroid
10	0.502679	0.3803575	0.527679	0.4047625	SO268-1_030-1_OFOS-03_20190307_075459.JPG	/home/mbani/mardata/project-repos/deepsea-fauna-detection/custom_annotation_tool/parent_images/SO268-1_030-1_OFOS-03_20190307_075459.JPG	Sponge
10	0.742857	0.6708335	0.774107	0.6904765	SO268-1_030-1_OFOS-03_20190307_075459.JPG	/home/mbani/mardata/project-repos/deepsea-fauna-detection/custom_annotation_tool/parent_images/SO268-1_030-1_OFOS-03_20190307_075459.JPG	Sponge
7	0.858036	0.63869	0.983036	0.705952	SO268-1_021-1_OFOS-02_20190304_184110.JPG	/home/mbani/mardata/project-repos/deepsea-fauna-detection/custom_annotation_tool/parent_images/SO268-1_021-1_OFOS-02_20190304_184110.JPG	Ophioroid
10	0.1491075	0.7488095	0.2089285	0.7904765	SO268-1_021-1_OFOS-02_20190304_190620.JPG	/home/mbani/mardata/project-repos/deepsea-fauna-detection/custom_annotation_tool/parent_images/SO268-1_021-1_OFOS-02_20190304_190620.JPG	Sponge
7	0.5866075	0.391071	0.6526785	0.423809	SO268-1_021-1_OFOS-02_20190304_190620.JPG	/home/mbani/mardata/project-repos/deepsea-fauna-detection/custom_annotation_tool/parent_images/SO268-1_021-1_OFOS-02_20190304_190620.JPG	Ophioroid
7	0.7446435	0.1374995	0.8044645	0.1666665	SO268-1_021-1_OFOS-02_20190304_190620.JPG	/home/mbani/mardata/project-repos/deepsea-fauna-detection/custom_annotation_tool/parent_images/SO268-1_021-1_OFOS-02_20190304_190620.JPG	Ophioroid
1	0.6633935	0.567857	0.6919645	0.588095	SO268-2_147-1_OFOS-09_20190421_132837.JPG	/home/mbani/mardata/project-repos/deepsea-fauna-detection/custom_annotation_tool/parent_images/SO268-2_147-1_OFOS-09_20190421_132837.JPG	Anemone
7	0.9044645	0.2732145	0.9973215	0.3446435	SO268-2_100-1_OFOS-05_20190406_084345.JPG	/home/mbani/mardata/project-repos/deepsea-fauna-detection/custom_annotation_tool/parent_images/SO268-2_100-1_OFOS-05_20190406_084345.JPG	Ophioroid
11	0.855357	0.6416665	0.880357	0.6613095	SO268-2_100-1_OFOS-05_20190406_084345.JPG	/home/mbani/mardata/project-repos/deepsea-fauna-detection/custom_annotation_tool/parent_images/SO268-2_100-1_OFOS-05_20190406_084345.JPG	Xenophyophore
10	0.130357	0.6089285	0.178571	0.6458335	SO268-1_021-1_OFOS-02_20190304_192927.JPG	/home/mbani/mardata/project-repos/deepsea-fauna-detection/custom_annotation_tool/parent_images/SO268-1_021-1_OFOS-02_20190304_192927.JPG	Sponge
10	0.652679	0.9363095	0.675893	0.9494045	SO268-1_021-1_OFOS-02_20190304_084514.JPG	/home/mbani/mardata/project-repos/deepsea-fauna-detection/custom_annotation_tool/parent_images/SO268-1_021-1_OFOS-02_20190304_084514.JPG	Sponge
10	0.7508925	0.166667	0.7687495	0.180357	SO268-1_021-1_OFOS-02_20190304_084514.JPG	/home/mbani/mardata/project-repos/deepsea-fauna-detection/custom_annotation_tool/parent_images/SO268-1_021-1_OFOS-02_20190304_084514.JPG	Sponge
11	0.8241065	0.499405	0.8517855	0.516667	SO268-1_021-1_OFOS-02_20190304_084514.JPG	/home/mbani/mardata/project-repos/deepsea-fauna-detection/custom_annotation_tool/parent_images/SO268-1_021-1_OFOS-02_20190304_084514.JPG	Xenophyophore
11	0.2062495	0.388095	0.2321425	0.403571	SO268-1_021-1_OFOS-02_20190304_084514.JPG	/home/mbani/mardata/project-repos/deepsea-fauna-detection/custom_annotation_tool/parent_images/SO268-1_021-1_OFOS-02_20190304_084514.JPG	Xenophyophore
11	0.8723215	0.5488095	0.8919645	0.5619045	SO268-1_021-1_OFOS-02_20190304_084514.JPG	/home/mbani/mardata/project-repos/deepsea-fauna-detection/custom_annotation_tool/parent_images/SO268-1_021-1_OFOS-02_20190304_084514.JPG	Xenophyophore
3	0.7696435	0.832143	0.8982145	0.872619	SO268-2_147-1_OFOS-09_20190421_092947.JPG	/home/mbani/mardata/project-repos/deepsea-fauna-detection/custom_annotation_tool/parent_images/SO268-2_147-1_OFOS-09_20190421_092947.JPG	Fish
10	0.582143	0.72381	0.627679	0.747024	SO268-1_021-1_OFOS-02_20190304_154400.JPG	/home/mbani/mardata/project-repos/deepsea-fauna-detection/custom_annotation_tool/parent_images/SO268-1_021-1_OFOS-02_20190304_154400.JPG	Sponge
2	0.9241075	0.752381	0.9937505	0.791071	SO268-1_021-1_OFOS-02_20190304_154400.JPG	/home/mbani/mardata/project-repos/deepsea-fauna-detection/custom_annotation_tool/parent_images/SO268-1_021-1_OFOS-02_20190304_154400.JPG	Coral
3	0.0580355	0.118452	0.2401785	0.196428	SO268-2_147-1_OFOS-09_20190421_074907.JPG	/home/mbani/mardata/project-repos/deepsea-fauna-detection/custom_annotation_tool/parent_images/SO268-2_147-1_OFOS-09_20190421_074907.JPG	Fish
7	0.583929	0.388691	0.702679	0.469643	SO268-2_100-1_OFOS-05_20190406_092135.JPG	/home/mbani/mardata/project-repos/deepsea-fauna-detection/custom_annotation_tool/parent_images/SO268-2_100-1_OFOS-05_20190406_092135.JPG	Ophioroid
11	0.6651785	0.275	0.6928575	0.294048	SO268-2_100-1_OFOS-05_20190406_092135.JPG	/home/mbani/mardata/project-repos/deepsea-fauna-detection/custom_annotation_tool/parent_images/SO268-2_100-1_OFOS-05_20190406_092135.JPG	Xenophyophore
10	0.3401785	0.5744045	0.3767855	0.6047615	SO268-1_021-1_OFOS-02_20190304_160420.JPG	/home/mbani/mardata/project-repos/deepsea-fauna-detection/custom_annotation_tool/parent_images/SO268-1_021-1_OFOS-02_20190304_160420.JPG	Sponge
7	0.1267855	0.5958335	0.1732145	0.6244045	SO268-1_021-1_OFOS-02_20190304_160420.JPG	/home/mbani/mardata/project-repos/deepsea-fauna-detection/custom_annotation_tool/parent_images/SO268-1_021-1_OFOS-02_20190304_160420.JPG	Ophioroid
2	0.6464285	0.863095	0.6803575	0.891071	SO268-1_021-1_OFOS-02_20190304_160420.JPG	/home/mbani/mardata/project-repos/deepsea-fauna-detection/custom_annotation_tool/parent_images/SO268-1_021-1_OFOS-02_20190304_160420.JPG	Coral
4	0.9544645	0.497024	0.9723215	0.506548	SO268-1_021-1_OFOS-02_20190304_160420.JPG	/home/mbani/mardata/project-repos/deepsea-fauna-detection/custom_annotation_tool/parent_images/SO268-1_021-1_OFOS-02_20190304_160420.JPG	Gastropod
4	0.907143	0.4702385	0.927679	0.4803575	SO268-1_021-1_OFOS-02_20190304_160420.JPG	/home/mbani/mardata/project-repos/deepsea-fauna-detection/custom_annotation_tool/parent_images/SO268-1_021-1_OFOS-02_20190304_160420.JPG	Gastropod
11	0.648214	0.339286	0.673214	0.358334	SO268-1_030-1_OFOS-03_20190307_124513.JPG	/home/mbani/mardata/project-repos/deepsea-fauna-detection/custom_annotation_tool/parent_images/SO268-1_030-1_OFOS-03_20190307_124513.JPG	Xenophyophore
7	0.6892855	0.645238	0.7901785	0.690476	SO268-1_030-1_OFOS-03_20190307_124513.JPG	/home/mbani/mardata/project-repos/deepsea-fauna-detection/custom_annotation_tool/parent_images/SO268-1_030-1_OFOS-03_20190307_124513.JPG	Ophioroid
11	0.465179	0.711905	0.508929	0.748215	SO268-1_030-1_OFOS-03_20190307_124513.JPG	/home/mbani/mardata/project-repos/deepsea-fauna-detection/custom_annotation_tool/parent_images/SO268-1_030-1_OFOS-03_20190307_124513.JPG	Xenophyophore
11	0.5892855	0.288095	0.6133925	0.301785	SO268-1_030-1_OFOS-03_20190307_124513.JPG	/home/mbani/mardata/project-repos/deepsea-fauna-detection/custom_annotation_tool/parent_images/SO268-1_030-1_OFOS-03_20190307_124513.JPG	Xenophyophore
1	0.558929	0.401786	0.583929	0.417262	SO268-1_030-1_OFOS-03_20190307_124513.JPG	/home/mbani/mardata/project-repos/deepsea-fauna-detection/custom_annotation_tool/parent_images/SO268-1_030-1_OFOS-03_20190307_124513.JPG	Anemone
11	0.2383925	0.202381	0.2973215	0.242857	SO268-1_030-1_OFOS-03_20190307_124513.JPG	/home/mbani/mardata/project-repos/deepsea-fauna-detection/custom_annotation_tool/parent_images/SO268-1_030-1_OFOS-03_20190307_124513.JPG	Xenophyophore
7	0.482143	0.5517855	0.599107	0.6148805	SO268-2_126-1_OFOS-07_20190413_171108.JPG	/home/mbani/mardata/project-repos/deepsea-fauna-detection/custom_annotation_tool/parent_images/SO268-2_126-1_OFOS-07_20190413_171108.JPG	Ophioroid
6	0.529464	0.1535715	0.93125	0.4541665	SO268-2_160-1_OFOS-11_20190428_021921.JPG	/home/mbani/mardata/project-repos/deepsea-fauna-detection/custom_annotation_tool/parent_images/SO268-2_160-1_OFOS-11_20190428_021921.JPG	Litter
11	0.4026785	0.5154765	0.4348215	0.5333335	SO268-2_160-1_OFOS-11_20190428_021921.JPG	/home/mbani/mardata/project-repos/deepsea-fauna-detection/custom_annotation_tool/parent_images/SO268-2_160-1_OFOS-11_20190428_021921.JPG	Xenophyophore
7	0.3053575	0.5244045	0.3339285	0.5440475	SO268-2_160-1_OFOS-11_20190428_021921.JPG	/home/mbani/mardata/project-repos/deepsea-fauna-detection/custom_annotation_tool/parent_images/SO268-2_160-1_OFOS-11_20190428_021921.JPG	Ophioroid
7	0.125	0.657738	0.145536	0.669048	SO268-2_160-1_OFOS-11_20190428_021921.JPG	/home/mbani/mardata/project-repos/deepsea-fauna-detection/custom_annotation_tool/parent_images/SO268-2_160-1_OFOS-11_20190428_021921.JPG	Ophioroid
11	0.0196425	0.323214	0.0535715	0.346428	SO268-2_160-1_OFOS-11_20190428_021921.JPG	/home/mbani/mardata/project-repos/deepsea-fauna-detection/custom_annotation_tool/parent_images/SO268-2_160-1_OFOS-11_20190428_021921.JPG	Xenophyophore
2	0.466071	0.1273805	0.534821	0.2113095	SO268-1_030-1_OFOS-03_20190307_144858.JPG	/home/mbani/mardata/project-repos/deepsea-fauna-detection/custom_annotation_tool/parent_images/SO268-1_030-1_OFOS-03_20190307_144858.JPG	Coral
7	0.059821	0.0511905	0.111607	0.0892855	SO268-1_030-1_OFOS-03_20190307_144858.JPG	/home/mbani/mardata/project-repos/deepsea-fauna-detection/custom_annotation_tool/parent_images/SO268-1_030-1_OFOS-03_20190307_144858.JPG	Ophioroid
2	0.7375	0.0029765	0.7625	0.0488095	SO268-1_030-1_OFOS-03_20190307_144858.JPG	/home/mbani/mardata/project-repos/deepsea-fauna-detection/custom_annotation_tool/parent_images/SO268-1_030-1_OFOS-03_20190307_144858.JPG	Coral
7	0.251786	0.3113095	0.35625	0.3857145	SO268-2_100-1_OFOS-05_20190406_080325.JPG	/home/mbani/mardata/project-repos/deepsea-fauna-detection/custom_annotation_tool/parent_images/SO268-2_100-1_OFOS-05_20190406_080325.JPG	Ophioroid
7	0.490179	0.9511905	0.533929	0.9690475	SO268-2_100-1_OFOS-05_20190406_080325.JPG	/home/mbani/mardata/project-repos/deepsea-fauna-detection/custom_annotation_tool/parent_images/SO268-2_100-1_OFOS-05_20190406_080325.JPG	Ophioroid
11	0.261607	0.666667	0.284821	0.685119	SO268-2_100-1_OFOS-05_20190406_080325.JPG	/home/mbani/mardata/project-repos/deepsea-fauna-detection/custom_annotation_tool/parent_images/SO268-2_100-1_OFOS-05_20190406_080325.JPG	Xenophyophore
1	0.3294645	0.7452385	0.4035715	0.8005955	SO268-2_126-1_OFOS-07_20190413_190510.JPG	/home/mbani/mardata/project-repos/deepsea-fauna-detection/custom_annotation_tool/parent_images/SO268-2_126-1_OFOS-07_20190413_190510.JPG	Anemone
1	0.3035715	0.732738	0.3687505	0.773214	SO268-2_147-1_OFOS-09_20190421_085237.JPG	/home/mbani/mardata/project-repos/deepsea-fauna-detection/custom_annotation_tool/parent_images/SO268-2_147-1_OFOS-09_20190421_085237.JPG	Anemone
1	0.4455355	0.630357	0.4919645	0.653571	SO268-1_063-1_OFOS-04_20190317_021257.JPG	/home/mbani/mardata/project-repos/deepsea-fauna-detection/custom_annotation_tool/parent_images/SO268-1_063-1_OFOS-04_20190317_021257.JPG	Anemone
10	0.5000005	0.0845235	0.5160715	0.0946425	SO268-1_063-1_OFOS-04_20190317_021257.JPG	/home/mbani/mardata/project-repos/deepsea-fauna-detection/custom_annotation_tool/parent_images/SO268-1_063-1_OFOS-04_20190317_021257.JPG	Sponge
7	0.5955355	0.940476	0.6571425	0.979762	SO268-1_063-1_OFOS-04_20190317_021257.JPG	/home/mbani/mardata/project-repos/deepsea-fauna-detection/custom_annotation_tool/parent_images/SO268-1_063-1_OFOS-04_20190317_021257.JPG	Ophioroid
5	0.397321	0.1113095	0.467857	0.1464285	SO268-2_126-1_OFOS-07_20190413_233229.JPG	/home/mbani/mardata/project-repos/deepsea-fauna-detection/custom_annotation_tool/parent_images/SO268-2_126-1_OFOS-07_20190413_233229.JPG	Holothuria
9	0.803571	0.5500005	0.847321	0.5785715	SO268-2_126-1_OFOS-07_20190413_233229.JPG	/home/mbani/mardata/project-repos/deepsea-fauna-detection/custom_annotation_tool/parent_images/SO268-2_126-1_OFOS-07_20190413_233229.JPG	Shrimp
7	0.926786	0.173214	1	0.252976	SO268-1_030-1_OFOS-03_20190307_145234.JPG	/home/mbani/mardata/project-repos/deepsea-fauna-detection/custom_annotation_tool/parent_images/SO268-1_030-1_OFOS-03_20190307_145234.JPG	Ophioroid
11	0.389286	0.590476	0.434822	0.614286	SO268-1_030-1_OFOS-03_20190307_145234.JPG	/home/mbani/mardata/project-repos/deepsea-fauna-detection/custom_annotation_tool/parent_images/SO268-1_030-1_OFOS-03_20190307_145234.JPG	Xenophyophore
2	0.3937495	0.929762	0.4258925	0.948214	SO268-1_030-1_OFOS-03_20190307_145234.JPG	/home/mbani/mardata/project-repos/deepsea-fauna-detection/custom_annotation_tool/parent_images/SO268-1_030-1_OFOS-03_20190307_145234.JPG	Coral
10	0.2857145	0.2541665	0.3080355	0.2702375	SO268-1_030-1_OFOS-03_20190307_075853.JPG	/home/mbani/mardata/project-repos/deepsea-fauna-detection/custom_annotation_tool/parent_images/SO268-1_030-1_OFOS-03_20190307_075853.JPG	Sponge
10	0.288393	0.518452	0.342857	0.558928	SO268-2_126-1_OFOS-07_20190413_183608.JPG	/home/mbani/mardata/project-repos/deepsea-fauna-detection/custom_annotation_tool/parent_images/SO268-2_126-1_OFOS-07_20190413_183608.JPG	Sponge
10	0.020536	0.720833	0.175	0.822619	SO268-2_100-1_OFOS-05_20190406_084005.JPG	/home/mbani/mardata/project-repos/deepsea-fauna-detection/custom_annotation_tool/parent_images/SO268-2_100-1_OFOS-05_20190406_084005.JPG	Sponge
4	0.660714	0.499405	0.68125	0.514881	SO268-1_030-1_OFOS-03_20190307_143510.JPG	/home/mbani/mardata/project-repos/deepsea-fauna-detection/custom_annotation_tool/parent_images/SO268-1_030-1_OFOS-03_20190307_143510.JPG	Gastropod
11	0.651786	0.830952	0.6875	0.85119	SO268-1_030-1_OFOS-03_20190307_143510.JPG	/home/mbani/mardata/project-repos/deepsea-fauna-detection/custom_annotation_tool/parent_images/SO268-1_030-1_OFOS-03_20190307_143510.JPG	Xenophyophore
7	0.0241075	0.624405	0.0437505	0.635715	SO268-1_030-1_OFOS-03_20190307_143510.JPG	/home/mbani/mardata/project-repos/deepsea-fauna-detection/custom_annotation_tool/parent_images/SO268-1_030-1_OFOS-03_20190307_143510.JPG	Ophioroid
7	0.153571	0.225595	0.230357	0.275595	SO268-1_021-1_OFOS-02_20190304_100730.JPG	/home/mbani/mardata/project-repos/deepsea-fauna-detection/custom_annotation_tool/parent_images/SO268-1_021-1_OFOS-02_20190304_100730.JPG	Ophioroid
10	0.4857145	0.116667	0.5321435	0.155357	SO268-1_021-1_OFOS-02_20190304_190119.JPG	/home/mbani/mardata/project-repos/deepsea-fauna-detection/custom_annotation_tool/parent_images/SO268-1_021-1_OFOS-02_20190304_190119.JPG	Sponge
11	0.7750005	0.482738	0.8223215	0.504762	SO268-1_021-1_OFOS-02_20190304_190119.JPG	/home/mbani/mardata/project-repos/deepsea-fauna-detection/custom_annotation_tool/parent_images/SO268-1_021-1_OFOS-02_20190304_190119.JPG	Xenophyophore
11	0.2464285	0.3488095	0.2705355	0.3619045	SO268-1_021-1_OFOS-02_20190304_190119.JPG	/home/mbani/mardata/project-repos/deepsea-fauna-detection/custom_annotation_tool/parent_images/SO268-1_021-1_OFOS-02_20190304_190119.JPG	Xenophyophore
5	0.122321	0.3250005	0.141071	0.3458335	SO268-1_021-1_OFOS-02_20190304_190119.JPG	/home/mbani/mardata/project-repos/deepsea-fauna-detection/custom_annotation_tool/parent_images/SO268-1_021-1_OFOS-02_20190304_190119.JPG	Holothuria
5	0.7928575	0.129167	1.0000005	0.224405	SO268-1_063-1_OFOS-04_20190317_082551.JPG	/home/mbani/mardata/project-repos/deepsea-fauna-detection/custom_annotation_tool/parent_images/SO268-1_063-1_OFOS-04_20190317_082551.JPG	Holothuria
7	0.3366075	0.684524	0.4044645	0.732738	SO268-1_030-1_OFOS-03_20190307_150349.JPG	/home/mbani/mardata/project-repos/deepsea-fauna-detection/custom_annotation_tool/parent_images/SO268-1_030-1_OFOS-03_20190307_150349.JPG	Ophioroid
7	0.7116065	0.4577385	0.8455355	0.5476195	SO268-1_030-1_OFOS-03_20190307_150349.JPG	/home/mbani/mardata/project-repos/deepsea-fauna-detection/custom_annotation_tool/parent_images/SO268-1_030-1_OFOS-03_20190307_150349.JPG	Ophioroid
7	0.5508925	0.1458335	0.6205355	0.1869045	SO268-1_030-1_OFOS-03_20190307_150349.JPG	/home/mbani/mardata/project-repos/deepsea-fauna-detection/custom_annotation_tool/parent_images/SO268-1_030-1_OFOS-03_20190307_150349.JPG	Ophioroid
4	0.394643	0.507143	0.436607	0.542857	SO268-2_126-1_OFOS-07_20190413_180958.JPG	/home/mbani/mardata/project-repos/deepsea-fauna-detection/custom_annotation_tool/parent_images/SO268-2_126-1_OFOS-07_20190413_180958.JPG	Gastropod
10	0.9267855	0.3321425	0.9776785	0.3577375	SO268-2_126-1_OFOS-07_20190413_180958.JPG	/home/mbani/mardata/project-repos/deepsea-fauna-detection/custom_annotation_tool/parent_images/SO268-2_126-1_OFOS-07_20190413_180958.JPG	Sponge
4	0.391071	0.6964285	0.422321	0.7142855	SO268-1_063-1_OFOS-04_20190317_085621.JPG	/home/mbani/mardata/project-repos/deepsea-fauna-detection/custom_annotation_tool/parent_images/SO268-1_063-1_OFOS-04_20190317_085621.JPG	Gastropod
1	0.2419645	0.382143	0.2705355	0.401191	SO268-1_063-1_OFOS-04_20190317_053357.JPG	/home/mbani/mardata/project-repos/deepsea-fauna-detection/custom_annotation_tool/parent_images/SO268-1_063-1_OFOS-04_20190317_053357.JPG	Anemone
7	0.9133925	0.086905	0.9642855	0.124405	SO268-1_063-1_OFOS-04_20190317_053357.JPG	/home/mbani/mardata/project-repos/deepsea-fauna-detection/custom_annotation_tool/parent_images/SO268-1_063-1_OFOS-04_20190317_053357.JPG	Ophioroid
1	0.120536	0.157143	0.158036	0.180953	SO268-2_147-1_OFOS-09_20190421_102157.JPG	/home/mbani/mardata/project-repos/deepsea-fauna-detection/custom_annotation_tool/parent_images/SO268-2_147-1_OFOS-09_20190421_102157.JPG	Anemone
4	0.795536	0.3488095	0.826786	0.3666665	SO268-1_030-1_OFOS-03_20190307_062132.JPG	/home/mbani/mardata/project-repos/deepsea-fauna-detection/custom_annotation_tool/parent_images/SO268-1_030-1_OFOS-03_20190307_062132.JPG	Gastropod
7	0.8294645	0.321429	0.8633935	0.344643	SO268-1_030-1_OFOS-03_20190307_145825.JPG	/home/mbani/mardata/project-repos/deepsea-fauna-detection/custom_annotation_tool/parent_images/SO268-1_030-1_OFOS-03_20190307_145825.JPG	Ophioroid
11	0.4651785	0.4821425	0.4999995	0.5190475	SO268-1_030-1_OFOS-03_20190307_145825.JPG	/home/mbani/mardata/project-repos/deepsea-fauna-detection/custom_annotation_tool/parent_images/SO268-1_030-1_OFOS-03_20190307_145825.JPG	Xenophyophore
11	0.416964	0.3476195	0.454464	0.3702385	SO268-1_030-1_OFOS-03_20190307_122355.JPG	/home/mbani/mardata/project-repos/deepsea-fauna-detection/custom_annotation_tool/parent_images/SO268-1_030-1_OFOS-03_20190307_122355.JPG	Xenophyophore
1	0.0598215	0.2749995	0.3758925	0.4666665	SO268-1_063-1_OFOS-04_20190317_030559.JPG	/home/mbani/mardata/project-repos/deepsea-fauna-detection/custom_annotation_tool/parent_images/SO268-1_063-1_OFOS-04_20190317_030559.JPG	Anemone
8	0.1857145	0.7875	0.2267855	0.815476	SO268-1_063-1_OFOS-04_20190317_030559.JPG	/home/mbani/mardata/project-repos/deepsea-fauna-detection/custom_annotation_tool/parent_images/SO268-1_063-1_OFOS-04_20190317_030559.JPG	Sea Urchin
7	0.7812505	0.413691	0.8678575	0.471429	SO268-1_063-1_OFOS-04_20190317_105911.JPG	/home/mbani/mardata/project-repos/deepsea-fauna-detection/custom_annotation_tool/parent_images/SO268-1_063-1_OFOS-04_20190317_105911.JPG	Ophioroid
7	0.2571425	0.5410715	0.3035715	0.5696425	SO268-1_021-1_OFOS-02_20190304_103520.JPG	/home/mbani/mardata/project-repos/deepsea-fauna-detection/custom_annotation_tool/parent_images/SO268-1_021-1_OFOS-02_20190304_103520.JPG	Ophioroid
7	0.316072	0.1404765	0.370536	0.1738095	SO268-1_021-1_OFOS-02_20190304_103520.JPG	/home/mbani/mardata/project-repos/deepsea-fauna-detection/custom_annotation_tool/parent_images/SO268-1_021-1_OFOS-02_20190304_103520.JPG	Ophioroid
7	0.9625005	0.521428	0.9973215	0.552976	SO268-1_021-1_OFOS-02_20190304_103520.JPG	/home/mbani/mardata/project-repos/deepsea-fauna-detection/custom_annotation_tool/parent_images/SO268-1_021-1_OFOS-02_20190304_103520.JPG	Ophioroid
11	0.644643	0.740476	0.688393	0.767262	SO268-1_021-1_OFOS-02_20190304_103520.JPG	/home/mbani/mardata/project-repos/deepsea-fauna-detection/custom_annotation_tool/parent_images/SO268-1_021-1_OFOS-02_20190304_103520.JPG	Xenophyophore
11	0.595536	0.5470245	0.625	0.5630955	SO268-1_021-1_OFOS-02_20190304_103520.JPG	/home/mbani/mardata/project-repos/deepsea-fauna-detection/custom_annotation_tool/parent_images/SO268-1_021-1_OFOS-02_20190304_103520.JPG	Xenophyophore
7	0.8125005	0.673214	0.8973215	0.730952	SO268-1_030-1_OFOS-03_20190307_153040.JPG	/home/mbani/mardata/project-repos/deepsea-fauna-detection/custom_annotation_tool/parent_images/SO268-1_030-1_OFOS-03_20190307_153040.JPG	Ophioroid
7	0.2919645	0.415476	0.3723215	0.465476	SO268-1_030-1_OFOS-03_20190307_153040.JPG	/home/mbani/mardata/project-repos/deepsea-fauna-detection/custom_annotation_tool/parent_images/SO268-1_030-1_OFOS-03_20190307_153040.JPG	Ophioroid
7	0.2955355	0.719643	0.3491065	0.755953	SO268-1_030-1_OFOS-03_20190307_153040.JPG	/home/mbani/mardata/project-repos/deepsea-fauna-detection/custom_annotation_tool/parent_images/SO268-1_030-1_OFOS-03_20190307_153040.JPG	Ophioroid
1	0.0714285	0.6464285	0.1303575	0.6845235	SO268-2_128-1_OFOS-08_20190416_143510.JPG	/home/mbani/mardata/project-repos/deepsea-fauna-detection/custom_annotation_tool/parent_images/SO268-2_128-1_OFOS-08_20190416_143510.JPG	Anemone
4	0.142857	0.8494045	0.172321	0.8720235	SO268-1_030-1_OFOS-03_20190307_133604.JPG	/home/mbani/mardata/project-repos/deepsea-fauna-detection/custom_annotation_tool/parent_images/SO268-1_030-1_OFOS-03_20190307_133604.JPG	Gastropod
11	0.5776785	0.5035715	0.6017855	0.5202385	SO268-1_030-1_OFOS-03_20190307_133604.JPG	/home/mbani/mardata/project-repos/deepsea-fauna-detection/custom_annotation_tool/parent_images/SO268-1_030-1_OFOS-03_20190307_133604.JPG	Xenophyophore
1	0.4669645	0.6142855	0.5598215	0.6839285	SO268-1_021-1_OFOS-02_20190304_141650.JPG	/home/mbani/mardata/project-repos/deepsea-fauna-detection/custom_annotation_tool/parent_images/SO268-1_021-1_OFOS-02_20190304_141650.JPG	Anemone
11	0.71875	0.615476	0.775	0.665476	SO268-1_021-1_OFOS-02_20190304_141650.JPG	/home/mbani/mardata/project-repos/deepsea-fauna-detection/custom_annotation_tool/parent_images/SO268-1_021-1_OFOS-02_20190304_141650.JPG	Xenophyophore
11	0.6526785	0.819643	0.7223215	0.867857	SO268-1_021-1_OFOS-02_20190304_141650.JPG	/home/mbani/mardata/project-repos/deepsea-fauna-detection/custom_annotation_tool/parent_images/SO268-1_021-1_OFOS-02_20190304_141650.JPG	Xenophyophore
7	0.0008925	0.705952	0.0330355	0.73869	SO268-2_160-1_OFOS-11_20190427_221121.JPG	/home/mbani/mardata/project-repos/deepsea-fauna-detection/custom_annotation_tool/parent_images/SO268-2_160-1_OFOS-11_20190427_221121.JPG	Ophioroid
11	0.6687495	0.5089285	0.7071425	0.5303575	SO268-2_160-1_OFOS-11_20190427_221121.JPG	/home/mbani/mardata/project-repos/deepsea-fauna-detection/custom_annotation_tool/parent_images/SO268-2_160-1_OFOS-11_20190427_221121.JPG	Xenophyophore
11	0.697321	0.1059525	0.728571	0.1267855	SO268-2_160-1_OFOS-11_20190427_221121.JPG	/home/mbani/mardata/project-repos/deepsea-fauna-detection/custom_annotation_tool/parent_images/SO268-2_160-1_OFOS-11_20190427_221121.JPG	Xenophyophore
10	0.6625005	0.226191	0.7053575	0.257143	SO268-1_030-1_OFOS-03_20190307_055302.JPG	/home/mbani/mardata/project-repos/deepsea-fauna-detection/custom_annotation_tool/parent_images/SO268-1_030-1_OFOS-03_20190307_055302.JPG	Sponge
7	0.1142855	0.075	0.1491065	0.094048	SO268-1_030-1_OFOS-03_20190307_055302.JPG	/home/mbani/mardata/project-repos/deepsea-fauna-detection/custom_annotation_tool/parent_images/SO268-1_030-1_OFOS-03_20190307_055302.JPG	Ophioroid
1	0.204464	0.77619	0.240178	0.80119	SO268-1_030-1_OFOS-03_20190307_121840.JPG	/home/mbani/mardata/project-repos/deepsea-fauna-detection/custom_annotation_tool/parent_images/SO268-1_030-1_OFOS-03_20190307_121840.JPG	Anemone
1	0.5428575	0.498214	0.5607145	0.508928	SO268-1_030-1_OFOS-03_20190307_121840.JPG	/home/mbani/mardata/project-repos/deepsea-fauna-detection/custom_annotation_tool/parent_images/SO268-1_030-1_OFOS-03_20190307_121840.JPG	Anemone
11	0.4294645	0.6202385	0.4553575	0.6363095	SO268-1_030-1_OFOS-03_20190307_121840.JPG	/home/mbani/mardata/project-repos/deepsea-fauna-detection/custom_annotation_tool/parent_images/SO268-1_030-1_OFOS-03_20190307_121840.JPG	Xenophyophore
11	0.242857	0.4142855	0.291071	0.4416665	SO268-2_160-1_OFOS-11_20190427_173132.JPG	/home/mbani/mardata/project-repos/deepsea-fauna-detection/custom_annotation_tool/parent_images/SO268-2_160-1_OFOS-11_20190427_173132.JPG	Xenophyophore
11	0.5133925	0.4470235	0.5392855	0.4636905	SO268-2_160-1_OFOS-11_20190427_173132.JPG	/home/mbani/mardata/project-repos/deepsea-fauna-detection/custom_annotation_tool/parent_images/SO268-2_160-1_OFOS-11_20190427_173132.JPG	Xenophyophore
1	0.5214285	0.8749995	0.5580355	0.8994045	SO268-2_147-1_OFOS-09_20190421_090717.JPG	/home/mbani/mardata/project-repos/deepsea-fauna-detection/custom_annotation_tool/parent_images/SO268-2_147-1_OFOS-09_20190421_090717.JPG	Anemone
1	0.5071425	0.45	0.5874995	0.498214	SO268-2_147-1_OFOS-09_20190421_111747.JPG	/home/mbani/mardata/project-repos/deepsea-fauna-detection/custom_annotation_tool/parent_images/SO268-2_147-1_OFOS-09_20190421_111747.JPG	Anemone
11	0.1491075	0.377381	0.1750005	0.389881	SO268-2_147-1_OFOS-09_20190421_111747.JPG	/home/mbani/mardata/project-repos/deepsea-fauna-detection/custom_annotation_tool/parent_images/SO268-2_147-1_OFOS-09_20190421_111747.JPG	Xenophyophore
10	0.4750005	0.3125	0.5098215	0.36369	SO268-1_030-1_OFOS-03_20190307_110801.JPG	/home/mbani/mardata/project-repos/deepsea-fauna-detection/custom_annotation_tool/parent_images/SO268-1_030-1_OFOS-03_20190307_110801.JPG	Sponge
11	0.6330355	0.4226195	0.6928565	0.4577385	SO268-1_030-1_OFOS-03_20190307_110801.JPG	/home/mbani/mardata/project-repos/deepsea-fauna-detection/custom_annotation_tool/parent_images/SO268-1_030-1_OFOS-03_20190307_110801.JPG	Xenophyophore
11	0.4125005	0.8767855	0.4428575	0.8994045	SO268-1_030-1_OFOS-03_20190307_110801.JPG	/home/mbani/mardata/project-repos/deepsea-fauna-detection/custom_annotation_tool/parent_images/SO268-1_030-1_OFOS-03_20190307_110801.JPG	Xenophyophore
7	0.7669645	0.4083335	0.8758935	0.4809525	SO268-2_126-1_OFOS-07_20190413_181738.JPG	/home/mbani/mardata/project-repos/deepsea-fauna-detection/custom_annotation_tool/parent_images/SO268-2_126-1_OFOS-07_20190413_181738.JPG	Ophioroid
7	0.5625005	0.005952	0.7035715	0.105952	SO268-1_021-1_OFOS-02_20190304_140710.JPG	/home/mbani/mardata/project-repos/deepsea-fauna-detection/custom_annotation_tool/parent_images/SO268-1_021-1_OFOS-02_20190304_140710.JPG	Ophioroid
7	0.0910715	0.716071	0.1562505	0.752381	SO268-1_021-1_OFOS-02_20190304_140710.JPG	/home/mbani/mardata/project-repos/deepsea-fauna-detection/custom_annotation_tool/parent_images/SO268-1_021-1_OFOS-02_20190304_140710.JPG	Ophioroid
2	0.6348215	0.7375	0.6758925	0.76131	SO268-1_021-1_OFOS-02_20190304_140710.JPG	/home/mbani/mardata/project-repos/deepsea-fauna-detection/custom_annotation_tool/parent_images/SO268-1_021-1_OFOS-02_20190304_140710.JPG	Coral
7	0.33125	0.330357	0.354464	0.341071	SO268-1_021-1_OFOS-02_20190304_140710.JPG	/home/mbani/mardata/project-repos/deepsea-fauna-detection/custom_annotation_tool/parent_images/SO268-1_021-1_OFOS-02_20190304_140710.JPG	Ophioroid
10	0.696429	0.509524	0.746429	0.557738	SO268-2_126-1_OFOS-07_20190414_002849.JPG	/home/mbani/mardata/project-repos/deepsea-fauna-detection/custom_annotation_tool/parent_images/SO268-2_126-1_OFOS-07_20190414_002849.JPG	Sponge
2	0.758036	0.9738095	0.797322	0.9994045	SO268-1_030-1_OFOS-03_20190307_100426.JPG	/home/mbani/mardata/project-repos/deepsea-fauna-detection/custom_annotation_tool/parent_images/SO268-1_030-1_OFOS-03_20190307_100426.JPG	Coral
7	0.4116075	0.783929	0.5401785	0.871429	SO268-2_160-1_OFOS-11_20190428_010811.JPG	/home/mbani/mardata/project-repos/deepsea-fauna-detection/custom_annotation_tool/parent_images/SO268-2_160-1_OFOS-11_20190428_010811.JPG	Ophioroid
2	0.3205355	0.721428	0.3482145	0.748214	SO268-2_160-1_OFOS-11_20190428_010811.JPG	/home/mbani/mardata/project-repos/deepsea-fauna-detection/custom_annotation_tool/parent_images/SO268-2_160-1_OFOS-11_20190428_010811.JPG	Coral
5	0.9651785	0.585119	0.9999995	0.627381	SO268-2_126-1_OFOS-07_20190413_235459.JPG	/home/mbani/mardata/project-repos/deepsea-fauna-detection/custom_annotation_tool/parent_images/SO268-2_126-1_OFOS-07_20190413_235459.JPG	Holothuria
5	0.5901785	0.830357	0.7062495	0.888095	SO268-1_063-1_OFOS-04_20190317_092751.JPG	/home/mbani/mardata/project-repos/deepsea-fauna-detection/custom_annotation_tool/parent_images/SO268-1_063-1_OFOS-04_20190317_092751.JPG	Holothuria
1	0.5375	0.17381	0.570536	0.194048	SO268-2_147-1_OFOS-09_20190421_090727.JPG	/home/mbani/mardata/project-repos/deepsea-fauna-detection/custom_annotation_tool/parent_images/SO268-2_147-1_OFOS-09_20190421_090727.JPG	Anemone
8	0.511607	0.6142855	0.549107	0.6386905	SO268-2_147-1_OFOS-09_20190421_090727.JPG	/home/mbani/mardata/project-repos/deepsea-fauna-detection/custom_annotation_tool/parent_images/SO268-2_147-1_OFOS-09_20190421_090727.JPG	Sea Urchin
4	0.5946425	0.859524	0.6223215	0.883334	SO268-1_030-1_OFOS-03_20190307_140425.JPG	/home/mbani/mardata/project-repos/deepsea-fauna-detection/custom_annotation_tool/parent_images/SO268-1_030-1_OFOS-03_20190307_140425.JPG	Gastropod
7	0.85625	0.088095	0.904464	0.111309	SO268-1_030-1_OFOS-03_20190307_140425.JPG	/home/mbani/mardata/project-repos/deepsea-fauna-detection/custom_annotation_tool/parent_images/SO268-1_030-1_OFOS-03_20190307_140425.JPG	Ophioroid
7	0.7553575	0.4982145	0.8151785	0.5267855	SO268-1_030-1_OFOS-03_20190307_140425.JPG	/home/mbani/mardata/project-repos/deepsea-fauna-detection/custom_annotation_tool/parent_images/SO268-1_030-1_OFOS-03_20190307_140425.JPG	Ophioroid
11	0.4500005	0.4648815	0.4785715	0.4809525	SO268-1_030-1_OFOS-03_20190307_140425.JPG	/home/mbani/mardata/project-repos/deepsea-fauna-detection/custom_annotation_tool/parent_images/SO268-1_030-1_OFOS-03_20190307_140425.JPG	Xenophyophore
7	0.5044645	0.802381	0.6321435	0.894643	SO268-2_126-1_OFOS-07_20190413_225700.JPG	/home/mbani/mardata/project-repos/deepsea-fauna-detection/custom_annotation_tool/parent_images/SO268-2_126-1_OFOS-07_20190413_225700.JPG	Ophioroid
11	0.9223215	0.480952	0.9714285	0.515476	SO268-2_126-1_OFOS-07_20190413_225700.JPG	/home/mbani/mardata/project-repos/deepsea-fauna-detection/custom_annotation_tool/parent_images/SO268-2_126-1_OFOS-07_20190413_225700.JPG	Xenophyophore
11	0.276786	0.3119045	0.3	0.3267855	SO268-2_126-1_OFOS-07_20190413_225700.JPG	/home/mbani/mardata/project-repos/deepsea-fauna-detection/custom_annotation_tool/parent_images/SO268-2_126-1_OFOS-07_20190413_225700.JPG	Xenophyophore
10	0.440178	0.4380955	0.473214	0.4654765	SO268-2_147-1_OFOS-09_20190421_103157.JPG	/home/mbani/mardata/project-repos/deepsea-fauna-detection/custom_annotation_tool/parent_images/SO268-2_147-1_OFOS-09_20190421_103157.JPG	Sponge
7	0.45	0.660714	0.50625	0.709524	SO268-2_147-1_OFOS-09_20190421_103157.JPG	/home/mbani/mardata/project-repos/deepsea-fauna-detection/custom_annotation_tool/parent_images/SO268-2_147-1_OFOS-09_20190421_103157.JPG	Ophioroid
8	0.4464285	0.810714	0.4892855	0.8375	SO268-2_147-1_OFOS-09_20190421_103157.JPG	/home/mbani/mardata/project-repos/deepsea-fauna-detection/custom_annotation_tool/parent_images/SO268-2_147-1_OFOS-09_20190421_103157.JPG	Sea Urchin
10	0.7687505	0.1732145	0.7973215	0.1910715	SO268-1_030-1_OFOS-03_20190307_075705.JPG	/home/mbani/mardata/project-repos/deepsea-fauna-detection/custom_annotation_tool/parent_images/SO268-1_030-1_OFOS-03_20190307_075705.JPG	Sponge
8	0.5482145	0.5166665	0.5883935	0.5410715	SO268-2_126-1_OFOS-07_20190414_021239.JPG	/home/mbani/mardata/project-repos/deepsea-fauna-detection/custom_annotation_tool/parent_images/SO268-2_126-1_OFOS-07_20190414_021239.JPG	Sea Urchin
1	0.667857	0.533929	0.724107	0.569643	SO268-1_063-1_OFOS-04_20190317_031457.JPG	/home/mbani/mardata/project-repos/deepsea-fauna-detection/custom_annotation_tool/parent_images/SO268-1_063-1_OFOS-04_20190317_031457.JPG	Anemone
7	0.8312495	0.407143	0.9383925	0.497619	SO268-2_126-1_OFOS-07_20190413_170718.JPG	/home/mbani/mardata/project-repos/deepsea-fauna-detection/custom_annotation_tool/parent_images/SO268-2_126-1_OFOS-07_20190413_170718.JPG	Ophioroid
7	0.5955355	0.139286	0.7053565	0.21131	SO268-2_126-1_OFOS-07_20190413_170718.JPG	/home/mbani/mardata/project-repos/deepsea-fauna-detection/custom_annotation_tool/parent_images/SO268-2_126-1_OFOS-07_20190413_170718.JPG	Ophioroid
11	0.391964	0.7702385	0.423214	0.7898815	SO268-2_126-1_OFOS-07_20190413_170718.JPG	/home/mbani/mardata/project-repos/deepsea-fauna-detection/custom_annotation_tool/parent_images/SO268-2_126-1_OFOS-07_20190413_170718.JPG	Xenophyophore
11	0.217857	0.4988095	0.250893	0.5184525	SO268-2_126-1_OFOS-07_20190413_170718.JPG	/home/mbani/mardata/project-repos/deepsea-fauna-detection/custom_annotation_tool/parent_images/SO268-2_126-1_OFOS-07_20190413_170718.JPG	Xenophyophore
10	0.6982145	0.634524	0.7366075	0.660714	SO268-1_030-1_OFOS-03_20190307_082020.JPG	/home/mbani/mardata/project-repos/deepsea-fauna-detection/custom_annotation_tool/parent_images/SO268-1_030-1_OFOS-03_20190307_082020.JPG	Sponge
4	0.4258935	0.1398815	0.4982145	0.1809525	SO268-2_128-1_OFOS-08_20190416_092612.JPG	/home/mbani/mardata/project-repos/deepsea-fauna-detection/custom_annotation_tool/parent_images/SO268-2_128-1_OFOS-08_20190416_092612.JPG	Gastropod
1	0.3589285	0.538095	0.4080355	0.582143	SO268-2_147-1_OFOS-09_20190421_105327.JPG	/home/mbani/mardata/project-repos/deepsea-fauna-detection/custom_annotation_tool/parent_images/SO268-2_147-1_OFOS-09_20190421_105327.JPG	Anemone
10	0.094643	0.4160715	0.125893	0.4369045	SO268-1_021-1_OFOS-02_20190304_100810.JPG	/home/mbani/mardata/project-repos/deepsea-fauna-detection/custom_annotation_tool/parent_images/SO268-1_021-1_OFOS-02_20190304_100810.JPG	Sponge
7	0.4142855	0.5910715	0.4526785	0.6125005	SO268-1_021-1_OFOS-02_20190304_100810.JPG	/home/mbani/mardata/project-repos/deepsea-fauna-detection/custom_annotation_tool/parent_images/SO268-1_021-1_OFOS-02_20190304_100810.JPG	Ophioroid
1	0.253572	0.317262	0.333036	0.372024	SO268-1_021-1_OFOS-02_20190304_110910.JPG	/home/mbani/mardata/project-repos/deepsea-fauna-detection/custom_annotation_tool/parent_images/SO268-1_021-1_OFOS-02_20190304_110910.JPG	Anemone
5	0.477679	0.8315475	0.546429	0.8886905	SO268-2_126-1_OFOS-07_20190413_165758.JPG	/home/mbani/mardata/project-repos/deepsea-fauna-detection/custom_annotation_tool/parent_images/SO268-2_126-1_OFOS-07_20190413_165758.JPG	Holothuria
1	0.0455355	0.4297615	0.2214285	0.5416665	SO268-1_030-1_OFOS-03_20190307_120734.JPG	/home/mbani/mardata/project-repos/deepsea-fauna-detection/custom_annotation_tool/parent_images/SO268-1_030-1_OFOS-03_20190307_120734.JPG	Anemone
1	0.9589285	0.6964285	0.9892855	0.7113095	SO268-1_030-1_OFOS-03_20190307_130349.JPG	/home/mbani/mardata/project-repos/deepsea-fauna-detection/custom_annotation_tool/parent_images/SO268-1_030-1_OFOS-03_20190307_130349.JPG	Anemone
7	0.103571	0.277976	0.134821	0.292262	SO268-1_030-1_OFOS-03_20190307_130349.JPG	/home/mbani/mardata/project-repos/deepsea-fauna-detection/custom_annotation_tool/parent_images/SO268-1_030-1_OFOS-03_20190307_130349.JPG	Ophioroid
8	0.074107	0.716072	0.107143	0.739286	SO268-1_030-1_OFOS-03_20190307_130349.JPG	/home/mbani/mardata/project-repos/deepsea-fauna-detection/custom_annotation_tool/parent_images/SO268-1_030-1_OFOS-03_20190307_130349.JPG	Sea Urchin
10	0.395536	0.1541665	0.428572	0.1720235	SO268-2_126-1_OFOS-07_20190413_224739.JPG	/home/mbani/mardata/project-repos/deepsea-fauna-detection/custom_annotation_tool/parent_images/SO268-2_126-1_OFOS-07_20190413_224739.JPG	Sponge
11	0.7955355	0.2863095	0.8357145	0.3119045	SO268-2_126-1_OFOS-07_20190413_224739.JPG	/home/mbani/mardata/project-repos/deepsea-fauna-detection/custom_annotation_tool/parent_images/SO268-2_126-1_OFOS-07_20190413_224739.JPG	Xenophyophore
7	0.498214	0.585119	0.5625	0.627381	SO268-2_126-1_OFOS-07_20190413_224739.JPG	/home/mbani/mardata/project-repos/deepsea-fauna-detection/custom_annotation_tool/parent_images/SO268-2_126-1_OFOS-07_20190413_224739.JPG	Ophioroid
7	0.1901785	0.3720235	0.3428575	0.4821425	SO268-2_126-1_OFOS-07_20190413_183819.JPG	/home/mbani/mardata/project-repos/deepsea-fauna-detection/custom_annotation_tool/parent_images/SO268-2_126-1_OFOS-07_20190413_183819.JPG	Ophioroid
7	0.510714	0.9410715	0.571428	0.9744045	SO268-2_126-1_OFOS-07_20190413_183819.JPG	/home/mbani/mardata/project-repos/deepsea-fauna-detection/custom_annotation_tool/parent_images/SO268-2_126-1_OFOS-07_20190413_183819.JPG	Ophioroid
5	0.2232145	0.614881	0.3723215	0.736905	SO268-2_128-1_OFOS-08_20190416_072831.JPG	/home/mbani/mardata/project-repos/deepsea-fauna-detection/custom_annotation_tool/parent_images/SO268-2_128-1_OFOS-08_20190416_072831.JPG	Holothuria
1	0.4125005	0.8636905	0.4285715	0.8738095	SO268-2_128-1_OFOS-08_20190416_072831.JPG	/home/mbani/mardata/project-repos/deepsea-fauna-detection/custom_annotation_tool/parent_images/SO268-2_128-1_OFOS-08_20190416_072831.JPG	Anemone
7	0.5705355	0.959524	0.5857145	0.966072	SO268-2_128-1_OFOS-08_20190416_072831.JPG	/home/mbani/mardata/project-repos/deepsea-fauna-detection/custom_annotation_tool/parent_images/SO268-2_128-1_OFOS-08_20190416_072831.JPG	Ophioroid
7	0.740179	0.582143	0.800893	0.622619	SO268-1_030-1_OFOS-03_20190307_135431.JPG	/home/mbani/mardata/project-repos/deepsea-fauna-detection/custom_annotation_tool/parent_images/SO268-1_030-1_OFOS-03_20190307_135431.JPG	Ophioroid
7	0.658036	0.902381	0.675	0.917857	SO268-1_030-1_OFOS-03_20190307_135431.JPG	/home/mbani/mardata/project-repos/deepsea-fauna-detection/custom_annotation_tool/parent_images/SO268-1_030-1_OFOS-03_20190307_135431.JPG	Ophioroid
7	0.0678575	0.6267855	0.1857145	0.7011905	SO268-2_100-1_OFOS-05_20190406_073215.JPG	/home/mbani/mardata/project-repos/deepsea-fauna-detection/custom_annotation_tool/parent_images/SO268-2_100-1_OFOS-05_20190406_073215.JPG	Ophioroid
11	0.2339285	0.476786	0.2598215	0.491072	SO268-2_100-1_OFOS-05_20190406_073215.JPG	/home/mbani/mardata/project-repos/deepsea-fauna-detection/custom_annotation_tool/parent_images/SO268-2_100-1_OFOS-05_20190406_073215.JPG	Xenophyophore
11	0.5151785	0.666072	0.5437495	0.684524	SO268-2_100-1_OFOS-05_20190406_073215.JPG	/home/mbani/mardata/project-repos/deepsea-fauna-detection/custom_annotation_tool/parent_images/SO268-2_100-1_OFOS-05_20190406_073215.JPG	Xenophyophore
10	0.891071	0.8529755	0.922321	0.8744045	SO268-1_030-1_OFOS-03_20190307_130622.JPG	/home/mbani/mardata/project-repos/deepsea-fauna-detection/custom_annotation_tool/parent_images/SO268-1_030-1_OFOS-03_20190307_130622.JPG	Sponge
7	0.3723215	0.566071	0.4250005	0.603571	SO268-1_030-1_OFOS-03_20190307_130622.JPG	/home/mbani/mardata/project-repos/deepsea-fauna-detection/custom_annotation_tool/parent_images/SO268-1_030-1_OFOS-03_20190307_130622.JPG	Ophioroid
1	0.5794645	0.6416665	0.6705355	0.6970235	SO268-1_063-1_OFOS-04_20190317_021247.JPG	/home/mbani/mardata/project-repos/deepsea-fauna-detection/custom_annotation_tool/parent_images/SO268-1_063-1_OFOS-04_20190317_021247.JPG	Anemone
7	0.086607	0.198214	0.197321	0.279166	SO268-2_100-1_OFOS-05_20190406_114955.JPG	/home/mbani/mardata/project-repos/deepsea-fauna-detection/custom_annotation_tool/parent_images/SO268-2_100-1_OFOS-05_20190406_114955.JPG	Ophioroid
10	0.0008935	0.490476	0.1044645	0.567262	SO268-2_160-1_OFOS-11_20190427_200252.JPG	/home/mbani/mardata/project-repos/deepsea-fauna-detection/custom_annotation_tool/parent_images/SO268-2_160-1_OFOS-11_20190427_200252.JPG	Sponge
11	0.1285715	0.3113095	0.1508925	0.3279765	SO268-2_160-1_OFOS-11_20190427_200252.JPG	/home/mbani/mardata/project-repos/deepsea-fauna-detection/custom_annotation_tool/parent_images/SO268-2_160-1_OFOS-11_20190427_200252.JPG	Xenophyophore
1	0.494643	0.506548	0.542857	0.539286	SO268-2_147-1_OFOS-09_20190421_115327.JPG	/home/mbani/mardata/project-repos/deepsea-fauna-detection/custom_annotation_tool/parent_images/SO268-2_147-1_OFOS-09_20190421_115327.JPG	Anemone
6	0.15625	0.4922625	0.404464	0.6005955	SO268-2_126-1_OFOS-07_20190413_215400.JPG	/home/mbani/mardata/project-repos/deepsea-fauna-detection/custom_annotation_tool/parent_images/SO268-2_126-1_OFOS-07_20190413_215400.JPG	Litter
10	0.1500005	0.1988095	0.2035715	0.2357145	SO268-1_030-1_OFOS-03_20190307_052947.JPG	/home/mbani/mardata/project-repos/deepsea-fauna-detection/custom_annotation_tool/parent_images/SO268-1_030-1_OFOS-03_20190307_052947.JPG	Sponge
10	0.416964	0.6553575	0.473214	0.6934525	SO268-1_030-1_OFOS-03_20190307_052947.JPG	/home/mbani/mardata/project-repos/deepsea-fauna-detection/custom_annotation_tool/parent_images/SO268-1_030-1_OFOS-03_20190307_052947.JPG	Sponge
7	0.89375	0.5684525	1	0.6630955	SO268-1_030-1_OFOS-03_20190307_143837.JPG	/home/mbani/mardata/project-repos/deepsea-fauna-detection/custom_annotation_tool/parent_images/SO268-1_030-1_OFOS-03_20190307_143837.JPG	Ophioroid
11	0.509821	0.4952385	0.547321	0.5178575	SO268-2_160-1_OFOS-11_20190428_010011.JPG	/home/mbani/mardata/project-repos/deepsea-fauna-detection/custom_annotation_tool/parent_images/SO268-2_160-1_OFOS-11_20190428_010011.JPG	Xenophyophore
11	0.504464	0.525595	0.529464	0.544047	SO268-2_160-1_OFOS-11_20190428_010011.JPG	/home/mbani/mardata/project-repos/deepsea-fauna-detection/custom_annotation_tool/parent_images/SO268-2_160-1_OFOS-11_20190428_010011.JPG	Xenophyophore
11	0.5669645	0.6994045	0.5946435	0.7142855	SO268-2_160-1_OFOS-11_20190428_010011.JPG	/home/mbani/mardata/project-repos/deepsea-fauna-detection/custom_annotation_tool/parent_images/SO268-2_160-1_OFOS-11_20190428_010011.JPG	Xenophyophore
11	0.3044645	0.140476	0.3366075	0.157738	SO268-2_160-1_OFOS-11_20190428_010011.JPG	/home/mbani/mardata/project-repos/deepsea-fauna-detection/custom_annotation_tool/parent_images/SO268-2_160-1_OFOS-11_20190428_010011.JPG	Xenophyophore
4	0.2071425	0.485119	0.2312495	0.500595	SO268-1_030-1_OFOS-03_20190307_084211.JPG	/home/mbani/mardata/project-repos/deepsea-fauna-detection/custom_annotation_tool/parent_images/SO268-1_030-1_OFOS-03_20190307_084211.JPG	Gastropod
2	0.6464285	0.197619	0.6937495	0.224405	SO268-1_030-1_OFOS-03_20190307_084211.JPG	/home/mbani/mardata/project-repos/deepsea-fauna-detection/custom_annotation_tool/parent_images/SO268-1_030-1_OFOS-03_20190307_084211.JPG	Coral
2	0.430357	0.34881	0.491071	0.4	SO268-1_030-1_OFOS-03_20190307_111514.JPG	/home/mbani/mardata/project-repos/deepsea-fauna-detection/custom_annotation_tool/parent_images/SO268-1_030-1_OFOS-03_20190307_111514.JPG	Coral
7	0.307143	0.2797625	0.333929	0.3005955	SO268-1_030-1_OFOS-03_20190307_111514.JPG	/home/mbani/mardata/project-repos/deepsea-fauna-detection/custom_annotation_tool/parent_images/SO268-1_030-1_OFOS-03_20190307_111514.JPG	Ophioroid
7	0.5053575	0.590476	0.5482145	0.609524	SO268-1_030-1_OFOS-03_20190307_111514.JPG	/home/mbani/mardata/project-repos/deepsea-fauna-detection/custom_annotation_tool/parent_images/SO268-1_030-1_OFOS-03_20190307_111514.JPG	Ophioroid
2	0.5419645	0.904167	0.5830355	0.943453	SO268-1_030-1_OFOS-03_20190307_111514.JPG	/home/mbani/mardata/project-repos/deepsea-fauna-detection/custom_annotation_tool/parent_images/SO268-1_030-1_OFOS-03_20190307_111514.JPG	Coral
7	0.2874995	0.6619045	0.3589285	0.7035715	SO268-2_100-1_OFOS-05_20190406_081615.JPG	/home/mbani/mardata/project-repos/deepsea-fauna-detection/custom_annotation_tool/parent_images/SO268-2_100-1_OFOS-05_20190406_081615.JPG	Ophioroid
2	0.8026785	0.846428	0.8723215	0.880952	SO268-2_100-1_OFOS-05_20190406_081615.JPG	/home/mbani/mardata/project-repos/deepsea-fauna-detection/custom_annotation_tool/parent_images/SO268-2_100-1_OFOS-05_20190406_081615.JPG	Coral
11	0.21875	0.605357	0.25	0.624405	SO268-2_100-1_OFOS-05_20190406_081615.JPG	/home/mbani/mardata/project-repos/deepsea-fauna-detection/custom_annotation_tool/parent_images/SO268-2_100-1_OFOS-05_20190406_081615.JPG	Xenophyophore
4	0.541072	0.48631	0.564286	0.49881	SO268-2_100-1_OFOS-05_20190406_094155.JPG	/home/mbani/mardata/project-repos/deepsea-fauna-detection/custom_annotation_tool/parent_images/SO268-2_100-1_OFOS-05_20190406_094155.JPG	Gastropod
3	0.6044645	0.354762	0.6723215	0.402976	SO268-1_063-1_OFOS-04_20190317_054857.JPG	/home/mbani/mardata/project-repos/deepsea-fauna-detection/custom_annotation_tool/parent_images/SO268-1_063-1_OFOS-04_20190317_054857.JPG	Fish
7	0.3660715	0.2815475	0.4321425	0.3351185	SO268-1_030-1_OFOS-03_20190307_124746.JPG	/home/mbani/mardata/project-repos/deepsea-fauna-detection/custom_annotation_tool/parent_images/SO268-1_030-1_OFOS-03_20190307_124746.JPG	Ophioroid
7	0.563393	0.4440475	0.619643	0.4791665	SO268-1_030-1_OFOS-03_20190307_124746.JPG	/home/mbani/mardata/project-repos/deepsea-fauna-detection/custom_annotation_tool/parent_images/SO268-1_030-1_OFOS-03_20190307_124746.JPG	Ophioroid
7	0.1723215	0.804762	0.3062505	0.884524	SO268-2_160-1_OFOS-11_20190427_195722.JPG	/home/mbani/mardata/project-repos/deepsea-fauna-detection/custom_annotation_tool/parent_images/SO268-2_160-1_OFOS-11_20190427_195722.JPG	Ophioroid
7	0.4625	0.363095	0.5375	0.408333	SO268-2_160-1_OFOS-11_20190427_195722.JPG	/home/mbani/mardata/project-repos/deepsea-fauna-detection/custom_annotation_tool/parent_images/SO268-2_160-1_OFOS-11_20190427_195722.JPG	Ophioroid
7	0.5080355	0.652976	0.5544645	0.679166	SO268-2_160-1_OFOS-11_20190427_195722.JPG	/home/mbani/mardata/project-repos/deepsea-fauna-detection/custom_annotation_tool/parent_images/SO268-2_160-1_OFOS-11_20190427_195722.JPG	Ophioroid
7	0.2107145	0.7613095	0.3383935	0.8357145	SO268-1_021-1_OFOS-02_20190304_190320.JPG	/home/mbani/mardata/project-repos/deepsea-fauna-detection/custom_annotation_tool/parent_images/SO268-1_021-1_OFOS-02_20190304_190320.JPG	Ophioroid
7	0.0017855	0.422024	0.0294645	0.472024	SO268-1_021-1_OFOS-02_20190304_190320.JPG	/home/mbani/mardata/project-repos/deepsea-fauna-detection/custom_annotation_tool/parent_images/SO268-1_021-1_OFOS-02_20190304_190320.JPG	Ophioroid
7	0.158036	0.580952	0.175	0.590476	SO268-1_021-1_OFOS-02_20190304_190320.JPG	/home/mbani/mardata/project-repos/deepsea-fauna-detection/custom_annotation_tool/parent_images/SO268-1_021-1_OFOS-02_20190304_190320.JPG	Ophioroid
5	0.049107	0.407738	0.184821	0.540476	SO268-2_128-1_OFOS-08_20190416_115049.JPG	/home/mbani/mardata/project-repos/deepsea-fauna-detection/custom_annotation_tool/parent_images/SO268-2_128-1_OFOS-08_20190416_115049.JPG	Holothuria
8	0.3455355	0.626786	0.3714285	0.644048	SO268-2_128-1_OFOS-08_20190416_115049.JPG	/home/mbani/mardata/project-repos/deepsea-fauna-detection/custom_annotation_tool/parent_images/SO268-2_128-1_OFOS-08_20190416_115049.JPG	Sea Urchin
7	0.3258925	0.8142855	0.3830355	0.8339285	SO268-2_128-1_OFOS-08_20190416_115049.JPG	/home/mbani/mardata/project-repos/deepsea-fauna-detection/custom_annotation_tool/parent_images/SO268-2_128-1_OFOS-08_20190416_115049.JPG	Ophioroid
8	0.6607145	0.4928575	0.7017855	0.5202385	SO268-2_128-1_OFOS-08_20190416_115049.JPG	/home/mbani/mardata/project-repos/deepsea-fauna-detection/custom_annotation_tool/parent_images/SO268-2_128-1_OFOS-08_20190416_115049.JPG	Sea Urchin
4	0.550893	0.900595	0.594643	0.920833	SO268-1_021-1_OFOS-02_20190304_191939.JPG	/home/mbani/mardata/project-repos/deepsea-fauna-detection/custom_annotation_tool/parent_images/SO268-1_021-1_OFOS-02_20190304_191939.JPG	Gastropod
2	0.1044645	0.032143	0.1616075	0.066667	SO268-1_021-1_OFOS-02_20190304_191939.JPG	/home/mbani/mardata/project-repos/deepsea-fauna-detection/custom_annotation_tool/parent_images/SO268-1_021-1_OFOS-02_20190304_191939.JPG	Coral
4	0.551786	0.633929	0.575	0.644643	SO268-1_021-1_OFOS-02_20190304_191939.JPG	/home/mbani/mardata/project-repos/deepsea-fauna-detection/custom_annotation_tool/parent_images/SO268-1_021-1_OFOS-02_20190304_191939.JPG	Gastropod
7	0.198214	0.5827385	0.35625	0.6928575	SO268-2_126-1_OFOS-07_20190413_221000.JPG	/home/mbani/mardata/project-repos/deepsea-fauna-detection/custom_annotation_tool/parent_images/SO268-2_126-1_OFOS-07_20190413_221000.JPG	Ophioroid
11	0.279464	0.452381	0.308928	0.470833	SO268-2_126-1_OFOS-07_20190413_221000.JPG	/home/mbani/mardata/project-repos/deepsea-fauna-detection/custom_annotation_tool/parent_images/SO268-2_126-1_OFOS-07_20190413_221000.JPG	Xenophyophore
11	0.5142855	0.597024	0.5616065	0.623214	SO268-1_021-1_OFOS-02_20190304_083724.JPG	/home/mbani/mardata/project-repos/deepsea-fauna-detection/custom_annotation_tool/parent_images/SO268-1_021-1_OFOS-02_20190304_083724.JPG	Xenophyophore
1	0.4651785	0.5410715	0.5062495	0.5666665	SO268-1_063-1_OFOS-04_20190317_012147.JPG	/home/mbani/mardata/project-repos/deepsea-fauna-detection/custom_annotation_tool/parent_images/SO268-1_063-1_OFOS-04_20190317_012147.JPG	Anemone
7	0.133036	0.5571425	0.19375	0.5970235	SO268-2_126-1_OFOS-07_20190413_194650.JPG	/home/mbani/mardata/project-repos/deepsea-fauna-detection/custom_annotation_tool/parent_images/SO268-2_126-1_OFOS-07_20190413_194650.JPG	Ophioroid
1	0.505357	0.8690475	0.550893	0.8994045	SO268-1_063-1_OFOS-04_20190317_092201.JPG	/home/mbani/mardata/project-repos/deepsea-fauna-detection/custom_annotation_tool/parent_images/SO268-1_063-1_OFOS-04_20190317_092201.JPG	Anemone
4	0.9437495	0.6053575	0.9714285	0.6172625	SO268-2_126-1_OFOS-07_20190413_211100.JPG	/home/mbani/mardata/project-repos/deepsea-fauna-detection/custom_annotation_tool/parent_images/SO268-2_126-1_OFOS-07_20190413_211100.JPG	Gastropod
7	0.5178575	0.7565475	0.6375005	0.8511905	SO268-2_126-1_OFOS-07_20190413_211100.JPG	/home/mbani/mardata/project-repos/deepsea-fauna-detection/custom_annotation_tool/parent_images/SO268-2_126-1_OFOS-07_20190413_211100.JPG	Ophioroid
1	0.8758925	0.289286	0.9473215	0.333334	SO268-2_147-1_OFOS-09_20190421_114037.JPG	/home/mbani/mardata/project-repos/deepsea-fauna-detection/custom_annotation_tool/parent_images/SO268-2_147-1_OFOS-09_20190421_114037.JPG	Anemone
7	0.353571	0.725595	0.484821	0.792857	SO268-1_030-1_OFOS-03_20190307_150407.JPG	/home/mbani/mardata/project-repos/deepsea-fauna-detection/custom_annotation_tool/parent_images/SO268-1_030-1_OFOS-03_20190307_150407.JPG	Ophioroid
10	0.1642855	0.429762	0.3044645	0.515476	SO268-2_100-1_OFOS-05_20190406_084009.JPG	/home/mbani/mardata/project-repos/deepsea-fauna-detection/custom_annotation_tool/parent_images/SO268-2_100-1_OFOS-05_20190406_084009.JPG	Sponge
1	0.3366075	0.507143	0.4169645	0.563095	SO268-1_063-1_OFOS-04_20190317_111146.JPG	/home/mbani/mardata/project-repos/deepsea-fauna-detection/custom_annotation_tool/parent_images/SO268-1_063-1_OFOS-04_20190317_111146.JPG	Anemone
4	0.0178565	0.9232145	0.0517855	0.9428575	SO268-2_147-1_OFOS-09_20190421_102447.JPG	/home/mbani/mardata/project-repos/deepsea-fauna-detection/custom_annotation_tool/parent_images/SO268-2_147-1_OFOS-09_20190421_102447.JPG	Gastropod
10	0.058928	0.666667	0.098214	0.686905	SO268-1_021-1_OFOS-02_20190304_182600.JPG	/home/mbani/mardata/project-repos/deepsea-fauna-detection/custom_annotation_tool/parent_images/SO268-1_021-1_OFOS-02_20190304_182600.JPG	Sponge
7	0.432143	0.901786	0.474107	0.928572	SO268-1_021-1_OFOS-02_20190304_182600.JPG	/home/mbani/mardata/project-repos/deepsea-fauna-detection/custom_annotation_tool/parent_images/SO268-1_021-1_OFOS-02_20190304_182600.JPG	Ophioroid
7	0.2419645	0.3047615	0.3830355	0.3964285	SO268-2_100-1_OFOS-05_20190406_081845.JPG	/home/mbani/mardata/project-repos/deepsea-fauna-detection/custom_annotation_tool/parent_images/SO268-2_100-1_OFOS-05_20190406_081845.JPG	Ophioroid
7	0.8321425	0.541072	0.8785715	0.569048	SO268-2_100-1_OFOS-05_20190406_081845.JPG	/home/mbani/mardata/project-repos/deepsea-fauna-detection/custom_annotation_tool/parent_images/SO268-2_100-1_OFOS-05_20190406_081845.JPG	Ophioroid
11	0.1964285	0.232738	0.2312495	0.251786	SO268-2_100-1_OFOS-05_20190406_081845.JPG	/home/mbani/mardata/project-repos/deepsea-fauna-detection/custom_annotation_tool/parent_images/SO268-2_100-1_OFOS-05_20190406_081845.JPG	Xenophyophore
1	0.2937505	0.34881	0.3303575	0.372024	SO268-2_147-1_OFOS-09_20190421_092207.JPG	/home/mbani/mardata/project-repos/deepsea-fauna-detection/custom_annotation_tool/parent_images/SO268-2_147-1_OFOS-09_20190421_092207.JPG	Anemone
10	0.6848215	0.158929	0.8571425	0.266667	SO268-2_147-1_OFOS-09_20190421_092207.JPG	/home/mbani/mardata/project-repos/deepsea-fauna-detection/custom_annotation_tool/parent_images/SO268-2_147-1_OFOS-09_20190421_092207.JPG	Sponge
11	0.6303575	0.668452	0.6732145	0.68869	SO268-2_126-1_OFOS-07_20190414_001409.JPG	/home/mbani/mardata/project-repos/deepsea-fauna-detection/custom_annotation_tool/parent_images/SO268-2_126-1_OFOS-07_20190414_001409.JPG	Xenophyophore
7	0.746429	0.943452	0.802679	0.979762	SO268-2_126-1_OFOS-07_20190414_001409.JPG	/home/mbani/mardata/project-repos/deepsea-fauna-detection/custom_annotation_tool/parent_images/SO268-2_126-1_OFOS-07_20190414_001409.JPG	Ophioroid
11	0.9124995	0.406548	0.9571425	0.429762	SO268-2_126-1_OFOS-07_20190414_001409.JPG	/home/mbani/mardata/project-repos/deepsea-fauna-detection/custom_annotation_tool/parent_images/SO268-2_126-1_OFOS-07_20190414_001409.JPG	Xenophyophore
11	0.675	0.520238	0.7	0.535714	SO268-2_126-1_OFOS-07_20190414_001409.JPG	/home/mbani/mardata/project-repos/deepsea-fauna-detection/custom_annotation_tool/parent_images/SO268-2_126-1_OFOS-07_20190414_001409.JPG	Xenophyophore
1	0.175	0.3547615	0.210714	0.3761905	SO268-2_126-1_OFOS-07_20190414_001409.JPG	/home/mbani/mardata/project-repos/deepsea-fauna-detection/custom_annotation_tool/parent_images/SO268-2_126-1_OFOS-07_20190414_001409.JPG	Anemone
7	0.721429	0.513095	0.808929	0.564285	SO268-2_160-1_OFOS-11_20190427_232911.JPG	/home/mbani/mardata/project-repos/deepsea-fauna-detection/custom_annotation_tool/parent_images/SO268-2_160-1_OFOS-11_20190427_232911.JPG	Ophioroid
11	0.324107	0.586905	0.359821	0.610119	SO268-2_160-1_OFOS-11_20190427_232911.JPG	/home/mbani/mardata/project-repos/deepsea-fauna-detection/custom_annotation_tool/parent_images/SO268-2_160-1_OFOS-11_20190427_232911.JPG	Xenophyophore
10	0.9375	0.4809525	1	0.5255955	SO268-2_126-1_OFOS-07_20190413_172048.JPG	/home/mbani/mardata/project-repos/deepsea-fauna-detection/custom_annotation_tool/parent_images/SO268-2_126-1_OFOS-07_20190413_172048.JPG	Sponge
1	0.313393	0.2845235	0.361607	0.3166665	SO268-1_030-1_OFOS-03_20190307_073341.JPG	/home/mbani/mardata/project-repos/deepsea-fauna-detection/custom_annotation_tool/parent_images/SO268-1_030-1_OFOS-03_20190307_073341.JPG	Anemone
2	0.8705355	0.0875005	0.9366065	0.1410715	SO268-2_100-1_OFOS-05_20190406_110945.JPG	/home/mbani/mardata/project-repos/deepsea-fauna-detection/custom_annotation_tool/parent_images/SO268-2_100-1_OFOS-05_20190406_110945.JPG	Coral
10	0.394643	0.527976	0.438393	0.555952	SO268-1_030-1_OFOS-03_20190307_073702.JPG	/home/mbani/mardata/project-repos/deepsea-fauna-detection/custom_annotation_tool/parent_images/SO268-1_030-1_OFOS-03_20190307_073702.JPG	Sponge
7	0.0392855	0.1952385	0.1678565	0.2630955	SO268-1_030-1_OFOS-03_20190307_073702.JPG	/home/mbani/mardata/project-repos/deepsea-fauna-detection/custom_annotation_tool/parent_images/SO268-1_030-1_OFOS-03_20190307_073702.JPG	Ophioroid
7	0.1616075	0.480952	0.2250005	0.517262	SO268-1_030-1_OFOS-03_20190307_073702.JPG	/home/mbani/mardata/project-repos/deepsea-fauna-detection/custom_annotation_tool/parent_images/SO268-1_030-1_OFOS-03_20190307_073702.JPG	Ophioroid
4	0.09375	0.668452	0.11875	0.693452	SO268-2_126-1_OFOS-07_20190413_231309.JPG	/home/mbani/mardata/project-repos/deepsea-fauna-detection/custom_annotation_tool/parent_images/SO268-2_126-1_OFOS-07_20190413_231309.JPG	Gastropod
10	0.3687495	0.4005955	0.4383925	0.4500005	SO268-1_021-1_OFOS-02_20190304_145240.JPG	/home/mbani/mardata/project-repos/deepsea-fauna-detection/custom_annotation_tool/parent_images/SO268-1_021-1_OFOS-02_20190304_145240.JPG	Sponge
11	0.094643	0.769048	0.149107	0.807738	SO268-1_021-1_OFOS-02_20190304_145240.JPG	/home/mbani/mardata/project-repos/deepsea-fauna-detection/custom_annotation_tool/parent_images/SO268-1_021-1_OFOS-02_20190304_145240.JPG	Xenophyophore
7	0.06875	0.5505955	0.21875	0.6482145	SO268-1_030-1_OFOS-03_20190307_083820.JPG	/home/mbani/mardata/project-repos/deepsea-fauna-detection/custom_annotation_tool/parent_images/SO268-1_030-1_OFOS-03_20190307_083820.JPG	Ophioroid
1	0.690179	0.8547625	0.727679	0.8803575	SO268-2_147-1_OFOS-09_20190421_130717.JPG	/home/mbani/mardata/project-repos/deepsea-fauna-detection/custom_annotation_tool/parent_images/SO268-2_147-1_OFOS-09_20190421_130717.JPG	Anemone
8	0.4544645	0.4113095	0.4910715	0.4321425	SO268-2_147-1_OFOS-09_20190421_130717.JPG	/home/mbani/mardata/project-repos/deepsea-fauna-detection/custom_annotation_tool/parent_images/SO268-2_147-1_OFOS-09_20190421_130717.JPG	Sea Urchin
4	0.583036	0.6422615	0.616072	0.6666665	SO268-1_030-1_OFOS-03_20190307_072620.JPG	/home/mbani/mardata/project-repos/deepsea-fauna-detection/custom_annotation_tool/parent_images/SO268-1_030-1_OFOS-03_20190307_072620.JPG	Gastropod
1	0.674107	0.217857	0.713393	0.242857	SO268-1_030-1_OFOS-03_20190307_072620.JPG	/home/mbani/mardata/project-repos/deepsea-fauna-detection/custom_annotation_tool/parent_images/SO268-1_030-1_OFOS-03_20190307_072620.JPG	Anemone
7	0.06875	0.595238	0.214286	0.695238	SO268-2_100-1_OFOS-05_20190406_130129.JPG	/home/mbani/mardata/project-repos/deepsea-fauna-detection/custom_annotation_tool/parent_images/SO268-2_100-1_OFOS-05_20190406_130129.JPG	Ophioroid
7	0.375	0.1565475	0.46875	0.2071425	SO268-1_030-1_OFOS-03_20190307_132637.JPG	/home/mbani/mardata/project-repos/deepsea-fauna-detection/custom_annotation_tool/parent_images/SO268-1_030-1_OFOS-03_20190307_132637.JPG	Ophioroid
1	0.532143	0.713691	0.608929	0.761905	SO268-2_147-1_OFOS-09_20190421_151657.JPG	/home/mbani/mardata/project-repos/deepsea-fauna-detection/custom_annotation_tool/parent_images/SO268-2_147-1_OFOS-09_20190421_151657.JPG	Anemone
8	0.8017855	0.5476195	0.8366065	0.5684525	SO268-2_147-1_OFOS-09_20190421_151657.JPG	/home/mbani/mardata/project-repos/deepsea-fauna-detection/custom_annotation_tool/parent_images/SO268-2_147-1_OFOS-09_20190421_151657.JPG	Sea Urchin
5	0.9098215	0.620833	1.0000005	0.657143	SO268-2_160-1_OFOS-11_20190427_203512.JPG	/home/mbani/mardata/project-repos/deepsea-fauna-detection/custom_annotation_tool/parent_images/SO268-2_160-1_OFOS-11_20190427_203512.JPG	Holothuria
4	0.7508925	0.393452	0.7892855	0.417262	SO268-2_126-1_OFOS-07_20190413_212110.JPG	/home/mbani/mardata/project-repos/deepsea-fauna-detection/custom_annotation_tool/parent_images/SO268-2_126-1_OFOS-07_20190413_212110.JPG	Gastropod
1	0.8625	0.6898815	0.920536	0.7309525	SO268-2_126-1_OFOS-07_20190413_212110.JPG	/home/mbani/mardata/project-repos/deepsea-fauna-detection/custom_annotation_tool/parent_images/SO268-2_126-1_OFOS-07_20190413_212110.JPG	Anemone
10	0.8642855	0.189881	0.9133925	0.219643	SO268-1_030-1_OFOS-03_20190307_142946.JPG	/home/mbani/mardata/project-repos/deepsea-fauna-detection/custom_annotation_tool/parent_images/SO268-1_030-1_OFOS-03_20190307_142946.JPG	Sponge
10	0.2669645	0.696428	0.3098215	0.723214	SO268-1_030-1_OFOS-03_20190307_142946.JPG	/home/mbani/mardata/project-repos/deepsea-fauna-detection/custom_annotation_tool/parent_images/SO268-1_030-1_OFOS-03_20190307_142946.JPG	Sponge
10	0.0008925	0.571429	0.0205355	0.589881	SO268-2_126-1_OFOS-07_20190413_205030.JPG	/home/mbani/mardata/project-repos/deepsea-fauna-detection/custom_annotation_tool/parent_images/SO268-2_126-1_OFOS-07_20190413_205030.JPG	Sponge
7	0.6446425	0.136905	0.6767855	0.155357	SO268-2_126-1_OFOS-07_20190413_205030.JPG	/home/mbani/mardata/project-repos/deepsea-fauna-detection/custom_annotation_tool/parent_images/SO268-2_126-1_OFOS-07_20190413_205030.JPG	Ophioroid
7	0.6053575	0.767262	0.7250005	0.844048	SO268-2_126-1_OFOS-07_20190413_191820.JPG	/home/mbani/mardata/project-repos/deepsea-fauna-detection/custom_annotation_tool/parent_images/SO268-2_126-1_OFOS-07_20190413_191820.JPG	Ophioroid
7	0.5303565	0.2511905	0.6955355	0.3517855	SO268-2_126-1_OFOS-07_20190413_220950.JPG	/home/mbani/mardata/project-repos/deepsea-fauna-detection/custom_annotation_tool/parent_images/SO268-2_126-1_OFOS-07_20190413_220950.JPG	Ophioroid
4	0.664286	0.0952385	0.7	0.1148815	SO268-1_030-1_OFOS-03_20190307_070153.JPG	/home/mbani/mardata/project-repos/deepsea-fauna-detection/custom_annotation_tool/parent_images/SO268-1_030-1_OFOS-03_20190307_070153.JPG	Gastropod
2	0.9410715	0.3321425	0.9750005	0.3624995	SO268-1_063-1_OFOS-04_20190317_083151.JPG	/home/mbani/mardata/project-repos/deepsea-fauna-detection/custom_annotation_tool/parent_images/SO268-1_063-1_OFOS-04_20190317_083151.JPG	Coral
8	0.475893	0.6767855	0.505357	0.6934525	SO268-1_063-1_OFOS-04_20190317_083151.JPG	/home/mbani/mardata/project-repos/deepsea-fauna-detection/custom_annotation_tool/parent_images/SO268-1_063-1_OFOS-04_20190317_083151.JPG	Sea Urchin
3	0.2124995	0.4529765	0.3196425	0.5815475	SO268-1_021-1_OFOS-02_20190304_173141.JPG	/home/mbani/mardata/project-repos/deepsea-fauna-detection/custom_annotation_tool/parent_images/SO268-1_021-1_OFOS-02_20190304_173141.JPG	Fish
10	0.2883925	0.4172615	0.3848215	0.4898805	SO268-2_126-1_OFOS-07_20190413_194040.JPG	/home/mbani/mardata/project-repos/deepsea-fauna-detection/custom_annotation_tool/parent_images/SO268-2_126-1_OFOS-07_20190413_194040.JPG	Sponge
1	0.711607	0.225595	0.769643	0.261309	SO268-2_126-1_OFOS-07_20190413_194040.JPG	/home/mbani/mardata/project-repos/deepsea-fauna-detection/custom_annotation_tool/parent_images/SO268-2_126-1_OFOS-07_20190413_194040.JPG	Anemone
10	0.2053575	0.5583335	0.2875005	0.6279765	SO268-2_126-1_OFOS-07_20190413_194037.JPG	/home/mbani/mardata/project-repos/deepsea-fauna-detection/custom_annotation_tool/parent_images/SO268-2_126-1_OFOS-07_20190413_194037.JPG	Sponge
1	0.6187505	0.3624995	0.6678575	0.3946425	SO268-2_126-1_OFOS-07_20190413_194037.JPG	/home/mbani/mardata/project-repos/deepsea-fauna-detection/custom_annotation_tool/parent_images/SO268-2_126-1_OFOS-07_20190413_194037.JPG	Anemone
4	0.1848215	0.419048	0.2026785	0.432738	SO268-2_160-1_OFOS-11_20190427_234221.JPG	/home/mbani/mardata/project-repos/deepsea-fauna-detection/custom_annotation_tool/parent_images/SO268-2_160-1_OFOS-11_20190427_234221.JPG	Gastropod
11	0.786607	0.194047	0.825893	0.217857	SO268-2_160-1_OFOS-11_20190427_234221.JPG	/home/mbani/mardata/project-repos/deepsea-fauna-detection/custom_annotation_tool/parent_images/SO268-2_160-1_OFOS-11_20190427_234221.JPG	Xenophyophore
7	0.525893	0.2619045	0.596429	0.3035715	SO268-1_021-1_OFOS-02_20190304_151250.JPG	/home/mbani/mardata/project-repos/deepsea-fauna-detection/custom_annotation_tool/parent_images/SO268-1_021-1_OFOS-02_20190304_151250.JPG	Ophioroid
7	0.1410715	0.5505955	0.1776785	0.5702385	SO268-1_021-1_OFOS-02_20190304_151250.JPG	/home/mbani/mardata/project-repos/deepsea-fauna-detection/custom_annotation_tool/parent_images/SO268-1_021-1_OFOS-02_20190304_151250.JPG	Ophioroid
7	0.5794645	0.2553575	0.6633935	0.3125005	SO268-1_063-1_OFOS-04_20190317_033847.JPG	/home/mbani/mardata/project-repos/deepsea-fauna-detection/custom_annotation_tool/parent_images/SO268-1_063-1_OFOS-04_20190317_033847.JPG	Ophioroid
7	0.003571	0.5547615	0.134821	0.6416665	SO268-2_126-1_OFOS-07_20190413_213620.JPG	/home/mbani/mardata/project-repos/deepsea-fauna-detection/custom_annotation_tool/parent_images/SO268-2_126-1_OFOS-07_20190413_213620.JPG	Ophioroid
11	0.6892855	0.355357	0.7116065	0.370833	SO268-2_126-1_OFOS-07_20190413_213620.JPG	/home/mbani/mardata/project-repos/deepsea-fauna-detection/custom_annotation_tool/parent_images/SO268-2_126-1_OFOS-07_20190413_213620.JPG	Xenophyophore
5	0.1821425	0.3244045	0.2437495	0.3874995	SO268-1_030-1_OFOS-03_20190307_144513.JPG	/home/mbani/mardata/project-repos/deepsea-fauna-detection/custom_annotation_tool/parent_images/SO268-1_030-1_OFOS-03_20190307_144513.JPG	Holothuria
2	0.802678	0.307143	0.841964	0.361905	SO268-1_030-1_OFOS-03_20190307_144513.JPG	/home/mbani/mardata/project-repos/deepsea-fauna-detection/custom_annotation_tool/parent_images/SO268-1_030-1_OFOS-03_20190307_144513.JPG	Coral
7	0.166964	0.644643	0.2	0.668453	SO268-1_030-1_OFOS-03_20190307_144513.JPG	/home/mbani/mardata/project-repos/deepsea-fauna-detection/custom_annotation_tool/parent_images/SO268-1_030-1_OFOS-03_20190307_144513.JPG	Ophioroid
7	0.3928575	0.48869	0.5276785	0.60119	SO268-2_126-1_OFOS-07_20190413_224700.JPG	/home/mbani/mardata/project-repos/deepsea-fauna-detection/custom_annotation_tool/parent_images/SO268-2_126-1_OFOS-07_20190413_224700.JPG	Ophioroid
7	0.4517855	0.5696425	0.6107145	0.6440475	SO268-1_030-1_OFOS-03_20190307_114007.JPG	/home/mbani/mardata/project-repos/deepsea-fauna-detection/custom_annotation_tool/parent_images/SO268-1_030-1_OFOS-03_20190307_114007.JPG	Ophioroid
7	0.567857	0.076786	0.657143	0.133334	SO268-2_126-1_OFOS-07_20190413_192030.JPG	/home/mbani/mardata/project-repos/deepsea-fauna-detection/custom_annotation_tool/parent_images/SO268-2_126-1_OFOS-07_20190413_192030.JPG	Ophioroid
7	0.6071425	0.9	0.6410715	0.92381	SO268-2_126-1_OFOS-07_20190413_192030.JPG	/home/mbani/mardata/project-repos/deepsea-fauna-detection/custom_annotation_tool/parent_images/SO268-2_126-1_OFOS-07_20190413_192030.JPG	Ophioroid
5	0.1330355	0.704762	0.2741065	0.7875	SO268-2_100-1_OFOS-05_20190406_055701.JPG	/home/mbani/mardata/project-repos/deepsea-fauna-detection/custom_annotation_tool/parent_images/SO268-2_100-1_OFOS-05_20190406_055701.JPG	Holothuria
11	0.4437505	0.719048	0.4678575	0.731548	SO268-2_100-1_OFOS-05_20190406_055701.JPG	/home/mbani/mardata/project-repos/deepsea-fauna-detection/custom_annotation_tool/parent_images/SO268-2_100-1_OFOS-05_20190406_055701.JPG	Xenophyophore
11	0.3482145	0.4970245	0.3767855	0.5130955	SO268-2_100-1_OFOS-05_20190406_055701.JPG	/home/mbani/mardata/project-repos/deepsea-fauna-detection/custom_annotation_tool/parent_images/SO268-2_100-1_OFOS-05_20190406_055701.JPG	Xenophyophore
10	0.835714	0.1779765	0.902678	0.2113095	SO268-1_021-1_OFOS-02_20190304_122720.JPG	/home/mbani/mardata/project-repos/deepsea-fauna-detection/custom_annotation_tool/parent_images/SO268-1_021-1_OFOS-02_20190304_122720.JPG	Sponge
7	0.515178	0.760714	0.591964	0.802976	SO268-1_021-1_OFOS-02_20190304_122720.JPG	/home/mbani/mardata/project-repos/deepsea-fauna-detection/custom_annotation_tool/parent_images/SO268-1_021-1_OFOS-02_20190304_122720.JPG	Ophioroid
10	0.266072	0.052381	0.283036	0.063095	SO268-1_021-1_OFOS-02_20190304_122720.JPG	/home/mbani/mardata/project-repos/deepsea-fauna-detection/custom_annotation_tool/parent_images/SO268-1_021-1_OFOS-02_20190304_122720.JPG	Sponge
7	0.191964	0.6714285	0.28125	0.7315475	SO268-2_160-1_OFOS-11_20190428_000921.JPG	/home/mbani/mardata/project-repos/deepsea-fauna-detection/custom_annotation_tool/parent_images/SO268-2_160-1_OFOS-11_20190428_000921.JPG	Ophioroid
11	0.2767855	0.629762	0.3071425	0.64881	SO268-2_160-1_OFOS-11_20190428_000921.JPG	/home/mbani/mardata/project-repos/deepsea-fauna-detection/custom_annotation_tool/parent_images/SO268-2_160-1_OFOS-11_20190428_000921.JPG	Xenophyophore
1	0.448214	0.7892855	0.485714	0.8107145	SO268-1_030-1_OFOS-03_20190307_141137.JPG	/home/mbani/mardata/project-repos/deepsea-fauna-detection/custom_annotation_tool/parent_images/SO268-1_030-1_OFOS-03_20190307_141137.JPG	Anemone
2	0.641072	0.825	0.720536	0.851786	SO268-1_030-1_OFOS-03_20190307_141137.JPG	/home/mbani/mardata/project-repos/deepsea-fauna-detection/custom_annotation_tool/parent_images/SO268-1_030-1_OFOS-03_20190307_141137.JPG	Coral
7	0.2785715	0.242262	0.3321425	0.275	SO268-1_030-1_OFOS-03_20190307_141137.JPG	/home/mbani/mardata/project-repos/deepsea-fauna-detection/custom_annotation_tool/parent_images/SO268-1_030-1_OFOS-03_20190307_141137.JPG	Ophioroid
1	0.4892855	0.448809	0.5107145	0.458333	SO268-1_030-1_OFOS-03_20190307_141137.JPG	/home/mbani/mardata/project-repos/deepsea-fauna-detection/custom_annotation_tool/parent_images/SO268-1_030-1_OFOS-03_20190307_141137.JPG	Anemone
11	0.4553575	0.941667	0.5044645	0.972619	SO268-1_030-1_OFOS-03_20190307_141137.JPG	/home/mbani/mardata/project-repos/deepsea-fauna-detection/custom_annotation_tool/parent_images/SO268-1_030-1_OFOS-03_20190307_141137.JPG	Xenophyophore
7	0.4803575	0.6916665	0.6169645	0.7797615	SO268-1_021-1_OFOS-02_20190304_125200.JPG	/home/mbani/mardata/project-repos/deepsea-fauna-detection/custom_annotation_tool/parent_images/SO268-1_021-1_OFOS-02_20190304_125200.JPG	Ophioroid
7	0.06875	0.0684525	0.1125	0.0845235	SO268-1_021-1_OFOS-02_20190304_125200.JPG	/home/mbani/mardata/project-repos/deepsea-fauna-detection/custom_annotation_tool/parent_images/SO268-1_021-1_OFOS-02_20190304_125200.JPG	Ophioroid
4	0.8812495	0.629167	0.9071425	0.646429	SO268-2_147-1_OFOS-09_20190421_081507.JPG	/home/mbani/mardata/project-repos/deepsea-fauna-detection/custom_annotation_tool/parent_images/SO268-2_147-1_OFOS-09_20190421_081507.JPG	Gastropod
10	0.5678575	0.9273805	0.6000005	0.9517855	SO268-2_128-1_OFOS-08_20190416_110911.JPG	/home/mbani/mardata/project-repos/deepsea-fauna-detection/custom_annotation_tool/parent_images/SO268-2_128-1_OFOS-08_20190416_110911.JPG	Sponge
2	0.9535715	0.351191	1.0000005	0.379167	SO268-2_100-1_OFOS-05_20190406_062525.JPG	/home/mbani/mardata/project-repos/deepsea-fauna-detection/custom_annotation_tool/parent_images/SO268-2_100-1_OFOS-05_20190406_062525.JPG	Coral
11	0.376786	0.7410715	0.408036	0.7636905	SO268-2_100-1_OFOS-05_20190406_062525.JPG	/home/mbani/mardata/project-repos/deepsea-fauna-detection/custom_annotation_tool/parent_images/SO268-2_100-1_OFOS-05_20190406_062525.JPG	Xenophyophore
7	0.213393	0.6470235	0.283929	0.6976185	SO268-1_030-1_OFOS-03_20190307_132722.JPG	/home/mbani/mardata/project-repos/deepsea-fauna-detection/custom_annotation_tool/parent_images/SO268-1_030-1_OFOS-03_20190307_132722.JPG	Ophioroid
1	0.116071	0.333333	0.149107	0.357143	SO268-2_147-1_OFOS-09_20190421_093847.JPG	/home/mbani/mardata/project-repos/deepsea-fauna-detection/custom_annotation_tool/parent_images/SO268-2_147-1_OFOS-09_20190421_093847.JPG	Anemone
9	0.928571	0.5547615	0.955357	0.5791665	SO268-2_147-1_OFOS-09_20190421_093847.JPG	/home/mbani/mardata/project-repos/deepsea-fauna-detection/custom_annotation_tool/parent_images/SO268-2_147-1_OFOS-09_20190421_093847.JPG	Shrimp
1	0.0455355	0.1916665	0.0714285	0.2124995	SO268-2_147-1_OFOS-09_20190421_091507.JPG	/home/mbani/mardata/project-repos/deepsea-fauna-detection/custom_annotation_tool/parent_images/SO268-2_147-1_OFOS-09_20190421_091507.JPG	Anemone
10	0.05	0.5488095	0.116964	0.5904765	SO268-2_147-1_OFOS-09_20190421_091507.JPG	/home/mbani/mardata/project-repos/deepsea-fauna-detection/custom_annotation_tool/parent_images/SO268-2_147-1_OFOS-09_20190421_091507.JPG	Sponge
10	0.2955355	0.107143	0.3526785	0.145833	SO268-1_021-1_OFOS-02_20190304_181654.JPG	/home/mbani/mardata/project-repos/deepsea-fauna-detection/custom_annotation_tool/parent_images/SO268-1_021-1_OFOS-02_20190304_181654.JPG	Sponge
5	0.00625	0.4077385	0.10625	0.4303575	SO268-1_021-1_OFOS-02_20190304_181654.JPG	/home/mbani/mardata/project-repos/deepsea-fauna-detection/custom_annotation_tool/parent_images/SO268-1_021-1_OFOS-02_20190304_181654.JPG	Holothuria
11	0.7991065	0.1708335	0.8205355	0.1869045	SO268-1_021-1_OFOS-02_20190304_181654.JPG	/home/mbani/mardata/project-repos/deepsea-fauna-detection/custom_annotation_tool/parent_images/SO268-1_021-1_OFOS-02_20190304_181654.JPG	Xenophyophore
1	0.083036	0.5761905	0.36875	0.7595235	SO268-1_063-1_OFOS-04_20190317_030556.JPG	/home/mbani/mardata/project-repos/deepsea-fauna-detection/custom_annotation_tool/parent_images/SO268-1_063-1_OFOS-04_20190317_030556.JPG	Anemone
7	0.8821425	0.547619	0.9249995	0.572619	SO268-1_063-1_OFOS-04_20190317_030556.JPG	/home/mbani/mardata/project-repos/deepsea-fauna-detection/custom_annotation_tool/parent_images/SO268-1_063-1_OFOS-04_20190317_030556.JPG	Ophioroid
10	0.9812495	0.4863095	0.9964285	0.4982145	SO268-1_063-1_OFOS-04_20190317_030556.JPG	/home/mbani/mardata/project-repos/deepsea-fauna-detection/custom_annotation_tool/parent_images/SO268-1_063-1_OFOS-04_20190317_030556.JPG	Sponge
10	0.426786	0.4863095	0.45625	0.5107145	SO268-2_147-1_OFOS-09_20190421_132827.JPG	/home/mbani/mardata/project-repos/deepsea-fauna-detection/custom_annotation_tool/parent_images/SO268-2_147-1_OFOS-09_20190421_132827.JPG	Sponge
4	0.3464285	0.208929	0.3660715	0.219643	SO268-1_063-1_OFOS-04_20190317_035417.JPG	/home/mbani/mardata/project-repos/deepsea-fauna-detection/custom_annotation_tool/parent_images/SO268-1_063-1_OFOS-04_20190317_035417.JPG	Gastropod
7	0.347321	0.16369	0.409821	0.2125	SO268-2_126-1_OFOS-07_20190413_195450.JPG	/home/mbani/mardata/project-repos/deepsea-fauna-detection/custom_annotation_tool/parent_images/SO268-2_126-1_OFOS-07_20190413_195450.JPG	Ophioroid
7	0.5008925	0.21369	0.5535715	0.248214	SO268-2_126-1_OFOS-07_20190413_195450.JPG	/home/mbani/mardata/project-repos/deepsea-fauna-detection/custom_annotation_tool/parent_images/SO268-2_126-1_OFOS-07_20190413_195450.JPG	Ophioroid
11	0.3196425	0.5035715	0.3517855	0.5250005	SO268-2_126-1_OFOS-07_20190413_195450.JPG	/home/mbani/mardata/project-repos/deepsea-fauna-detection/custom_annotation_tool/parent_images/SO268-2_126-1_OFOS-07_20190413_195450.JPG	Xenophyophore
7	0.5991075	0.5624995	0.6339285	0.5839285	SO268-2_126-1_OFOS-07_20190413_195450.JPG	/home/mbani/mardata/project-repos/deepsea-fauna-detection/custom_annotation_tool/parent_images/SO268-2_126-1_OFOS-07_20190413_195450.JPG	Ophioroid
7	0.282143	0.3845235	0.336607	0.4226185	SO268-1_021-1_OFOS-02_20190304_191300.JPG	/home/mbani/mardata/project-repos/deepsea-fauna-detection/custom_annotation_tool/parent_images/SO268-1_021-1_OFOS-02_20190304_191300.JPG	Ophioroid
7	0.229464	0.870238	0.291964	0.91369	SO268-1_021-1_OFOS-02_20190304_191300.JPG	/home/mbani/mardata/project-repos/deepsea-fauna-detection/custom_annotation_tool/parent_images/SO268-1_021-1_OFOS-02_20190304_191300.JPG	Ophioroid
1	0.4080355	0.560714	0.4946425	0.615476	SO268-1_021-1_OFOS-02_20190304_191637.JPG	/home/mbani/mardata/project-repos/deepsea-fauna-detection/custom_annotation_tool/parent_images/SO268-1_021-1_OFOS-02_20190304_191637.JPG	Anemone
7	0.275893	0.3613095	0.290179	0.3702385	SO268-1_021-1_OFOS-02_20190304_191637.JPG	/home/mbani/mardata/project-repos/deepsea-fauna-detection/custom_annotation_tool/parent_images/SO268-1_021-1_OFOS-02_20190304_191637.JPG	Ophioroid
10	0.069643	0.3458335	0.090179	0.3636905	SO268-1_063-1_OFOS-04_20190317_093331.JPG	/home/mbani/mardata/project-repos/deepsea-fauna-detection/custom_annotation_tool/parent_images/SO268-1_063-1_OFOS-04_20190317_093331.JPG	Sponge
7	0.0598215	0.582143	0.1169645	0.621429	SO268-1_030-1_OFOS-03_20190307_132552.JPG	/home/mbani/mardata/project-repos/deepsea-fauna-detection/custom_annotation_tool/parent_images/SO268-1_030-1_OFOS-03_20190307_132552.JPG	Ophioroid
7	0.4714285	0.866667	0.5249995	0.891667	SO268-1_030-1_OFOS-03_20190307_132552.JPG	/home/mbani/mardata/project-repos/deepsea-fauna-detection/custom_annotation_tool/parent_images/SO268-1_030-1_OFOS-03_20190307_132552.JPG	Ophioroid
7	0.689286	0.2101195	0.75625	0.2577385	SO268-1_030-1_OFOS-03_20190307_132552.JPG	/home/mbani/mardata/project-repos/deepsea-fauna-detection/custom_annotation_tool/parent_images/SO268-1_030-1_OFOS-03_20190307_132552.JPG	Ophioroid
7	0.93125	0.0041665	0.983036	0.0327375	SO268-1_030-1_OFOS-03_20190307_132552.JPG	/home/mbani/mardata/project-repos/deepsea-fauna-detection/custom_annotation_tool/parent_images/SO268-1_030-1_OFOS-03_20190307_132552.JPG	Ophioroid
7	0.525	0.7	0.595536	0.739286	SO268-1_063-1_OFOS-04_20190317_082931.JPG	/home/mbani/mardata/project-repos/deepsea-fauna-detection/custom_annotation_tool/parent_images/SO268-1_063-1_OFOS-04_20190317_082931.JPG	Ophioroid
8	0.524107	0.486309	0.553571	0.505357	SO268-1_063-1_OFOS-04_20190317_082931.JPG	/home/mbani/mardata/project-repos/deepsea-fauna-detection/custom_annotation_tool/parent_images/SO268-1_063-1_OFOS-04_20190317_082931.JPG	Sea Urchin
4	0.204464	0.544643	0.227678	0.560119	SO268-1_063-1_OFOS-04_20190317_092051.JPG	/home/mbani/mardata/project-repos/deepsea-fauna-detection/custom_annotation_tool/parent_images/SO268-1_063-1_OFOS-04_20190317_092051.JPG	Gastropod
9	0.5098215	0.343452	0.6107145	0.385714	SO268-1_030-1_OFOS-03_20190307_140644.JPG	/home/mbani/mardata/project-repos/deepsea-fauna-detection/custom_annotation_tool/parent_images/SO268-1_030-1_OFOS-03_20190307_140644.JPG	Shrimp
7	0.6482145	0.818452	0.8392855	0.925	SO268-1_021-1_OFOS-02_20190304_101949.JPG	/home/mbani/mardata/project-repos/deepsea-fauna-detection/custom_annotation_tool/parent_images/SO268-1_021-1_OFOS-02_20190304_101949.JPG	Ophioroid
7	0.234821	0.1791665	0.324107	0.2422615	SO268-1_021-1_OFOS-02_20190304_101949.JPG	/home/mbani/mardata/project-repos/deepsea-fauna-detection/custom_annotation_tool/parent_images/SO268-1_021-1_OFOS-02_20190304_101949.JPG	Ophioroid
9	0.275	0.736905	0.364286	0.786905	SO268-1_030-1_OFOS-03_20190307_140640.JPG	/home/mbani/mardata/project-repos/deepsea-fauna-detection/custom_annotation_tool/parent_images/SO268-1_030-1_OFOS-03_20190307_140640.JPG	Shrimp
6	0.000893	0.4089285	0.149107	0.6547615	SO268-2_126-1_OFOS-07_20190413_233850.JPG	/home/mbani/mardata/project-repos/deepsea-fauna-detection/custom_annotation_tool/parent_images/SO268-2_126-1_OFOS-07_20190413_233850.JPG	Litter
7	0.453571	0.4898805	0.547321	0.5767855	SO268-2_126-1_OFOS-07_20190413_233850.JPG	/home/mbani/mardata/project-repos/deepsea-fauna-detection/custom_annotation_tool/parent_images/SO268-2_126-1_OFOS-07_20190413_233850.JPG	Ophioroid
7	0.6687495	0.6136905	0.7008925	0.6333335	SO268-2_126-1_OFOS-07_20190413_233850.JPG	/home/mbani/mardata/project-repos/deepsea-fauna-detection/custom_annotation_tool/parent_images/SO268-2_126-1_OFOS-07_20190413_233850.JPG	Ophioroid
4	0.4794645	0.818452	0.5160715	0.842262	SO268-2_147-1_OFOS-09_20190421_082217.JPG	/home/mbani/mardata/project-repos/deepsea-fauna-detection/custom_annotation_tool/parent_images/SO268-2_147-1_OFOS-09_20190421_082217.JPG	Gastropod
8	0.3089285	0.6952385	0.3562495	0.7273815	SO268-2_147-1_OFOS-09_20190421_082217.JPG	/home/mbani/mardata/project-repos/deepsea-fauna-detection/custom_annotation_tool/parent_images/SO268-2_147-1_OFOS-09_20190421_082217.JPG	Sea Urchin
10	0.3892855	0.606548	0.4116065	0.620238	SO268-1_030-1_OFOS-03_20190307_083123.JPG	/home/mbani/mardata/project-repos/deepsea-fauna-detection/custom_annotation_tool/parent_images/SO268-1_030-1_OFOS-03_20190307_083123.JPG	Sponge
7	0.4080355	0.310119	0.4508925	0.341071	SO268-1_030-1_OFOS-03_20190307_083123.JPG	/home/mbani/mardata/project-repos/deepsea-fauna-detection/custom_annotation_tool/parent_images/SO268-1_030-1_OFOS-03_20190307_083123.JPG	Ophioroid
8	0.388393	0.4708335	0.455357	0.5119045	SO268-1_021-1_OFOS-02_20190304_191253.JPG	/home/mbani/mardata/project-repos/deepsea-fauna-detection/custom_annotation_tool/parent_images/SO268-1_021-1_OFOS-02_20190304_191253.JPG	Sea Urchin
5	0.3446425	0.6142855	0.4437495	0.6773805	SO268-1_021-1_OFOS-02_20190304_191253.JPG	/home/mbani/mardata/project-repos/deepsea-fauna-detection/custom_annotation_tool/parent_images/SO268-1_021-1_OFOS-02_20190304_191253.JPG	Holothuria
11	0.4241075	0.1815475	0.4750005	0.2101185	SO268-1_021-1_OFOS-02_20190304_191253.JPG	/home/mbani/mardata/project-repos/deepsea-fauna-detection/custom_annotation_tool/parent_images/SO268-1_021-1_OFOS-02_20190304_191253.JPG	Xenophyophore
11	0.9	0.6386905	0.933036	0.6601195	SO268-1_021-1_OFOS-02_20190304_191253.JPG	/home/mbani/mardata/project-repos/deepsea-fauna-detection/custom_annotation_tool/parent_images/SO268-1_021-1_OFOS-02_20190304_191253.JPG	Xenophyophore
7	0.5151785	0.890476	0.5499995	0.910714	SO268-1_021-1_OFOS-02_20190304_191253.JPG	/home/mbani/mardata/project-repos/deepsea-fauna-detection/custom_annotation_tool/parent_images/SO268-1_021-1_OFOS-02_20190304_191253.JPG	Ophioroid
11	0.176786	0.714881	0.2	0.729167	SO268-1_021-1_OFOS-02_20190304_191253.JPG	/home/mbani/mardata/project-repos/deepsea-fauna-detection/custom_annotation_tool/parent_images/SO268-1_021-1_OFOS-02_20190304_191253.JPG	Xenophyophore
7	0.876786	0.208929	1	0.310119	SO268-2_100-1_OFOS-05_20190406_081555.JPG	/home/mbani/mardata/project-repos/deepsea-fauna-detection/custom_annotation_tool/parent_images/SO268-2_100-1_OFOS-05_20190406_081555.JPG	Ophioroid
11	0.933036	0.1880955	0.953572	0.2011905	SO268-2_100-1_OFOS-05_20190406_081555.JPG	/home/mbani/mardata/project-repos/deepsea-fauna-detection/custom_annotation_tool/parent_images/SO268-2_100-1_OFOS-05_20190406_081555.JPG	Xenophyophore
10	0.6473215	0.872619	0.7383925	0.942857	SO268-1_021-1_OFOS-02_20190304_125940.JPG	/home/mbani/mardata/project-repos/deepsea-fauna-detection/custom_annotation_tool/parent_images/SO268-1_021-1_OFOS-02_20190304_125940.JPG	Sponge
7	0.775	0.168453	0.826786	0.191667	SO268-1_021-1_OFOS-02_20190304_125940.JPG	/home/mbani/mardata/project-repos/deepsea-fauna-detection/custom_annotation_tool/parent_images/SO268-1_021-1_OFOS-02_20190304_125940.JPG	Ophioroid
1	0.6937505	0.533334	0.7348215	0.559524	SO268-1_063-1_OFOS-04_20190317_125601.JPG	/home/mbani/mardata/project-repos/deepsea-fauna-detection/custom_annotation_tool/parent_images/SO268-1_063-1_OFOS-04_20190317_125601.JPG	Anemone
10	0.063393	0.3684525	0.096429	0.3958335	SO268-1_063-1_OFOS-04_20190317_125601.JPG	/home/mbani/mardata/project-repos/deepsea-fauna-detection/custom_annotation_tool/parent_images/SO268-1_063-1_OFOS-04_20190317_125601.JPG	Sponge
7	0.275	0.7791665	0.33125	0.8095235	SO268-1_063-1_OFOS-04_20190317_125601.JPG	/home/mbani/mardata/project-repos/deepsea-fauna-detection/custom_annotation_tool/parent_images/SO268-1_063-1_OFOS-04_20190317_125601.JPG	Ophioroid
1	0.5312495	0.3946425	0.5651785	0.4124995	SO268-1_063-1_OFOS-04_20190317_075321.JPG	/home/mbani/mardata/project-repos/deepsea-fauna-detection/custom_annotation_tool/parent_images/SO268-1_063-1_OFOS-04_20190317_075321.JPG	Anemone
1	0.076786	0.432738	0.36875	0.631548	SO268-1_063-1_OFOS-04_20190317_030558.JPG	/home/mbani/mardata/project-repos/deepsea-fauna-detection/custom_annotation_tool/parent_images/SO268-1_063-1_OFOS-04_20190317_030558.JPG	Anemone
7	0.9098215	0.4476185	0.9607145	0.4767855	SO268-1_063-1_OFOS-04_20190317_030558.JPG	/home/mbani/mardata/project-repos/deepsea-fauna-detection/custom_annotation_tool/parent_images/SO268-1_063-1_OFOS-04_20190317_030558.JPG	Ophioroid
8	0.191071	0.879167	0.230357	0.902381	SO268-1_063-1_OFOS-04_20190317_030558.JPG	/home/mbani/mardata/project-repos/deepsea-fauna-detection/custom_annotation_tool/parent_images/SO268-1_063-1_OFOS-04_20190317_030558.JPG	Sea Urchin
7	0.9080355	0.6505955	0.9526785	0.6750005	SO268-2_126-1_OFOS-07_20190413_185540.JPG	/home/mbani/mardata/project-repos/deepsea-fauna-detection/custom_annotation_tool/parent_images/SO268-2_126-1_OFOS-07_20190413_185540.JPG	Ophioroid
10	0.4749995	0.5660715	0.5008925	0.5839285	SO268-2_100-1_OFOS-05_20190406_073344.JPG	/home/mbani/mardata/project-repos/deepsea-fauna-detection/custom_annotation_tool/parent_images/SO268-2_100-1_OFOS-05_20190406_073344.JPG	Sponge
7	0.810714	0.5988095	0.866964	0.6279765	SO268-2_100-1_OFOS-05_20190406_073344.JPG	/home/mbani/mardata/project-repos/deepsea-fauna-detection/custom_annotation_tool/parent_images/SO268-2_100-1_OFOS-05_20190406_073344.JPG	Ophioroid
7	0.791071	0.343452	0.916071	0.42619	SO268-1_021-1_OFOS-02_20190304_121020.JPG	/home/mbani/mardata/project-repos/deepsea-fauna-detection/custom_annotation_tool/parent_images/SO268-1_021-1_OFOS-02_20190304_121020.JPG	Ophioroid
7	0.133928	0.3190475	0.210714	0.3654765	SO268-1_021-1_OFOS-02_20190304_121020.JPG	/home/mbani/mardata/project-repos/deepsea-fauna-detection/custom_annotation_tool/parent_images/SO268-1_021-1_OFOS-02_20190304_121020.JPG	Ophioroid
7	0.633928	0.211905	0.654464	0.222619	SO268-1_021-1_OFOS-02_20190304_121020.JPG	/home/mbani/mardata/project-repos/deepsea-fauna-detection/custom_annotation_tool/parent_images/SO268-1_021-1_OFOS-02_20190304_121020.JPG	Ophioroid
11	0.5901785	0.6988095	0.6124995	0.7119045	SO268-1_021-1_OFOS-02_20190304_121020.JPG	/home/mbani/mardata/project-repos/deepsea-fauna-detection/custom_annotation_tool/parent_images/SO268-1_021-1_OFOS-02_20190304_121020.JPG	Xenophyophore
4	0.9196435	0.3160715	0.9482145	0.3369045	SO268-2_126-1_OFOS-07_20190413_225800.JPG	/home/mbani/mardata/project-repos/deepsea-fauna-detection/custom_annotation_tool/parent_images/SO268-2_126-1_OFOS-07_20190413_225800.JPG	Gastropod
11	0.4366075	0.706548	0.4651785	0.725	SO268-2_126-1_OFOS-07_20190413_225800.JPG	/home/mbani/mardata/project-repos/deepsea-fauna-detection/custom_annotation_tool/parent_images/SO268-2_126-1_OFOS-07_20190413_225800.JPG	Xenophyophore
10	0.773214	0.1404765	0.823214	0.1833335	SO268-2_128-1_OFOS-08_20190416_102921.JPG	/home/mbani/mardata/project-repos/deepsea-fauna-detection/custom_annotation_tool/parent_images/SO268-2_128-1_OFOS-08_20190416_102921.JPG	Sponge
7	0.3330355	0.158929	0.3696425	0.176191	SO268-2_128-1_OFOS-08_20190416_102921.JPG	/home/mbani/mardata/project-repos/deepsea-fauna-detection/custom_annotation_tool/parent_images/SO268-2_128-1_OFOS-08_20190416_102921.JPG	Ophioroid
8	0.4705355	0.751191	0.4982145	0.769643	SO268-2_128-1_OFOS-08_20190416_102921.JPG	/home/mbani/mardata/project-repos/deepsea-fauna-detection/custom_annotation_tool/parent_images/SO268-2_128-1_OFOS-08_20190416_102921.JPG	Sea Urchin
10	0.191071	0.919643	0.228571	0.947619	SO268-1_030-1_OFOS-03_20190307_094335.JPG	/home/mbani/mardata/project-repos/deepsea-fauna-detection/custom_annotation_tool/parent_images/SO268-1_030-1_OFOS-03_20190307_094335.JPG	Sponge
10	0.0008925	0.568452	0.0580355	0.630952	SO268-2_100-1_OFOS-05_20190406_104321.JPG	/home/mbani/mardata/project-repos/deepsea-fauna-detection/custom_annotation_tool/parent_images/SO268-2_100-1_OFOS-05_20190406_104321.JPG	Sponge
10	0.7642855	0.2232145	0.7866065	0.2392855	SO268-1_030-1_OFOS-03_20190307_152243.JPG	/home/mbani/mardata/project-repos/deepsea-fauna-detection/custom_annotation_tool/parent_images/SO268-1_030-1_OFOS-03_20190307_152243.JPG	Sponge
10	0.4517855	0.3875	0.4803565	0.409524	SO268-1_030-1_OFOS-03_20190307_083126.JPG	/home/mbani/mardata/project-repos/deepsea-fauna-detection/custom_annotation_tool/parent_images/SO268-1_030-1_OFOS-03_20190307_083126.JPG	Sponge
7	0.466071	0.1232145	0.505357	0.1517855	SO268-1_030-1_OFOS-03_20190307_083126.JPG	/home/mbani/mardata/project-repos/deepsea-fauna-detection/custom_annotation_tool/parent_images/SO268-1_030-1_OFOS-03_20190307_083126.JPG	Ophioroid
10	0.201786	0.830952	0.226786	0.85119	SO268-1_030-1_OFOS-03_20190307_083126.JPG	/home/mbani/mardata/project-repos/deepsea-fauna-detection/custom_annotation_tool/parent_images/SO268-1_030-1_OFOS-03_20190307_083126.JPG	Sponge
7	0.4366075	0.414285	0.4651785	0.425595	SO268-1_030-1_OFOS-03_20190307_083126.JPG	/home/mbani/mardata/project-repos/deepsea-fauna-detection/custom_annotation_tool/parent_images/SO268-1_030-1_OFOS-03_20190307_083126.JPG	Ophioroid
10	0.725893	0.3113095	0.757143	0.3339285	SO268-2_128-1_OFOS-08_20190416_102001.JPG	/home/mbani/mardata/project-repos/deepsea-fauna-detection/custom_annotation_tool/parent_images/SO268-2_128-1_OFOS-08_20190416_102001.JPG	Sponge
4	0.7741075	0.4886905	0.8000005	0.5035715	SO268-1_030-1_OFOS-03_20190307_135852.JPG	/home/mbani/mardata/project-repos/deepsea-fauna-detection/custom_annotation_tool/parent_images/SO268-1_030-1_OFOS-03_20190307_135852.JPG	Gastropod
11	0.5187495	0.720238	0.5508925	0.73869	SO268-1_030-1_OFOS-03_20190307_135852.JPG	/home/mbani/mardata/project-repos/deepsea-fauna-detection/custom_annotation_tool/parent_images/SO268-1_030-1_OFOS-03_20190307_135852.JPG	Xenophyophore
10	0.3598215	0.609524	0.4562505	0.670834	SO268-1_021-1_OFOS-02_20190304_122440.JPG	/home/mbani/mardata/project-repos/deepsea-fauna-detection/custom_annotation_tool/parent_images/SO268-1_021-1_OFOS-02_20190304_122440.JPG	Sponge
7	0.284821	0.648809	0.328571	0.672619	SO268-1_021-1_OFOS-02_20190304_122440.JPG	/home/mbani/mardata/project-repos/deepsea-fauna-detection/custom_annotation_tool/parent_images/SO268-1_021-1_OFOS-02_20190304_122440.JPG	Ophioroid
7	0.8625005	0.313691	0.9178575	0.344643	SO268-1_021-1_OFOS-02_20190304_122440.JPG	/home/mbani/mardata/project-repos/deepsea-fauna-detection/custom_annotation_tool/parent_images/SO268-1_021-1_OFOS-02_20190304_122440.JPG	Ophioroid
2	0.060714	0.4755955	0.098214	0.4886905	SO268-1_021-1_OFOS-02_20190304_122440.JPG	/home/mbani/mardata/project-repos/deepsea-fauna-detection/custom_annotation_tool/parent_images/SO268-1_021-1_OFOS-02_20190304_122440.JPG	Coral
10	0.6741075	0.2202385	0.7375005	0.2601195	SO268-2_126-1_OFOS-07_20190413_181808.JPG	/home/mbani/mardata/project-repos/deepsea-fauna-detection/custom_annotation_tool/parent_images/SO268-2_126-1_OFOS-07_20190413_181808.JPG	Sponge
11	0.7848215	0.4113095	0.8071425	0.4279765	SO268-2_126-1_OFOS-07_20190413_181808.JPG	/home/mbani/mardata/project-repos/deepsea-fauna-detection/custom_annotation_tool/parent_images/SO268-2_126-1_OFOS-07_20190413_181808.JPG	Xenophyophore
11	0.3401785	0.3154765	0.3848215	0.3398815	SO268-2_126-1_OFOS-07_20190413_181808.JPG	/home/mbani/mardata/project-repos/deepsea-fauna-detection/custom_annotation_tool/parent_images/SO268-2_126-1_OFOS-07_20190413_181808.JPG	Xenophyophore
11	0.480357	0.3119045	0.503571	0.3249995	SO268-2_126-1_OFOS-07_20190413_181808.JPG	/home/mbani/mardata/project-repos/deepsea-fauna-detection/custom_annotation_tool/parent_images/SO268-2_126-1_OFOS-07_20190413_181808.JPG	Xenophyophore
11	0.784822	0.722024	0.839286	0.766072	SO268-1_030-1_OFOS-03_20190307_080426.JPG	/home/mbani/mardata/project-repos/deepsea-fauna-detection/custom_annotation_tool/parent_images/SO268-1_030-1_OFOS-03_20190307_080426.JPG	Xenophyophore
11	0.6321435	0.602381	0.6669645	0.626191	SO268-1_030-1_OFOS-03_20190307_080426.JPG	/home/mbani/mardata/project-repos/deepsea-fauna-detection/custom_annotation_tool/parent_images/SO268-1_030-1_OFOS-03_20190307_080426.JPG	Xenophyophore
7	0.165178	0.7827385	0.235714	0.8226195	SO268-1_030-1_OFOS-03_20190307_080426.JPG	/home/mbani/mardata/project-repos/deepsea-fauna-detection/custom_annotation_tool/parent_images/SO268-1_030-1_OFOS-03_20190307_080426.JPG	Ophioroid
7	0.4598215	0.2625	0.5312505	0.307738	SO268-2_160-1_OFOS-11_20190427_224621.JPG	/home/mbani/mardata/project-repos/deepsea-fauna-detection/custom_annotation_tool/parent_images/SO268-2_160-1_OFOS-11_20190427_224621.JPG	Ophioroid
7	0.701786	0.220238	0.739286	0.243452	SO268-2_160-1_OFOS-11_20190427_224621.JPG	/home/mbani/mardata/project-repos/deepsea-fauna-detection/custom_annotation_tool/parent_images/SO268-2_160-1_OFOS-11_20190427_224621.JPG	Ophioroid
5	0.119643	0.1166665	0.250893	0.2499995	SO268-2_160-1_OFOS-11_20190427_223431.JPG	/home/mbani/mardata/project-repos/deepsea-fauna-detection/custom_annotation_tool/parent_images/SO268-2_160-1_OFOS-11_20190427_223431.JPG	Holothuria
4	0.7598215	0.395834	0.7937505	0.414286	SO268-1_021-1_OFOS-02_20190304_162110.JPG	/home/mbani/mardata/project-repos/deepsea-fauna-detection/custom_annotation_tool/parent_images/SO268-1_021-1_OFOS-02_20190304_162110.JPG	Gastropod
2	0.849107	0.3738095	0.905357	0.4369045	SO268-1_021-1_OFOS-02_20190304_162110.JPG	/home/mbani/mardata/project-repos/deepsea-fauna-detection/custom_annotation_tool/parent_images/SO268-1_021-1_OFOS-02_20190304_162110.JPG	Coral
10	0.8419645	0.898214	0.8821435	0.977976	SO268-2_126-1_OFOS-07_20190413_192240.JPG	/home/mbani/mardata/project-repos/deepsea-fauna-detection/custom_annotation_tool/parent_images/SO268-2_126-1_OFOS-07_20190413_192240.JPG	Sponge
4	0.9383935	0.584524	0.9669645	0.602976	SO268-2_147-1_OFOS-09_20190421_082227.JPG	/home/mbani/mardata/project-repos/deepsea-fauna-detection/custom_annotation_tool/parent_images/SO268-2_147-1_OFOS-09_20190421_082227.JPG	Gastropod
8	0.800893	0.450595	0.852679	0.486905	SO268-2_147-1_OFOS-09_20190421_082227.JPG	/home/mbani/mardata/project-repos/deepsea-fauna-detection/custom_annotation_tool/parent_images/SO268-2_147-1_OFOS-09_20190421_082227.JPG	Sea Urchin
10	0.574107	0.477976	0.616071	0.51369	SO268-2_160-1_OFOS-11_20190427_194932.JPG	/home/mbani/mardata/project-repos/deepsea-fauna-detection/custom_annotation_tool/parent_images/SO268-2_160-1_OFOS-11_20190427_194932.JPG	Sponge
1	0.636607	0.807143	0.667857	0.829167	SO268-2_160-1_OFOS-11_20190427_194932.JPG	/home/mbani/mardata/project-repos/deepsea-fauna-detection/custom_annotation_tool/parent_images/SO268-2_160-1_OFOS-11_20190427_194932.JPG	Anemone
11	0.8660715	0.429762	0.9258925	0.470238	SO268-1_021-1_OFOS-02_20190304_145010.JPG	/home/mbani/mardata/project-repos/deepsea-fauna-detection/custom_annotation_tool/parent_images/SO268-1_021-1_OFOS-02_20190304_145010.JPG	Xenophyophore
10	0.469643	0.529167	0.494643	0.546429	SO268-1_021-1_OFOS-02_20190304_145010.JPG	/home/mbani/mardata/project-repos/deepsea-fauna-detection/custom_annotation_tool/parent_images/SO268-1_021-1_OFOS-02_20190304_145010.JPG	Sponge
7	0.003571	0.0589285	0.041071	0.0815475	SO268-1_021-1_OFOS-02_20190304_145010.JPG	/home/mbani/mardata/project-repos/deepsea-fauna-detection/custom_annotation_tool/parent_images/SO268-1_021-1_OFOS-02_20190304_145010.JPG	Ophioroid
4	0.2241075	0.652381	0.2482145	0.667857	SO268-1_030-1_OFOS-03_20190307_051129.JPG	/home/mbani/mardata/project-repos/deepsea-fauna-detection/custom_annotation_tool/parent_images/SO268-1_030-1_OFOS-03_20190307_051129.JPG	Gastropod
9	0.6044645	0.4083335	0.6991075	0.4494045	SO268-1_063-1_OFOS-04_20190317_013057.JPG	/home/mbani/mardata/project-repos/deepsea-fauna-detection/custom_annotation_tool/parent_images/SO268-1_063-1_OFOS-04_20190317_013057.JPG	Shrimp
1	0.040178	0.602381	0.073214	0.624405	SO268-1_063-1_OFOS-04_20190317_013057.JPG	/home/mbani/mardata/project-repos/deepsea-fauna-detection/custom_annotation_tool/parent_images/SO268-1_063-1_OFOS-04_20190317_013057.JPG	Anemone
1	0.84375	0.0023805	0.86875	0.0172615	SO268-1_063-1_OFOS-04_20190317_013057.JPG	/home/mbani/mardata/project-repos/deepsea-fauna-detection/custom_annotation_tool/parent_images/SO268-1_063-1_OFOS-04_20190317_013057.JPG	Anemone
7	0.636607	0.425	0.713393	0.481548	SO268-1_030-1_OFOS-03_20190307_123716.JPG	/home/mbani/mardata/project-repos/deepsea-fauna-detection/custom_annotation_tool/parent_images/SO268-1_030-1_OFOS-03_20190307_123716.JPG	Ophioroid
11	0.3919645	0.579167	0.4330355	0.604167	SO268-1_030-1_OFOS-03_20190307_123716.JPG	/home/mbani/mardata/project-repos/deepsea-fauna-detection/custom_annotation_tool/parent_images/SO268-1_030-1_OFOS-03_20190307_123716.JPG	Xenophyophore
11	0.107143	0.248809	0.150893	0.272619	SO268-1_030-1_OFOS-03_20190307_123716.JPG	/home/mbani/mardata/project-repos/deepsea-fauna-detection/custom_annotation_tool/parent_images/SO268-1_030-1_OFOS-03_20190307_123716.JPG	Xenophyophore
10	0.119643	0.7749995	0.169643	0.8071425	SO268-1_030-1_OFOS-03_20190307_063229.JPG	/home/mbani/mardata/project-repos/deepsea-fauna-detection/custom_annotation_tool/parent_images/SO268-1_030-1_OFOS-03_20190307_063229.JPG	Sponge
7	0.920536	0.838095	0.96875	0.866071	SO268-1_030-1_OFOS-03_20190307_063229.JPG	/home/mbani/mardata/project-repos/deepsea-fauna-detection/custom_annotation_tool/parent_images/SO268-1_030-1_OFOS-03_20190307_063229.JPG	Ophioroid
7	0.221428	0.247619	0.291964	0.292857	SO268-1_030-1_OFOS-03_20190307_063229.JPG	/home/mbani/mardata/project-repos/deepsea-fauna-detection/custom_annotation_tool/parent_images/SO268-1_030-1_OFOS-03_20190307_063229.JPG	Ophioroid
4	0.084821	0.4023805	0.103571	0.4142855	SO268-1_030-1_OFOS-03_20190307_063229.JPG	/home/mbani/mardata/project-repos/deepsea-fauna-detection/custom_annotation_tool/parent_images/SO268-1_030-1_OFOS-03_20190307_063229.JPG	Gastropod
10	0.5732145	0.5982145	0.7910715	0.7523815	SO268-1_030-1_OFOS-03_20190307_133255.JPG	/home/mbani/mardata/project-repos/deepsea-fauna-detection/custom_annotation_tool/parent_images/SO268-1_030-1_OFOS-03_20190307_133255.JPG	Sponge
7	0.0607145	0.3345235	0.1053575	0.3601185	SO268-1_030-1_OFOS-03_20190307_133255.JPG	/home/mbani/mardata/project-repos/deepsea-fauna-detection/custom_annotation_tool/parent_images/SO268-1_030-1_OFOS-03_20190307_133255.JPG	Ophioroid
7	0.1776785	0.8053575	0.2160715	0.8309525	SO268-1_030-1_OFOS-03_20190307_133255.JPG	/home/mbani/mardata/project-repos/deepsea-fauna-detection/custom_annotation_tool/parent_images/SO268-1_030-1_OFOS-03_20190307_133255.JPG	Ophioroid
1	0.5464285	0.4113095	0.6330355	0.4654765	SO268-1_030-1_OFOS-03_20190307_133844.JPG	/home/mbani/mardata/project-repos/deepsea-fauna-detection/custom_annotation_tool/parent_images/SO268-1_030-1_OFOS-03_20190307_133844.JPG	Anemone
10	0.4107145	0.9565475	0.4758935	0.9994045	SO268-1_030-1_OFOS-03_20190307_090117.JPG	/home/mbani/mardata/project-repos/deepsea-fauna-detection/custom_annotation_tool/parent_images/SO268-1_030-1_OFOS-03_20190307_090117.JPG	Sponge
11	0.5428575	0.7785715	0.5794645	0.7994045	SO268-1_030-1_OFOS-03_20190307_090117.JPG	/home/mbani/mardata/project-repos/deepsea-fauna-detection/custom_annotation_tool/parent_images/SO268-1_030-1_OFOS-03_20190307_090117.JPG	Xenophyophore
11	0.398214	0.378571	0.416964	0.391071	SO268-1_030-1_OFOS-03_20190307_090117.JPG	/home/mbani/mardata/project-repos/deepsea-fauna-detection/custom_annotation_tool/parent_images/SO268-1_030-1_OFOS-03_20190307_090117.JPG	Xenophyophore
11	0.4125	0.404762	0.4375	0.418452	SO268-1_030-1_OFOS-03_20190307_090117.JPG	/home/mbani/mardata/project-repos/deepsea-fauna-detection/custom_annotation_tool/parent_images/SO268-1_030-1_OFOS-03_20190307_090117.JPG	Xenophyophore
7	0.088393	0.7125	0.119643	0.729762	SO268-1_030-1_OFOS-03_20190307_090117.JPG	/home/mbani/mardata/project-repos/deepsea-fauna-detection/custom_annotation_tool/parent_images/SO268-1_030-1_OFOS-03_20190307_090117.JPG	Ophioroid
10	0.640178	0.1916665	0.679464	0.2172615	SO268-1_030-1_OFOS-03_20190307_075911.JPG	/home/mbani/mardata/project-repos/deepsea-fauna-detection/custom_annotation_tool/parent_images/SO268-1_030-1_OFOS-03_20190307_075911.JPG	Sponge
5	0.4973215	0.1922615	0.5544645	0.2476185	SO268-2_126-1_OFOS-07_20190413_173458.JPG	/home/mbani/mardata/project-repos/deepsea-fauna-detection/custom_annotation_tool/parent_images/SO268-2_126-1_OFOS-07_20190413_173458.JPG	Holothuria
5	0.7607145	0.5857145	0.8678575	0.6398815	SO268-2_126-1_OFOS-07_20190413_180658.JPG	/home/mbani/mardata/project-repos/deepsea-fauna-detection/custom_annotation_tool/parent_images/SO268-2_126-1_OFOS-07_20190413_180658.JPG	Holothuria
1	0.276786	0.466071	0.334822	0.500595	SO268-1_030-1_OFOS-03_20190307_124213.JPG	/home/mbani/mardata/project-repos/deepsea-fauna-detection/custom_annotation_tool/parent_images/SO268-1_030-1_OFOS-03_20190307_124213.JPG	Anemone
4	0.266964	0.5273805	0.298214	0.5517855	SO268-1_030-1_OFOS-03_20190307_124213.JPG	/home/mbani/mardata/project-repos/deepsea-fauna-detection/custom_annotation_tool/parent_images/SO268-1_030-1_OFOS-03_20190307_124213.JPG	Gastropod
1	0.9508925	0.914286	0.9874995	0.93631	SO268-2_147-1_OFOS-09_20190421_113057.JPG	/home/mbani/mardata/project-repos/deepsea-fauna-detection/custom_annotation_tool/parent_images/SO268-2_147-1_OFOS-09_20190421_113057.JPG	Anemone
1	0.241964	0.207143	0.316964	0.258929	SO268-2_100-1_OFOS-05_20190406_103145.JPG	/home/mbani/mardata/project-repos/deepsea-fauna-detection/custom_annotation_tool/parent_images/SO268-2_100-1_OFOS-05_20190406_103145.JPG	Anemone
7	0.5107145	0.3035715	0.6223215	0.3732145	SO268-1_021-1_OFOS-02_20190304_192410.JPG	/home/mbani/mardata/project-repos/deepsea-fauna-detection/custom_annotation_tool/parent_images/SO268-1_021-1_OFOS-02_20190304_192410.JPG	Ophioroid
4	0.4678575	0.464881	0.5062505	0.482143	SO268-1_021-1_OFOS-02_20190304_191944.JPG	/home/mbani/mardata/project-repos/deepsea-fauna-detection/custom_annotation_tool/parent_images/SO268-1_021-1_OFOS-02_20190304_191944.JPG	Gastropod
4	0.469643	0.1928565	0.482143	0.2017855	SO268-1_021-1_OFOS-02_20190304_191944.JPG	/home/mbani/mardata/project-repos/deepsea-fauna-detection/custom_annotation_tool/parent_images/SO268-1_021-1_OFOS-02_20190304_191944.JPG	Gastropod
11	0.28125	0.578572	0.335714	0.614286	SO268-1_021-1_OFOS-02_20190304_191944.JPG	/home/mbani/mardata/project-repos/deepsea-fauna-detection/custom_annotation_tool/parent_images/SO268-1_021-1_OFOS-02_20190304_191944.JPG	Xenophyophore
1	0.2232145	0.3732145	0.2758935	0.4083335	SO268-1_021-1_OFOS-02_20190304_105800.JPG	/home/mbani/mardata/project-repos/deepsea-fauna-detection/custom_annotation_tool/parent_images/SO268-1_021-1_OFOS-02_20190304_105800.JPG	Anemone
7	0.7017855	0.5738095	0.7821425	0.6196425	SO268-1_021-1_OFOS-02_20190304_105800.JPG	/home/mbani/mardata/project-repos/deepsea-fauna-detection/custom_annotation_tool/parent_images/SO268-1_021-1_OFOS-02_20190304_105800.JPG	Ophioroid
10	0.6669645	0.6476195	0.7321435	0.6952385	SO268-1_030-1_OFOS-03_20190307_051908.JPG	/home/mbani/mardata/project-repos/deepsea-fauna-detection/custom_annotation_tool/parent_images/SO268-1_030-1_OFOS-03_20190307_051908.JPG	Sponge
11	0.335714	0.5869045	0.3625	0.6065475	SO268-1_030-1_OFOS-03_20190307_051908.JPG	/home/mbani/mardata/project-repos/deepsea-fauna-detection/custom_annotation_tool/parent_images/SO268-1_030-1_OFOS-03_20190307_051908.JPG	Xenophyophore
7	0.092857	0.3250005	0.113393	0.3410715	SO268-1_030-1_OFOS-03_20190307_051908.JPG	/home/mbani/mardata/project-repos/deepsea-fauna-detection/custom_annotation_tool/parent_images/SO268-1_030-1_OFOS-03_20190307_051908.JPG	Ophioroid
10	0.5839285	0.2464285	0.6160715	0.2624995	SO268-1_030-1_OFOS-03_20190307_064841.JPG	/home/mbani/mardata/project-repos/deepsea-fauna-detection/custom_annotation_tool/parent_images/SO268-1_030-1_OFOS-03_20190307_064841.JPG	Sponge
7	0.3625005	0.4797625	0.4285715	0.5130955	SO268-1_030-1_OFOS-03_20190307_064841.JPG	/home/mbani/mardata/project-repos/deepsea-fauna-detection/custom_annotation_tool/parent_images/SO268-1_030-1_OFOS-03_20190307_064841.JPG	Ophioroid
1	0.6607145	0.732738	0.6830355	0.747024	SO268-1_030-1_OFOS-03_20190307_064841.JPG	/home/mbani/mardata/project-repos/deepsea-fauna-detection/custom_annotation_tool/parent_images/SO268-1_030-1_OFOS-03_20190307_064841.JPG	Anemone
2	0.4107145	0.632143	0.4383935	0.668453	SO268-1_030-1_OFOS-03_20190307_064841.JPG	/home/mbani/mardata/project-repos/deepsea-fauna-detection/custom_annotation_tool/parent_images/SO268-1_030-1_OFOS-03_20190307_064841.JPG	Coral
1	0.7892855	0.334524	0.8151785	0.353572	SO268-1_063-1_OFOS-04_20190317_095921.JPG	/home/mbani/mardata/project-repos/deepsea-fauna-detection/custom_annotation_tool/parent_images/SO268-1_063-1_OFOS-04_20190317_095921.JPG	Anemone
8	0.0928575	0.260119	0.1151785	0.277381	SO268-1_063-1_OFOS-04_20190317_095921.JPG	/home/mbani/mardata/project-repos/deepsea-fauna-detection/custom_annotation_tool/parent_images/SO268-1_063-1_OFOS-04_20190317_095921.JPG	Sea Urchin
1	0.7196425	0.7714285	0.7767855	0.7999995	SO268-1_063-1_OFOS-04_20190317_071421.JPG	/home/mbani/mardata/project-repos/deepsea-fauna-detection/custom_annotation_tool/parent_images/SO268-1_063-1_OFOS-04_20190317_071421.JPG	Anemone
4	0.779464	0.7922625	0.802678	0.8083335	SO268-1_030-1_OFOS-03_20190307_154840.JPG	/home/mbani/mardata/project-repos/deepsea-fauna-detection/custom_annotation_tool/parent_images/SO268-1_030-1_OFOS-03_20190307_154840.JPG	Gastropod
4	0.0589285	0.5136905	0.0866075	0.5303575	SO268-2_126-1_OFOS-07_20190413_204520.JPG	/home/mbani/mardata/project-repos/deepsea-fauna-detection/custom_annotation_tool/parent_images/SO268-2_126-1_OFOS-07_20190413_204520.JPG	Gastropod
7	0.2812505	0.5928575	0.4303575	0.6875005	SO268-2_100-1_OFOS-05_20190406_070647.JPG	/home/mbani/mardata/project-repos/deepsea-fauna-detection/custom_annotation_tool/parent_images/SO268-2_100-1_OFOS-05_20190406_070647.JPG	Ophioroid
10	0.7955355	0.4999995	0.8294645	0.5369045	SO268-1_030-1_OFOS-03_20190307_095553.JPG	/home/mbani/mardata/project-repos/deepsea-fauna-detection/custom_annotation_tool/parent_images/SO268-1_030-1_OFOS-03_20190307_095553.JPG	Sponge
2	0.7741065	0.0005955	0.8267855	0.0345245	SO268-2_126-1_OFOS-07_20190413_193220.JPG	/home/mbani/mardata/project-repos/deepsea-fauna-detection/custom_annotation_tool/parent_images/SO268-2_126-1_OFOS-07_20190413_193220.JPG	Coral
10	0.3000005	0.820238	0.3178575	0.832738	SO268-1_021-1_OFOS-02_20190304_175850.JPG	/home/mbani/mardata/project-repos/deepsea-fauna-detection/custom_annotation_tool/parent_images/SO268-1_021-1_OFOS-02_20190304_175850.JPG	Sponge
5	0.6232145	0.347024	0.7133935	0.395238	SO268-1_021-1_OFOS-02_20190304_172147.JPG	/home/mbani/mardata/project-repos/deepsea-fauna-detection/custom_annotation_tool/parent_images/SO268-1_021-1_OFOS-02_20190304_172147.JPG	Holothuria
11	0.9080355	0.692857	0.9366065	0.711905	SO268-1_021-1_OFOS-02_20190304_172147.JPG	/home/mbani/mardata/project-repos/deepsea-fauna-detection/custom_annotation_tool/parent_images/SO268-1_021-1_OFOS-02_20190304_172147.JPG	Xenophyophore
11	0.2410715	0.3416665	0.2714285	0.3583335	SO268-1_021-1_OFOS-02_20190304_172147.JPG	/home/mbani/mardata/project-repos/deepsea-fauna-detection/custom_annotation_tool/parent_images/SO268-1_021-1_OFOS-02_20190304_172147.JPG	Xenophyophore
11	0.2044645	0.3386905	0.2303575	0.3601195	SO268-1_021-1_OFOS-02_20190304_172147.JPG	/home/mbani/mardata/project-repos/deepsea-fauna-detection/custom_annotation_tool/parent_images/SO268-1_021-1_OFOS-02_20190304_172147.JPG	Xenophyophore
11	0.3669645	0.811905	0.3946435	0.827381	SO268-1_021-1_OFOS-02_20190304_172147.JPG	/home/mbani/mardata/project-repos/deepsea-fauna-detection/custom_annotation_tool/parent_images/SO268-1_021-1_OFOS-02_20190304_172147.JPG	Xenophyophore
7	0.7598215	0.516071	0.8883925	0.605357	SO268-1_030-1_OFOS-03_20190307_155019.JPG	/home/mbani/mardata/project-repos/deepsea-fauna-detection/custom_annotation_tool/parent_images/SO268-1_030-1_OFOS-03_20190307_155019.JPG	Ophioroid
11	0.600893	0.479166	0.624107	0.498214	SO268-1_030-1_OFOS-03_20190307_155019.JPG	/home/mbani/mardata/project-repos/deepsea-fauna-detection/custom_annotation_tool/parent_images/SO268-1_030-1_OFOS-03_20190307_155019.JPG	Xenophyophore
8	0.3205355	0.6910715	0.3526785	0.7119045	SO268-1_030-1_OFOS-03_20190307_155019.JPG	/home/mbani/mardata/project-repos/deepsea-fauna-detection/custom_annotation_tool/parent_images/SO268-1_030-1_OFOS-03_20190307_155019.JPG	Sea Urchin
7	0.6285715	0.4726185	0.6571425	0.5017855	SO268-1_030-1_OFOS-03_20190307_155019.JPG	/home/mbani/mardata/project-repos/deepsea-fauna-detection/custom_annotation_tool/parent_images/SO268-1_030-1_OFOS-03_20190307_155019.JPG	Ophioroid
10	0.191071	0.6892855	0.222321	0.7089285	SO268-2_126-1_OFOS-07_20190413_223100.JPG	/home/mbani/mardata/project-repos/deepsea-fauna-detection/custom_annotation_tool/parent_images/SO268-2_126-1_OFOS-07_20190413_223100.JPG	Sponge
4	0.5607145	0.7404765	0.5866075	0.7571435	SO268-1_030-1_OFOS-03_20190307_133246.JPG	/home/mbani/mardata/project-repos/deepsea-fauna-detection/custom_annotation_tool/parent_images/SO268-1_030-1_OFOS-03_20190307_133246.JPG	Gastropod
2	0.007143	0.0630955	0.065179	0.1184525	SO268-1_030-1_OFOS-03_20190307_133246.JPG	/home/mbani/mardata/project-repos/deepsea-fauna-detection/custom_annotation_tool/parent_images/SO268-1_030-1_OFOS-03_20190307_133246.JPG	Coral
10	0.6714285	0.8589285	0.7330355	0.9017855	SO268-2_128-1_OFOS-08_20190416_102911.JPG	/home/mbani/mardata/project-repos/deepsea-fauna-detection/custom_annotation_tool/parent_images/SO268-2_128-1_OFOS-08_20190416_102911.JPG	Sponge
1	0.4	0.284524	0.414286	0.295238	SO268-2_128-1_OFOS-08_20190416_102911.JPG	/home/mbani/mardata/project-repos/deepsea-fauna-detection/custom_annotation_tool/parent_images/SO268-2_128-1_OFOS-08_20190416_102911.JPG	Anemone
10	0.3723215	0.594047	0.4401785	0.642857	SO268-1_030-1_OFOS-03_20190307_073041.JPG	/home/mbani/mardata/project-repos/deepsea-fauna-detection/custom_annotation_tool/parent_images/SO268-1_030-1_OFOS-03_20190307_073041.JPG	Sponge
7	0.7580355	0.772619	0.8089285	0.798809	SO268-1_030-1_OFOS-03_20190307_073041.JPG	/home/mbani/mardata/project-repos/deepsea-fauna-detection/custom_annotation_tool/parent_images/SO268-1_030-1_OFOS-03_20190307_073041.JPG	Ophioroid
10	0.7928575	0.639286	0.8500005	0.677976	SO268-1_030-1_OFOS-03_20190307_152355.JPG	/home/mbani/mardata/project-repos/deepsea-fauna-detection/custom_annotation_tool/parent_images/SO268-1_030-1_OFOS-03_20190307_152355.JPG	Sponge
10	0.294643	0.5869045	0.321429	0.6017855	SO268-1_063-1_OFOS-04_20190317_024317.JPG	/home/mbani/mardata/project-repos/deepsea-fauna-detection/custom_annotation_tool/parent_images/SO268-1_063-1_OFOS-04_20190317_024317.JPG	Sponge
8	0.9017855	0.4720245	0.9303565	0.4880955	SO268-1_063-1_OFOS-04_20190317_024317.JPG	/home/mbani/mardata/project-repos/deepsea-fauna-detection/custom_annotation_tool/parent_images/SO268-1_063-1_OFOS-04_20190317_024317.JPG	Sea Urchin
10	0.5669645	0.2125	0.6598215	0.275	SO268-1_021-1_OFOS-02_20190304_122445.JPG	/home/mbani/mardata/project-repos/deepsea-fauna-detection/custom_annotation_tool/parent_images/SO268-1_021-1_OFOS-02_20190304_122445.JPG	Sponge
2	0.2955355	0.054762	0.3276785	0.095238	SO268-1_021-1_OFOS-02_20190304_122445.JPG	/home/mbani/mardata/project-repos/deepsea-fauna-detection/custom_annotation_tool/parent_images/SO268-1_021-1_OFOS-02_20190304_122445.JPG	Coral
7	0.4946425	0.2499995	0.5374995	0.2744045	SO268-1_021-1_OFOS-02_20190304_122445.JPG	/home/mbani/mardata/project-repos/deepsea-fauna-detection/custom_annotation_tool/parent_images/SO268-1_021-1_OFOS-02_20190304_122445.JPG	Ophioroid
1	0.467857	0.51369	0.494643	0.527976	SO268-1_063-1_OFOS-04_20190317_115741.JPG	/home/mbani/mardata/project-repos/deepsea-fauna-detection/custom_annotation_tool/parent_images/SO268-1_063-1_OFOS-04_20190317_115741.JPG	Anemone
7	0.1589285	0.2869045	0.3303575	0.3988095	SO268-1_021-1_OFOS-02_20190304_120330.JPG	/home/mbani/mardata/project-repos/deepsea-fauna-detection/custom_annotation_tool/parent_images/SO268-1_021-1_OFOS-02_20190304_120330.JPG	Ophioroid
10	0.321429	0.9773805	0.407143	0.9999995	SO268-1_021-1_OFOS-02_20190304_085134.JPG	/home/mbani/mardata/project-repos/deepsea-fauna-detection/custom_annotation_tool/parent_images/SO268-1_021-1_OFOS-02_20190304_085134.JPG	Sponge
7	0.400893	0.4238095	0.463393	0.4696425	SO268-1_021-1_OFOS-02_20190304_085134.JPG	/home/mbani/mardata/project-repos/deepsea-fauna-detection/custom_annotation_tool/parent_images/SO268-1_021-1_OFOS-02_20190304_085134.JPG	Ophioroid
10	0.001786	0.4672615	0.045536	0.5023805	SO268-1_030-1_OFOS-03_20190307_050923.JPG	/home/mbani/mardata/project-repos/deepsea-fauna-detection/custom_annotation_tool/parent_images/SO268-1_030-1_OFOS-03_20190307_050923.JPG	Sponge
7	0.922321	0.8184525	0.967857	0.8476195	SO268-1_030-1_OFOS-03_20190307_050923.JPG	/home/mbani/mardata/project-repos/deepsea-fauna-detection/custom_annotation_tool/parent_images/SO268-1_030-1_OFOS-03_20190307_050923.JPG	Ophioroid
7	0.7830355	0.291072	0.9196425	0.376786	SO268-1_021-1_OFOS-02_20190304_124910.JPG	/home/mbani/mardata/project-repos/deepsea-fauna-detection/custom_annotation_tool/parent_images/SO268-1_021-1_OFOS-02_20190304_124910.JPG	Ophioroid
11	0.2366065	0.7464285	0.2830355	0.7755955	SO268-1_021-1_OFOS-02_20190304_124910.JPG	/home/mbani/mardata/project-repos/deepsea-fauna-detection/custom_annotation_tool/parent_images/SO268-1_021-1_OFOS-02_20190304_124910.JPG	Xenophyophore
1	0.81875	0.3571425	0.8625	0.3845235	SO268-2_147-1_OFOS-09_20190421_144417.JPG	/home/mbani/mardata/project-repos/deepsea-fauna-detection/custom_annotation_tool/parent_images/SO268-2_147-1_OFOS-09_20190421_144417.JPG	Anemone
8	0.278572	0.1321425	0.314286	0.1547615	SO268-2_147-1_OFOS-09_20190421_144417.JPG	/home/mbani/mardata/project-repos/deepsea-fauna-detection/custom_annotation_tool/parent_images/SO268-2_147-1_OFOS-09_20190421_144417.JPG	Sea Urchin
7	0.3169645	0.743453	0.4455355	0.829167	SO268-1_021-1_OFOS-02_20190304_174800.JPG	/home/mbani/mardata/project-repos/deepsea-fauna-detection/custom_annotation_tool/parent_images/SO268-1_021-1_OFOS-02_20190304_174800.JPG	Ophioroid
7	0.9419645	0.6869045	0.9848215	0.7113095	SO268-1_021-1_OFOS-02_20190304_174800.JPG	/home/mbani/mardata/project-repos/deepsea-fauna-detection/custom_annotation_tool/parent_images/SO268-1_021-1_OFOS-02_20190304_174800.JPG	Ophioroid
7	0.50625	0.6119045	0.539286	0.6267855	SO268-1_021-1_OFOS-02_20190304_174800.JPG	/home/mbani/mardata/project-repos/deepsea-fauna-detection/custom_annotation_tool/parent_images/SO268-1_021-1_OFOS-02_20190304_174800.JPG	Ophioroid
7	0.552678	0.9208335	0.579464	0.9357145	SO268-1_021-1_OFOS-02_20190304_174800.JPG	/home/mbani/mardata/project-repos/deepsea-fauna-detection/custom_annotation_tool/parent_images/SO268-1_021-1_OFOS-02_20190304_174800.JPG	Ophioroid
10	0.4991065	0.0601195	0.5330355	0.0809525	SO268-2_126-1_OFOS-07_20190413_222510.JPG	/home/mbani/mardata/project-repos/deepsea-fauna-detection/custom_annotation_tool/parent_images/SO268-2_126-1_OFOS-07_20190413_222510.JPG	Sponge
10	0.701786	0.888095	0.751786	0.928571	SO268-1_030-1_OFOS-03_20190307_125713.JPG	/home/mbani/mardata/project-repos/deepsea-fauna-detection/custom_annotation_tool/parent_images/SO268-1_030-1_OFOS-03_20190307_125713.JPG	Sponge
7	0.7133925	0.8482145	0.7785715	0.8821435	SO268-1_030-1_OFOS-03_20190307_125713.JPG	/home/mbani/mardata/project-repos/deepsea-fauna-detection/custom_annotation_tool/parent_images/SO268-1_030-1_OFOS-03_20190307_125713.JPG	Ophioroid
11	0.7276785	0.325	0.7517855	0.344048	SO268-1_030-1_OFOS-03_20190307_125713.JPG	/home/mbani/mardata/project-repos/deepsea-fauna-detection/custom_annotation_tool/parent_images/SO268-1_030-1_OFOS-03_20190307_125713.JPG	Xenophyophore
7	0.0089285	0.457738	0.0848215	0.518452	SO268-2_160-1_OFOS-11_20190428_005411.JPG	/home/mbani/mardata/project-repos/deepsea-fauna-detection/custom_annotation_tool/parent_images/SO268-2_160-1_OFOS-11_20190428_005411.JPG	Ophioroid
11	0.3241075	0.225595	0.3651785	0.255357	SO268-2_160-1_OFOS-11_20190428_005411.JPG	/home/mbani/mardata/project-repos/deepsea-fauna-detection/custom_annotation_tool/parent_images/SO268-2_160-1_OFOS-11_20190428_005411.JPG	Xenophyophore
7	0.614286	0.315476	0.647322	0.335714	SO268-2_160-1_OFOS-11_20190428_005411.JPG	/home/mbani/mardata/project-repos/deepsea-fauna-detection/custom_annotation_tool/parent_images/SO268-2_160-1_OFOS-11_20190428_005411.JPG	Ophioroid
10	0.0383925	0.5553575	0.0999995	0.6059525	SO268-1_021-1_OFOS-02_20190304_135930.JPG	/home/mbani/mardata/project-repos/deepsea-fauna-detection/custom_annotation_tool/parent_images/SO268-1_021-1_OFOS-02_20190304_135930.JPG	Sponge
7	0.8008925	0.918453	0.8312495	0.936905	SO268-1_021-1_OFOS-02_20190304_135930.JPG	/home/mbani/mardata/project-repos/deepsea-fauna-detection/custom_annotation_tool/parent_images/SO268-1_021-1_OFOS-02_20190304_135930.JPG	Ophioroid
2	0.9464285	0.3976195	0.9803575	0.4136905	SO268-1_021-1_OFOS-02_20190304_135930.JPG	/home/mbani/mardata/project-repos/deepsea-fauna-detection/custom_annotation_tool/parent_images/SO268-1_021-1_OFOS-02_20190304_135930.JPG	Coral
2	0.6687495	0.647619	0.7133925	0.688095	SO268-1_021-1_OFOS-02_20190304_135930.JPG	/home/mbani/mardata/project-repos/deepsea-fauna-detection/custom_annotation_tool/parent_images/SO268-1_021-1_OFOS-02_20190304_135930.JPG	Coral
7	0.174107	0.5172615	0.311607	0.6089285	SO268-2_126-1_OFOS-07_20190413_202130.JPG	/home/mbani/mardata/project-repos/deepsea-fauna-detection/custom_annotation_tool/parent_images/SO268-2_126-1_OFOS-07_20190413_202130.JPG	Ophioroid
11	0.4696425	0.795238	0.5017855	0.815476	SO268-2_126-1_OFOS-07_20190413_202130.JPG	/home/mbani/mardata/project-repos/deepsea-fauna-detection/custom_annotation_tool/parent_images/SO268-2_126-1_OFOS-07_20190413_202130.JPG	Xenophyophore
10	0.7178565	0.593453	0.7955355	0.641667	SO268-1_030-1_OFOS-03_20190307_153519.JPG	/home/mbani/mardata/project-repos/deepsea-fauna-detection/custom_annotation_tool/parent_images/SO268-1_030-1_OFOS-03_20190307_153519.JPG	Sponge
10	0.728571	0.23869	0.774107	0.277976	SO268-1_030-1_OFOS-03_20190307_143846.JPG	/home/mbani/mardata/project-repos/deepsea-fauna-detection/custom_annotation_tool/parent_images/SO268-1_030-1_OFOS-03_20190307_143846.JPG	Sponge
7	0.7464285	0.069643	0.8142855	0.108333	SO268-1_030-1_OFOS-03_20190307_143846.JPG	/home/mbani/mardata/project-repos/deepsea-fauna-detection/custom_annotation_tool/parent_images/SO268-1_030-1_OFOS-03_20190307_143846.JPG	Ophioroid
7	0.958036	0.5898815	0.997322	0.6202385	SO268-1_030-1_OFOS-03_20190307_143846.JPG	/home/mbani/mardata/project-repos/deepsea-fauna-detection/custom_annotation_tool/parent_images/SO268-1_030-1_OFOS-03_20190307_143846.JPG	Ophioroid
1	0.455357	0.615476	0.500893	0.645238	SO268-1_063-1_OFOS-04_20190317_032801.JPG	/home/mbani/mardata/project-repos/deepsea-fauna-detection/custom_annotation_tool/parent_images/SO268-1_063-1_OFOS-04_20190317_032801.JPG	Anemone
1	0.029464	0.874405	0.05	0.886905	SO268-1_063-1_OFOS-04_20190317_032801.JPG	/home/mbani/mardata/project-repos/deepsea-fauna-detection/custom_annotation_tool/parent_images/SO268-1_063-1_OFOS-04_20190317_032801.JPG	Anemone
10	0.9035715	0.0095235	0.9276785	0.0261905	SO268-1_063-1_OFOS-04_20190317_032801.JPG	/home/mbani/mardata/project-repos/deepsea-fauna-detection/custom_annotation_tool/parent_images/SO268-1_063-1_OFOS-04_20190317_032801.JPG	Sponge
10	0.8499995	0.744643	0.8883925	0.769643	SO268-1_030-1_OFOS-03_20190307_151943.JPG	/home/mbani/mardata/project-repos/deepsea-fauna-detection/custom_annotation_tool/parent_images/SO268-1_030-1_OFOS-03_20190307_151943.JPG	Sponge
7	0.1285715	0.4660715	0.1901785	0.5011905	SO268-1_030-1_OFOS-03_20190307_151943.JPG	/home/mbani/mardata/project-repos/deepsea-fauna-detection/custom_annotation_tool/parent_images/SO268-1_030-1_OFOS-03_20190307_151943.JPG	Ophioroid
7	0.078571	0.3559525	0.141071	0.4035715	SO268-1_021-1_OFOS-02_20190304_084754.JPG	/home/mbani/mardata/project-repos/deepsea-fauna-detection/custom_annotation_tool/parent_images/SO268-1_021-1_OFOS-02_20190304_084754.JPG	Ophioroid
7	0.5544645	0.3315475	0.5928575	0.3589285	SO268-1_021-1_OFOS-02_20190304_084754.JPG	/home/mbani/mardata/project-repos/deepsea-fauna-detection/custom_annotation_tool/parent_images/SO268-1_021-1_OFOS-02_20190304_084754.JPG	Ophioroid
10	0.208929	0.974405	0.238393	0.999405	SO268-1_030-1_OFOS-03_20190307_112149.JPG	/home/mbani/mardata/project-repos/deepsea-fauna-detection/custom_annotation_tool/parent_images/SO268-1_030-1_OFOS-03_20190307_112149.JPG	Sponge
7	0.38125	0.0351185	0.420536	0.0642855	SO268-1_030-1_OFOS-03_20190307_075732.JPG	/home/mbani/mardata/project-repos/deepsea-fauna-detection/custom_annotation_tool/parent_images/SO268-1_030-1_OFOS-03_20190307_075732.JPG	Ophioroid
7	0.5026785	0.230357	0.5812495	0.282143	SO268-2_126-1_OFOS-07_20190413_194430.JPG	/home/mbani/mardata/project-repos/deepsea-fauna-detection/custom_annotation_tool/parent_images/SO268-2_126-1_OFOS-07_20190413_194430.JPG	Ophioroid
7	0.50625	0.335119	0.595536	0.410119	SO268-1_030-1_OFOS-03_20190307_131710.JPG	/home/mbani/mardata/project-repos/deepsea-fauna-detection/custom_annotation_tool/parent_images/SO268-1_030-1_OFOS-03_20190307_131710.JPG	Ophioroid
7	0.4205355	0.375595	0.4857145	0.422619	SO268-1_030-1_OFOS-03_20190307_131710.JPG	/home/mbani/mardata/project-repos/deepsea-fauna-detection/custom_annotation_tool/parent_images/SO268-1_030-1_OFOS-03_20190307_131710.JPG	Ophioroid
10	0.4357145	0.793452	0.4580355	0.802976	SO268-1_030-1_OFOS-03_20190307_131710.JPG	/home/mbani/mardata/project-repos/deepsea-fauna-detection/custom_annotation_tool/parent_images/SO268-1_030-1_OFOS-03_20190307_131710.JPG	Sponge
4	0.4053575	0.2261905	0.4232145	0.2363095	SO268-1_030-1_OFOS-03_20190307_131710.JPG	/home/mbani/mardata/project-repos/deepsea-fauna-detection/custom_annotation_tool/parent_images/SO268-1_030-1_OFOS-03_20190307_131710.JPG	Gastropod
10	0.3116065	0.034524	0.3705355	0.0875	SO268-2_126-1_OFOS-07_20190413_215140.JPG	/home/mbani/mardata/project-repos/deepsea-fauna-detection/custom_annotation_tool/parent_images/SO268-2_126-1_OFOS-07_20190413_215140.JPG	Sponge
11	0.463393	0.3809525	0.494643	0.4023815	SO268-2_126-1_OFOS-07_20190413_215140.JPG	/home/mbani/mardata/project-repos/deepsea-fauna-detection/custom_annotation_tool/parent_images/SO268-2_126-1_OFOS-07_20190413_215140.JPG	Xenophyophore
7	0.313393	0.3303565	0.463393	0.4345235	SO268-2_100-1_OFOS-05_20190406_070649.JPG	/home/mbani/mardata/project-repos/deepsea-fauna-detection/custom_annotation_tool/parent_images/SO268-2_100-1_OFOS-05_20190406_070649.JPG	Ophioroid
8	0.6241065	0.3291665	0.6767855	0.3672615	SO268-1_063-1_OFOS-04_20190317_024917.JPG	/home/mbani/mardata/project-repos/deepsea-fauna-detection/custom_annotation_tool/parent_images/SO268-1_063-1_OFOS-04_20190317_024917.JPG	Sea Urchin
8	0.6562495	0.466071	0.6946425	0.489881	SO268-1_063-1_OFOS-04_20190317_024917.JPG	/home/mbani/mardata/project-repos/deepsea-fauna-detection/custom_annotation_tool/parent_images/SO268-1_063-1_OFOS-04_20190317_024917.JPG	Sea Urchin
7	0.003572	0.397619	0.145536	0.492857	SO268-1_021-1_OFOS-02_20190304_121620.JPG	/home/mbani/mardata/project-repos/deepsea-fauna-detection/custom_annotation_tool/parent_images/SO268-1_021-1_OFOS-02_20190304_121620.JPG	Ophioroid
10	0.0955355	0.8958335	0.1428565	0.9261905	SO268-1_021-1_OFOS-02_20190304_121620.JPG	/home/mbani/mardata/project-repos/deepsea-fauna-detection/custom_annotation_tool/parent_images/SO268-1_021-1_OFOS-02_20190304_121620.JPG	Sponge
7	0.1785715	0.786905	0.2169645	0.808929	SO268-1_021-1_OFOS-02_20190304_121620.JPG	/home/mbani/mardata/project-repos/deepsea-fauna-detection/custom_annotation_tool/parent_images/SO268-1_021-1_OFOS-02_20190304_121620.JPG	Ophioroid
10	0.2982145	0.2261905	0.3160715	0.2392855	SO268-1_021-1_OFOS-02_20190304_121620.JPG	/home/mbani/mardata/project-repos/deepsea-fauna-detection/custom_annotation_tool/parent_images/SO268-1_021-1_OFOS-02_20190304_121620.JPG	Sponge
4	0.107143	0.430952	0.138393	0.448214	SO268-1_063-1_OFOS-04_20190317_123321.JPG	/home/mbani/mardata/project-repos/deepsea-fauna-detection/custom_annotation_tool/parent_images/SO268-1_063-1_OFOS-04_20190317_123321.JPG	Gastropod
7	0.1714285	0.533333	0.3142855	0.636309	SO268-1_021-1_OFOS-02_20190304_130940.JPG	/home/mbani/mardata/project-repos/deepsea-fauna-detection/custom_annotation_tool/parent_images/SO268-1_021-1_OFOS-02_20190304_130940.JPG	Ophioroid
1	0.883929	0.7845235	0.921429	0.8119045	SO268-2_147-1_OFOS-09_20190421_113307.JPG	/home/mbani/mardata/project-repos/deepsea-fauna-detection/custom_annotation_tool/parent_images/SO268-2_147-1_OFOS-09_20190421_113307.JPG	Anemone
4	0.7848215	0.0857145	0.8062505	0.1005955	SO268-2_147-1_OFOS-09_20190421_113307.JPG	/home/mbani/mardata/project-repos/deepsea-fauna-detection/custom_annotation_tool/parent_images/SO268-2_147-1_OFOS-09_20190421_113307.JPG	Gastropod
10	0.0035715	0.1285715	0.0482145	0.1571425	SO268-1_021-1_OFOS-02_20190304_114540.JPG	/home/mbani/mardata/project-repos/deepsea-fauna-detection/custom_annotation_tool/parent_images/SO268-1_021-1_OFOS-02_20190304_114540.JPG	Sponge
10	0.2410715	0.777976	0.2633925	0.798214	SO268-1_021-1_OFOS-02_20190304_114540.JPG	/home/mbani/mardata/project-repos/deepsea-fauna-detection/custom_annotation_tool/parent_images/SO268-1_021-1_OFOS-02_20190304_114540.JPG	Sponge
10	0.7187505	0.52619	0.7660715	0.568452	SO268-1_021-1_OFOS-02_20190304_165410.JPG	/home/mbani/mardata/project-repos/deepsea-fauna-detection/custom_annotation_tool/parent_images/SO268-1_021-1_OFOS-02_20190304_165410.JPG	Sponge
10	0.729464	0.7303565	0.746428	0.7392855	SO268-1_021-1_OFOS-02_20190304_165410.JPG	/home/mbani/mardata/project-repos/deepsea-fauna-detection/custom_annotation_tool/parent_images/SO268-1_021-1_OFOS-02_20190304_165410.JPG	Sponge
10	0.648214	0.8571425	0.69375	0.8827375	SO268-1_030-1_OFOS-03_20190307_112431.JPG	/home/mbani/mardata/project-repos/deepsea-fauna-detection/custom_annotation_tool/parent_images/SO268-1_030-1_OFOS-03_20190307_112431.JPG	Sponge
4	0.79375	0.480357	0.820536	0.502381	SO268-2_147-1_OFOS-09_20190421_113257.JPG	/home/mbani/mardata/project-repos/deepsea-fauna-detection/custom_annotation_tool/parent_images/SO268-2_147-1_OFOS-09_20190421_113257.JPG	Gastropod
8	0.694643	0.081547	0.725893	0.100595	SO268-2_147-1_OFOS-09_20190421_113257.JPG	/home/mbani/mardata/project-repos/deepsea-fauna-detection/custom_annotation_tool/parent_images/SO268-2_147-1_OFOS-09_20190421_113257.JPG	Sea Urchin
10	0.3499995	0.369643	0.4008925	0.397619	SO268-1_030-1_OFOS-03_20190307_153815.JPG	/home/mbani/mardata/project-repos/deepsea-fauna-detection/custom_annotation_tool/parent_images/SO268-1_030-1_OFOS-03_20190307_153815.JPG	Sponge
7	0.8705355	0.4720235	0.9116065	0.5011905	SO268-1_030-1_OFOS-03_20190307_153815.JPG	/home/mbani/mardata/project-repos/deepsea-fauna-detection/custom_annotation_tool/parent_images/SO268-1_030-1_OFOS-03_20190307_153815.JPG	Ophioroid
7	0.083928	0.602381	0.141964	0.632143	SO268-1_021-1_OFOS-02_20190304_120450.JPG	/home/mbani/mardata/project-repos/deepsea-fauna-detection/custom_annotation_tool/parent_images/SO268-1_021-1_OFOS-02_20190304_120450.JPG	Ophioroid
7	0.3196435	0.455357	0.3732145	0.483333	SO268-1_021-1_OFOS-02_20190304_120450.JPG	/home/mbani/mardata/project-repos/deepsea-fauna-detection/custom_annotation_tool/parent_images/SO268-1_021-1_OFOS-02_20190304_120450.JPG	Ophioroid
7	0.8178575	0.6636905	0.9000005	0.7130955	SO268-1_021-1_OFOS-02_20190304_120450.JPG	/home/mbani/mardata/project-repos/deepsea-fauna-detection/custom_annotation_tool/parent_images/SO268-1_021-1_OFOS-02_20190304_120450.JPG	Ophioroid
10	0.058036	0.9267855	0.084822	0.9446425	SO268-1_021-1_OFOS-02_20190304_120450.JPG	/home/mbani/mardata/project-repos/deepsea-fauna-detection/custom_annotation_tool/parent_images/SO268-1_021-1_OFOS-02_20190304_120450.JPG	Sponge
11	0.6875	0.205953	0.71875	0.224405	SO268-1_021-1_OFOS-02_20190304_120450.JPG	/home/mbani/mardata/project-repos/deepsea-fauna-detection/custom_annotation_tool/parent_images/SO268-1_021-1_OFOS-02_20190304_120450.JPG	Xenophyophore
1	0.297322	0.464881	0.351786	0.501191	SO268-2_147-1_OFOS-09_20190421_132747.JPG	/home/mbani/mardata/project-repos/deepsea-fauna-detection/custom_annotation_tool/parent_images/SO268-2_147-1_OFOS-09_20190421_132747.JPG	Anemone
7	0.3607145	0.936905	0.3848215	0.949405	SO268-2_147-1_OFOS-09_20190421_132747.JPG	/home/mbani/mardata/project-repos/deepsea-fauna-detection/custom_annotation_tool/parent_images/SO268-2_147-1_OFOS-09_20190421_132747.JPG	Ophioroid
10	0.064286	0.125	0.09375	0.14881	SO268-1_021-1_OFOS-02_20190304_124810.JPG	/home/mbani/mardata/project-repos/deepsea-fauna-detection/custom_annotation_tool/parent_images/SO268-1_021-1_OFOS-02_20190304_124810.JPG	Sponge
4	0.2616065	0.6619045	0.2830355	0.6749995	SO268-1_030-1_OFOS-03_20190307_124607.JPG	/home/mbani/mardata/project-repos/deepsea-fauna-detection/custom_annotation_tool/parent_images/SO268-1_030-1_OFOS-03_20190307_124607.JPG	Gastropod
7	0.1803575	0.647619	0.2232145	0.672619	SO268-1_030-1_OFOS-03_20190307_124607.JPG	/home/mbani/mardata/project-repos/deepsea-fauna-detection/custom_annotation_tool/parent_images/SO268-1_030-1_OFOS-03_20190307_124607.JPG	Ophioroid
7	0.010714	0.275595	0.05625	0.300595	SO268-1_030-1_OFOS-03_20190307_124607.JPG	/home/mbani/mardata/project-repos/deepsea-fauna-detection/custom_annotation_tool/parent_images/SO268-1_030-1_OFOS-03_20190307_124607.JPG	Ophioroid
1	0.661607	0.505357	0.742857	0.555357	SO268-1_021-1_OFOS-02_20190304_163154.JPG	/home/mbani/mardata/project-repos/deepsea-fauna-detection/custom_annotation_tool/parent_images/SO268-1_021-1_OFOS-02_20190304_163154.JPG	Anemone
7	0.324107	0.697619	0.459821	0.786309	SO268-1_030-1_OFOS-03_20190307_154119.JPG	/home/mbani/mardata/project-repos/deepsea-fauna-detection/custom_annotation_tool/parent_images/SO268-1_030-1_OFOS-03_20190307_154119.JPG	Ophioroid
10	0.6491075	0.4880955	0.6937505	0.5077385	SO268-1_030-1_OFOS-03_20190307_154119.JPG	/home/mbani/mardata/project-repos/deepsea-fauna-detection/custom_annotation_tool/parent_images/SO268-1_030-1_OFOS-03_20190307_154119.JPG	Sponge
5	0.461607	0.7119045	0.759821	0.8547615	SO268-1_021-1_OFOS-02_20190304_160700.JPG	/home/mbani/mardata/project-repos/deepsea-fauna-detection/custom_annotation_tool/parent_images/SO268-1_021-1_OFOS-02_20190304_160700.JPG	Holothuria
2	0.615179	0.2345235	0.638393	0.2601185	SO268-1_021-1_OFOS-02_20190304_160700.JPG	/home/mbani/mardata/project-repos/deepsea-fauna-detection/custom_annotation_tool/parent_images/SO268-1_021-1_OFOS-02_20190304_160700.JPG	Coral
10	0.6669645	0.564286	0.7053575	0.589286	SO268-2_126-1_OFOS-07_20190414_002839.JPG	/home/mbani/mardata/project-repos/deepsea-fauna-detection/custom_annotation_tool/parent_images/SO268-2_126-1_OFOS-07_20190414_002839.JPG	Sponge
10	0.2633925	0.3130955	0.3098215	0.3559525	SO268-2_126-1_OFOS-07_20190414_002839.JPG	/home/mbani/mardata/project-repos/deepsea-fauna-detection/custom_annotation_tool/parent_images/SO268-2_126-1_OFOS-07_20190414_002839.JPG	Sponge
11	0.8312495	0.389286	0.8589285	0.403572	SO268-2_126-1_OFOS-07_20190414_002839.JPG	/home/mbani/mardata/project-repos/deepsea-fauna-detection/custom_annotation_tool/parent_images/SO268-2_126-1_OFOS-07_20190414_002839.JPG	Xenophyophore
1	0.4321435	0.306548	0.5107145	0.35	SO268-2_128-1_OFOS-08_20190416_081921.JPG	/home/mbani/mardata/project-repos/deepsea-fauna-detection/custom_annotation_tool/parent_images/SO268-2_128-1_OFOS-08_20190416_081921.JPG	Anemone
10	0.5285715	0.079762	0.5687505	0.106548	SO268-1_030-1_OFOS-03_20190307_075508.JPG	/home/mbani/mardata/project-repos/deepsea-fauna-detection/custom_annotation_tool/parent_images/SO268-1_030-1_OFOS-03_20190307_075508.JPG	Sponge
10	0.7866075	0.3833335	0.8232145	0.4059525	SO268-1_030-1_OFOS-03_20190307_075508.JPG	/home/mbani/mardata/project-repos/deepsea-fauna-detection/custom_annotation_tool/parent_images/SO268-1_030-1_OFOS-03_20190307_075508.JPG	Sponge
7	0.051786	0.357143	0.159822	0.426191	SO268-1_030-1_OFOS-03_20190307_120913.JPG	/home/mbani/mardata/project-repos/deepsea-fauna-detection/custom_annotation_tool/parent_images/SO268-1_030-1_OFOS-03_20190307_120913.JPG	Ophioroid
10	0.7883935	0.841667	0.8294645	0.867857	SO268-1_030-1_OFOS-03_20190307_120913.JPG	/home/mbani/mardata/project-repos/deepsea-fauna-detection/custom_annotation_tool/parent_images/SO268-1_030-1_OFOS-03_20190307_120913.JPG	Sponge
1	0.7964285	0.6160715	0.8285715	0.6386905	SO268-2_147-1_OFOS-09_20190421_152127.JPG	/home/mbani/mardata/project-repos/deepsea-fauna-detection/custom_annotation_tool/parent_images/SO268-2_147-1_OFOS-09_20190421_152127.JPG	Anemone
1	0.3089285	0.4035715	0.3392855	0.4250005	SO268-1_063-1_OFOS-04_20190317_022916.JPG	/home/mbani/mardata/project-repos/deepsea-fauna-detection/custom_annotation_tool/parent_images/SO268-1_063-1_OFOS-04_20190317_022916.JPG	Anemone
1	0.5526785	0.6446425	0.5741075	0.6577375	SO268-1_030-1_OFOS-03_20190307_143040.JPG	/home/mbani/mardata/project-repos/deepsea-fauna-detection/custom_annotation_tool/parent_images/SO268-1_030-1_OFOS-03_20190307_143040.JPG	Anemone
7	0.60625	0.664286	0.639286	0.683334	SO268-1_063-1_OFOS-04_20190317_113531.JPG	/home/mbani/mardata/project-repos/deepsea-fauna-detection/custom_annotation_tool/parent_images/SO268-1_063-1_OFOS-04_20190317_113531.JPG	Ophioroid
4	0.0232145	0.4190475	0.0580355	0.4416665	SO268-1_063-1_OFOS-04_20190317_113531.JPG	/home/mbani/mardata/project-repos/deepsea-fauna-detection/custom_annotation_tool/parent_images/SO268-1_063-1_OFOS-04_20190317_113531.JPG	Gastropod
10	0.8919645	0.1	0.9383935	0.129762	SO268-2_126-1_OFOS-07_20190413_180138.JPG	/home/mbani/mardata/project-repos/deepsea-fauna-detection/custom_annotation_tool/parent_images/SO268-2_126-1_OFOS-07_20190413_180138.JPG	Sponge
7	0.4321425	0.230357	0.4660715	0.260119	SO268-2_126-1_OFOS-07_20190413_180138.JPG	/home/mbani/mardata/project-repos/deepsea-fauna-detection/custom_annotation_tool/parent_images/SO268-2_126-1_OFOS-07_20190413_180138.JPG	Ophioroid
3	0.8428575	0.1744045	1.0000005	0.3767855	SO268-1_021-1_OFOS-02_20190304_170500.JPG	/home/mbani/mardata/project-repos/deepsea-fauna-detection/custom_annotation_tool/parent_images/SO268-1_021-1_OFOS-02_20190304_170500.JPG	Fish
4	0.1071425	0.8398815	0.1374995	0.8654765	SO268-2_126-1_OFOS-07_20190413_231300.JPG	/home/mbani/mardata/project-repos/deepsea-fauna-detection/custom_annotation_tool/parent_images/SO268-2_126-1_OFOS-07_20190413_231300.JPG	Gastropod
11	0.6892855	0.248214	0.7133925	0.265476	SO268-2_126-1_OFOS-07_20190413_231300.JPG	/home/mbani/mardata/project-repos/deepsea-fauna-detection/custom_annotation_tool/parent_images/SO268-2_126-1_OFOS-07_20190413_231300.JPG	Xenophyophore
11	0.745536	0.2708335	0.770536	0.2869045	SO268-2_126-1_OFOS-07_20190413_231300.JPG	/home/mbani/mardata/project-repos/deepsea-fauna-detection/custom_annotation_tool/parent_images/SO268-2_126-1_OFOS-07_20190413_231300.JPG	Xenophyophore
1	0.6000005	0.5880955	0.6491075	0.6172625	SO268-1_063-1_OFOS-04_20190317_025457.JPG	/home/mbani/mardata/project-repos/deepsea-fauna-detection/custom_annotation_tool/parent_images/SO268-1_063-1_OFOS-04_20190317_025457.JPG	Anemone
8	0.4535715	0.2095235	0.4794645	0.2291665	SO268-1_063-1_OFOS-04_20190317_025457.JPG	/home/mbani/mardata/project-repos/deepsea-fauna-detection/custom_annotation_tool/parent_images/SO268-1_063-1_OFOS-04_20190317_025457.JPG	Sea Urchin
5	0.2562505	0.5517855	0.3160715	0.6196425	SO268-1_021-1_OFOS-02_20190304_192310.JPG	/home/mbani/mardata/project-repos/deepsea-fauna-detection/custom_annotation_tool/parent_images/SO268-1_021-1_OFOS-02_20190304_192310.JPG	Holothuria
11	0.250893	0.630952	0.274107	0.65	SO268-1_021-1_OFOS-02_20190304_192310.JPG	/home/mbani/mardata/project-repos/deepsea-fauna-detection/custom_annotation_tool/parent_images/SO268-1_021-1_OFOS-02_20190304_192310.JPG	Xenophyophore
10	0.1303575	0.4720235	0.2187505	0.5148805	SO268-1_030-1_OFOS-03_20190307_121905.JPG	/home/mbani/mardata/project-repos/deepsea-fauna-detection/custom_annotation_tool/parent_images/SO268-1_030-1_OFOS-03_20190307_121905.JPG	Sponge
1	0.7624995	0.552381	0.8071425	0.582143	SO268-1_030-1_OFOS-03_20190307_152619.JPG	/home/mbani/mardata/project-repos/deepsea-fauna-detection/custom_annotation_tool/parent_images/SO268-1_030-1_OFOS-03_20190307_152619.JPG	Anemone
11	0.5428575	0.584524	0.5714285	0.606548	SO268-1_030-1_OFOS-03_20190307_152619.JPG	/home/mbani/mardata/project-repos/deepsea-fauna-detection/custom_annotation_tool/parent_images/SO268-1_030-1_OFOS-03_20190307_152619.JPG	Xenophyophore
10	0.3535715	0.6666665	0.4008925	0.7005955	SO268-1_030-1_OFOS-03_20190307_062432.JPG	/home/mbani/mardata/project-repos/deepsea-fauna-detection/custom_annotation_tool/parent_images/SO268-1_030-1_OFOS-03_20190307_062432.JPG	Sponge
2	0.2633925	0.0517855	0.3080355	0.0934525	SO268-1_030-1_OFOS-03_20190307_062432.JPG	/home/mbani/mardata/project-repos/deepsea-fauna-detection/custom_annotation_tool/parent_images/SO268-1_030-1_OFOS-03_20190307_062432.JPG	Coral
10	0.358929	0.899405	0.400893	0.926191	SO268-1_030-1_OFOS-03_20190307_120941.JPG	/home/mbani/mardata/project-repos/deepsea-fauna-detection/custom_annotation_tool/parent_images/SO268-1_030-1_OFOS-03_20190307_120941.JPG	Sponge
11	0.2267855	0.244643	0.2919645	0.283929	SO268-1_030-1_OFOS-03_20190307_120941.JPG	/home/mbani/mardata/project-repos/deepsea-fauna-detection/custom_annotation_tool/parent_images/SO268-1_030-1_OFOS-03_20190307_120941.JPG	Xenophyophore
11	0.420536	0.6928575	0.451786	0.7172625	SO268-1_030-1_OFOS-03_20190307_120941.JPG	/home/mbani/mardata/project-repos/deepsea-fauna-detection/custom_annotation_tool/parent_images/SO268-1_030-1_OFOS-03_20190307_120941.JPG	Xenophyophore
10	0.241072	0.7249995	0.295536	0.7696425	SO268-2_126-1_OFOS-07_20190414_003439.JPG	/home/mbani/mardata/project-repos/deepsea-fauna-detection/custom_annotation_tool/parent_images/SO268-2_126-1_OFOS-07_20190414_003439.JPG	Sponge
7	0.082143	0.4470235	0.258929	0.5559525	SO268-1_030-1_OFOS-03_20190307_145910.JPG	/home/mbani/mardata/project-repos/deepsea-fauna-detection/custom_annotation_tool/parent_images/SO268-1_030-1_OFOS-03_20190307_145910.JPG	Ophioroid
4	0.324107	0.807143	0.344643	0.822619	SO268-2_147-1_OFOS-09_20190421_100907.JPG	/home/mbani/mardata/project-repos/deepsea-fauna-detection/custom_annotation_tool/parent_images/SO268-2_147-1_OFOS-09_20190421_100907.JPG	Gastropod
10	0.9125	0.5351195	0.966964	0.5684525	SO268-2_126-1_OFOS-07_20190413_165808.JPG	/home/mbani/mardata/project-repos/deepsea-fauna-detection/custom_annotation_tool/parent_images/SO268-2_126-1_OFOS-07_20190413_165808.JPG	Sponge
5	0.576786	0.208929	0.64375	0.269643	SO268-2_126-1_OFOS-07_20190413_165808.JPG	/home/mbani/mardata/project-repos/deepsea-fauna-detection/custom_annotation_tool/parent_images/SO268-2_126-1_OFOS-07_20190413_165808.JPG	Holothuria
4	0.1785715	0.413095	0.1982145	0.427381	SO268-1_063-1_OFOS-04_20190317_081321.JPG	/home/mbani/mardata/project-repos/deepsea-fauna-detection/custom_annotation_tool/parent_images/SO268-1_063-1_OFOS-04_20190317_081321.JPG	Gastropod
10	0.0035715	0.523809	0.0258925	0.542857	SO268-1_030-1_OFOS-03_20190307_122919.JPG	/home/mbani/mardata/project-repos/deepsea-fauna-detection/custom_annotation_tool/parent_images/SO268-1_030-1_OFOS-03_20190307_122919.JPG	Sponge
4	0.053572	0.4857145	0.083036	0.4976195	SO268-1_030-1_OFOS-03_20190307_122919.JPG	/home/mbani/mardata/project-repos/deepsea-fauna-detection/custom_annotation_tool/parent_images/SO268-1_030-1_OFOS-03_20190307_122919.JPG	Gastropod
10	0.521429	0.629762	0.588393	0.677976	SO268-1_021-1_OFOS-02_20190304_140210.JPG	/home/mbani/mardata/project-repos/deepsea-fauna-detection/custom_annotation_tool/parent_images/SO268-1_021-1_OFOS-02_20190304_140210.JPG	Sponge
7	0.7410715	0.3636905	0.8151785	0.4053575	SO268-1_021-1_OFOS-02_20190304_140210.JPG	/home/mbani/mardata/project-repos/deepsea-fauna-detection/custom_annotation_tool/parent_images/SO268-1_021-1_OFOS-02_20190304_140210.JPG	Ophioroid
5	0.008928	0.4500005	0.154464	0.5601195	SO268-2_126-1_OFOS-07_20190414_011509.JPG	/home/mbani/mardata/project-repos/deepsea-fauna-detection/custom_annotation_tool/parent_images/SO268-2_126-1_OFOS-07_20190414_011509.JPG	Holothuria
11	0.333929	0.622619	0.352679	0.636905	SO268-2_126-1_OFOS-07_20190414_011509.JPG	/home/mbani/mardata/project-repos/deepsea-fauna-detection/custom_annotation_tool/parent_images/SO268-2_126-1_OFOS-07_20190414_011509.JPG	Xenophyophore
9	0.6660715	0.627381	0.8125005	0.716667	SO268-1_063-1_OFOS-04_20190317_104311.JPG	/home/mbani/mardata/project-repos/deepsea-fauna-detection/custom_annotation_tool/parent_images/SO268-1_063-1_OFOS-04_20190317_104311.JPG	Shrimp
1	0.197322	0.128571	0.258036	0.170833	SO268-1_030-1_OFOS-03_20190307_123707.JPG	/home/mbani/mardata/project-repos/deepsea-fauna-detection/custom_annotation_tool/parent_images/SO268-1_030-1_OFOS-03_20190307_123707.JPG	Anemone
11	0.6428575	0.720238	0.6875005	0.747024	SO268-1_030-1_OFOS-03_20190307_123707.JPG	/home/mbani/mardata/project-repos/deepsea-fauna-detection/custom_annotation_tool/parent_images/SO268-1_030-1_OFOS-03_20190307_123707.JPG	Xenophyophore
7	0.4446425	0.70119	0.6017855	0.80119	SO268-1_030-1_OFOS-03_20190307_123707.JPG	/home/mbani/mardata/project-repos/deepsea-fauna-detection/custom_annotation_tool/parent_images/SO268-1_030-1_OFOS-03_20190307_123707.JPG	Ophioroid
11	0.46875	0.357738	0.50625	0.37619	SO268-1_030-1_OFOS-03_20190307_123707.JPG	/home/mbani/mardata/project-repos/deepsea-fauna-detection/custom_annotation_tool/parent_images/SO268-1_030-1_OFOS-03_20190307_123707.JPG	Xenophyophore
10	0.5357145	0.030357	0.5642855	0.057143	SO268-2_100-1_OFOS-05_20190406_073350.JPG	/home/mbani/mardata/project-repos/deepsea-fauna-detection/custom_annotation_tool/parent_images/SO268-2_100-1_OFOS-05_20190406_073350.JPG	Sponge
7	0.8633925	0.113095	0.9035715	0.141071	SO268-2_100-1_OFOS-05_20190406_073350.JPG	/home/mbani/mardata/project-repos/deepsea-fauna-detection/custom_annotation_tool/parent_images/SO268-2_100-1_OFOS-05_20190406_073350.JPG	Ophioroid
7	0.53125	0.342857	0.5875	0.385119	SO268-1_021-1_OFOS-02_20190304_113930.JPG	/home/mbani/mardata/project-repos/deepsea-fauna-detection/custom_annotation_tool/parent_images/SO268-1_021-1_OFOS-02_20190304_113930.JPG	Ophioroid
4	0.163393	0.7958335	0.213393	0.8232145	SO268-1_021-1_OFOS-02_20190304_130920.JPG	/home/mbani/mardata/project-repos/deepsea-fauna-detection/custom_annotation_tool/parent_images/SO268-1_021-1_OFOS-02_20190304_130920.JPG	Gastropod
2	0.1785715	0.2553575	0.2258925	0.2761905	SO268-1_021-1_OFOS-02_20190304_130920.JPG	/home/mbani/mardata/project-repos/deepsea-fauna-detection/custom_annotation_tool/parent_images/SO268-1_021-1_OFOS-02_20190304_130920.JPG	Coral
2	0.6017855	0.3797615	0.6366065	0.3946425	SO268-1_021-1_OFOS-02_20190304_130920.JPG	/home/mbani/mardata/project-repos/deepsea-fauna-detection/custom_annotation_tool/parent_images/SO268-1_021-1_OFOS-02_20190304_130920.JPG	Coral
7	0.0285715	0.331548	0.2000005	0.434524	SO268-2_160-1_OFOS-11_20190428_000251.JPG	/home/mbani/mardata/project-repos/deepsea-fauna-detection/custom_annotation_tool/parent_images/SO268-2_160-1_OFOS-11_20190428_000251.JPG	Ophioroid
11	0.101786	0.786905	0.134822	0.805357	SO268-2_160-1_OFOS-11_20190428_000251.JPG	/home/mbani/mardata/project-repos/deepsea-fauna-detection/custom_annotation_tool/parent_images/SO268-2_160-1_OFOS-11_20190428_000251.JPG	Xenophyophore
1	0.6696425	0.5107145	0.7937495	0.5880955	SO268-2_126-1_OFOS-07_20190414_013139.JPG	/home/mbani/mardata/project-repos/deepsea-fauna-detection/custom_annotation_tool/parent_images/SO268-2_126-1_OFOS-07_20190414_013139.JPG	Anemone
10	0.849107	0.5273805	0.880357	0.5440475	SO268-2_126-1_OFOS-07_20190414_013139.JPG	/home/mbani/mardata/project-repos/deepsea-fauna-detection/custom_annotation_tool/parent_images/SO268-2_126-1_OFOS-07_20190414_013139.JPG	Sponge
8	0.7035715	0.579762	0.7375005	0.601786	SO268-2_147-1_OFOS-09_20190421_153137.JPG	/home/mbani/mardata/project-repos/deepsea-fauna-detection/custom_annotation_tool/parent_images/SO268-2_147-1_OFOS-09_20190421_153137.JPG	Sea Urchin
10	0.6125005	0.4517855	0.6285715	0.4684525	SO268-1_021-1_OFOS-02_20190304_185610.JPG	/home/mbani/mardata/project-repos/deepsea-fauna-detection/custom_annotation_tool/parent_images/SO268-1_021-1_OFOS-02_20190304_185610.JPG	Sponge
7	0.8723215	0.457738	0.8883925	0.465476	SO268-1_021-1_OFOS-02_20190304_185610.JPG	/home/mbani/mardata/project-repos/deepsea-fauna-detection/custom_annotation_tool/parent_images/SO268-1_021-1_OFOS-02_20190304_185610.JPG	Ophioroid
7	0.8232145	0.549405	0.8366075	0.555953	SO268-1_021-1_OFOS-02_20190304_185610.JPG	/home/mbani/mardata/project-repos/deepsea-fauna-detection/custom_annotation_tool/parent_images/SO268-1_021-1_OFOS-02_20190304_185610.JPG	Ophioroid
2	0.3919645	0.2428575	0.4428575	0.2607145	SO268-1_021-1_OFOS-02_20190304_185610.JPG	/home/mbani/mardata/project-repos/deepsea-fauna-detection/custom_annotation_tool/parent_images/SO268-1_021-1_OFOS-02_20190304_185610.JPG	Coral
11	0.3776785	0.6636905	0.4098215	0.6863095	SO268-1_021-1_OFOS-02_20190304_185610.JPG	/home/mbani/mardata/project-repos/deepsea-fauna-detection/custom_annotation_tool/parent_images/SO268-1_021-1_OFOS-02_20190304_185610.JPG	Xenophyophore
11	0.84375	0.5821425	0.870536	0.5999995	SO268-1_021-1_OFOS-02_20190304_185610.JPG	/home/mbani/mardata/project-repos/deepsea-fauna-detection/custom_annotation_tool/parent_images/SO268-1_021-1_OFOS-02_20190304_185610.JPG	Xenophyophore
5	0.703571	0.5130955	0.784821	0.5636905	SO268-2_126-1_OFOS-07_20190414_002359.JPG	/home/mbani/mardata/project-repos/deepsea-fauna-detection/custom_annotation_tool/parent_images/SO268-2_126-1_OFOS-07_20190414_002359.JPG	Holothuria
7	0.953571	0.5601185	0.999107	0.5922615	SO268-1_021-1_OFOS-02_20190304_191659.JPG	/home/mbani/mardata/project-repos/deepsea-fauna-detection/custom_annotation_tool/parent_images/SO268-1_021-1_OFOS-02_20190304_191659.JPG	Ophioroid
7	0.494643	0.7357145	0.657143	0.8398815	SO268-1_021-1_OFOS-02_20190304_191659.JPG	/home/mbani/mardata/project-repos/deepsea-fauna-detection/custom_annotation_tool/parent_images/SO268-1_021-1_OFOS-02_20190304_191659.JPG	Ophioroid
2	0.869643	0.34881	0.921429	0.394048	SO268-1_021-1_OFOS-02_20190304_191659.JPG	/home/mbani/mardata/project-repos/deepsea-fauna-detection/custom_annotation_tool/parent_images/SO268-1_021-1_OFOS-02_20190304_191659.JPG	Coral
7	0.5946425	0.3047615	0.6455355	0.3339285	SO268-1_021-1_OFOS-02_20190304_191659.JPG	/home/mbani/mardata/project-repos/deepsea-fauna-detection/custom_annotation_tool/parent_images/SO268-1_021-1_OFOS-02_20190304_191659.JPG	Ophioroid
2	0.7857145	0.150595	0.8196435	0.173809	SO268-1_021-1_OFOS-02_20190304_191659.JPG	/home/mbani/mardata/project-repos/deepsea-fauna-detection/custom_annotation_tool/parent_images/SO268-1_021-1_OFOS-02_20190304_191659.JPG	Coral
1	0.3875	0.477381	0.408036	0.491071	SO268-1_063-1_OFOS-04_20190317_023147.JPG	/home/mbani/mardata/project-repos/deepsea-fauna-detection/custom_annotation_tool/parent_images/SO268-1_063-1_OFOS-04_20190317_023147.JPG	Anemone
7	0.79375	0.354167	0.9125	0.439881	SO268-1_030-1_OFOS-03_20190307_135055.JPG	/home/mbani/mardata/project-repos/deepsea-fauna-detection/custom_annotation_tool/parent_images/SO268-1_030-1_OFOS-03_20190307_135055.JPG	Ophioroid
1	0.464286	0.520238	0.508036	0.548214	SO268-1_063-1_OFOS-04_20190317_090441.JPG	/home/mbani/mardata/project-repos/deepsea-fauna-detection/custom_annotation_tool/parent_images/SO268-1_063-1_OFOS-04_20190317_090441.JPG	Anemone
7	0.8866075	0.214881	0.9419645	0.255357	SO268-1_063-1_OFOS-04_20190317_090441.JPG	/home/mbani/mardata/project-repos/deepsea-fauna-detection/custom_annotation_tool/parent_images/SO268-1_063-1_OFOS-04_20190317_090441.JPG	Ophioroid
7	0.040178	0.6125	0.085714	0.63869	SO268-1_063-1_OFOS-04_20190317_090441.JPG	/home/mbani/mardata/project-repos/deepsea-fauna-detection/custom_annotation_tool/parent_images/SO268-1_063-1_OFOS-04_20190317_090441.JPG	Ophioroid
5	0.5750005	0.7767855	0.7848215	0.9214285	SO268-2_160-1_OFOS-11_20190428_011131.JPG	/home/mbani/mardata/project-repos/deepsea-fauna-detection/custom_annotation_tool/parent_images/SO268-2_160-1_OFOS-11_20190428_011131.JPG	Holothuria
7	0.908036	0.805357	0.976786	0.844643	SO268-2_160-1_OFOS-11_20190428_011131.JPG	/home/mbani/mardata/project-repos/deepsea-fauna-detection/custom_annotation_tool/parent_images/SO268-2_160-1_OFOS-11_20190428_011131.JPG	Ophioroid
7	0.4508925	0.577976	0.5267855	0.62619	SO268-2_160-1_OFOS-11_20190428_011131.JPG	/home/mbani/mardata/project-repos/deepsea-fauna-detection/custom_annotation_tool/parent_images/SO268-2_160-1_OFOS-11_20190428_011131.JPG	Ophioroid
10	0.5750005	0.2077375	0.6160715	0.2416665	SO268-2_126-1_OFOS-07_20190413_170748.JPG	/home/mbani/mardata/project-repos/deepsea-fauna-detection/custom_annotation_tool/parent_images/SO268-2_126-1_OFOS-07_20190413_170748.JPG	Sponge
1	0.7357145	0.3636905	0.7723215	0.3910715	SO268-2_128-1_OFOS-08_20190416_115531.JPG	/home/mbani/mardata/project-repos/deepsea-fauna-detection/custom_annotation_tool/parent_images/SO268-2_128-1_OFOS-08_20190416_115531.JPG	Anemone
4	0.4767855	0.349405	0.4982145	0.364881	SO268-1_030-1_OFOS-03_20190307_074335.JPG	/home/mbani/mardata/project-repos/deepsea-fauna-detection/custom_annotation_tool/parent_images/SO268-1_030-1_OFOS-03_20190307_074335.JPG	Gastropod
10	0.574107	0.467262	0.647321	0.517262	SO268-1_021-1_OFOS-02_20190304_135610.JPG	/home/mbani/mardata/project-repos/deepsea-fauna-detection/custom_annotation_tool/parent_images/SO268-1_021-1_OFOS-02_20190304_135610.JPG	Sponge
10	0.484822	0.544643	0.645536	0.668453	SO268-2_100-1_OFOS-05_20190406_071540.JPG	/home/mbani/mardata/project-repos/deepsea-fauna-detection/custom_annotation_tool/parent_images/SO268-2_100-1_OFOS-05_20190406_071540.JPG	Sponge
3	0.0812505	0.676786	0.3178575	0.817262	SO268-2_100-1_OFOS-05_20190406_071540.JPG	/home/mbani/mardata/project-repos/deepsea-fauna-detection/custom_annotation_tool/parent_images/SO268-2_100-1_OFOS-05_20190406_071540.JPG	Fish
7	0.4017855	0.361905	0.5946425	0.483929	SO268-2_160-1_OFOS-11_20190428_005501.JPG	/home/mbani/mardata/project-repos/deepsea-fauna-detection/custom_annotation_tool/parent_images/SO268-2_160-1_OFOS-11_20190428_005501.JPG	Ophioroid
7	0.3812505	0.1696425	0.4303575	0.2017855	SO268-2_160-1_OFOS-11_20190428_005501.JPG	/home/mbani/mardata/project-repos/deepsea-fauna-detection/custom_annotation_tool/parent_images/SO268-2_160-1_OFOS-11_20190428_005501.JPG	Ophioroid
11	0.1133925	0.758928	0.1517855	0.777976	SO268-2_160-1_OFOS-11_20190428_005501.JPG	/home/mbani/mardata/project-repos/deepsea-fauna-detection/custom_annotation_tool/parent_images/SO268-2_160-1_OFOS-11_20190428_005501.JPG	Xenophyophore
5	0.7919645	0.0934525	0.9285715	0.1690475	SO268-2_147-1_OFOS-09_20190421_123717.JPG	/home/mbani/mardata/project-repos/deepsea-fauna-detection/custom_annotation_tool/parent_images/SO268-2_147-1_OFOS-09_20190421_123717.JPG	Holothuria
10	0.335714	0.22381	0.41875	0.28631	SO268-1_030-1_OFOS-03_20190307_121522.JPG	/home/mbani/mardata/project-repos/deepsea-fauna-detection/custom_annotation_tool/parent_images/SO268-1_030-1_OFOS-03_20190307_121522.JPG	Sponge
11	0.2875005	0.2845235	0.3160715	0.3011905	SO268-1_030-1_OFOS-03_20190307_121522.JPG	/home/mbani/mardata/project-repos/deepsea-fauna-detection/custom_annotation_tool/parent_images/SO268-1_030-1_OFOS-03_20190307_121522.JPG	Xenophyophore
7	0.5196425	0.23869	0.6285715	0.28869	SO268-1_063-1_OFOS-04_20190317_105901.JPG	/home/mbani/mardata/project-repos/deepsea-fauna-detection/custom_annotation_tool/parent_images/SO268-1_063-1_OFOS-04_20190317_105901.JPG	Ophioroid
4	0.4732145	0.208929	0.5160715	0.235119	SO268-1_063-1_OFOS-04_20190317_105901.JPG	/home/mbani/mardata/project-repos/deepsea-fauna-detection/custom_annotation_tool/parent_images/SO268-1_063-1_OFOS-04_20190317_105901.JPG	Gastropod
8	0.4464285	0.0636905	0.4785715	0.0851195	SO268-1_063-1_OFOS-04_20190317_105901.JPG	/home/mbani/mardata/project-repos/deepsea-fauna-detection/custom_annotation_tool/parent_images/SO268-1_063-1_OFOS-04_20190317_105901.JPG	Sea Urchin
10	0.020536	0.163095	0.089286	0.208333	SO268-1_030-1_OFOS-03_20190307_085910.JPG	/home/mbani/mardata/project-repos/deepsea-fauna-detection/custom_annotation_tool/parent_images/SO268-1_030-1_OFOS-03_20190307_085910.JPG	Sponge
7	0.059822	0.215476	0.151786	0.248214	SO268-1_030-1_OFOS-03_20190307_085910.JPG	/home/mbani/mardata/project-repos/deepsea-fauna-detection/custom_annotation_tool/parent_images/SO268-1_030-1_OFOS-03_20190307_085910.JPG	Ophioroid
7	0.111607	0.777976	0.141071	0.798214	SO268-1_030-1_OFOS-03_20190307_085910.JPG	/home/mbani/mardata/project-repos/deepsea-fauna-detection/custom_annotation_tool/parent_images/SO268-1_030-1_OFOS-03_20190307_085910.JPG	Ophioroid
10	0.000893	0.096429	0.036607	0.124405	SO268-2_126-1_OFOS-07_20190413_171008.JPG	/home/mbani/mardata/project-repos/deepsea-fauna-detection/custom_annotation_tool/parent_images/SO268-2_126-1_OFOS-07_20190413_171008.JPG	Sponge
11	0.4107145	0.5946425	0.4455355	0.6160715	SO268-2_126-1_OFOS-07_20190413_171008.JPG	/home/mbani/mardata/project-repos/deepsea-fauna-detection/custom_annotation_tool/parent_images/SO268-2_126-1_OFOS-07_20190413_171008.JPG	Xenophyophore
11	0.9214285	0.37381	0.9642855	0.39881	SO268-2_126-1_OFOS-07_20190413_171008.JPG	/home/mbani/mardata/project-repos/deepsea-fauna-detection/custom_annotation_tool/parent_images/SO268-2_126-1_OFOS-07_20190413_171008.JPG	Xenophyophore
11	0.3196425	0.3875	0.3473215	0.402976	SO268-2_126-1_OFOS-07_20190413_171008.JPG	/home/mbani/mardata/project-repos/deepsea-fauna-detection/custom_annotation_tool/parent_images/SO268-2_126-1_OFOS-07_20190413_171008.JPG	Xenophyophore
11	0.0821425	0.713691	0.1142855	0.732143	SO268-2_126-1_OFOS-07_20190413_171008.JPG	/home/mbani/mardata/project-repos/deepsea-fauna-detection/custom_annotation_tool/parent_images/SO268-2_126-1_OFOS-07_20190413_171008.JPG	Xenophyophore
5	0.9276785	0.7244045	0.9999995	0.7797615	SO268-2_147-1_OFOS-09_20190421_123707.JPG	/home/mbani/mardata/project-repos/deepsea-fauna-detection/custom_annotation_tool/parent_images/SO268-2_147-1_OFOS-09_20190421_123707.JPG	Holothuria
4	0.476786	0.0833335	0.509822	0.1059525	SO268-2_128-1_OFOS-08_20190416_130900.JPG	/home/mbani/mardata/project-repos/deepsea-fauna-detection/custom_annotation_tool/parent_images/SO268-2_128-1_OFOS-08_20190416_130900.JPG	Gastropod
7	0.8803565	0.369048	0.9330355	0.403572	SO268-2_128-1_OFOS-08_20190416_130900.JPG	/home/mbani/mardata/project-repos/deepsea-fauna-detection/custom_annotation_tool/parent_images/SO268-2_128-1_OFOS-08_20190416_130900.JPG	Ophioroid
4	0.916072	0.6232145	0.945536	0.6440475	SO268-2_147-1_OFOS-09_20190421_121047.JPG	/home/mbani/mardata/project-repos/deepsea-fauna-detection/custom_annotation_tool/parent_images/SO268-2_147-1_OFOS-09_20190421_121047.JPG	Gastropod
1	0.0526785	0.2303565	0.1616075	0.2892855	SO268-2_100-1_OFOS-05_20190406_124349.JPG	/home/mbani/mardata/project-repos/deepsea-fauna-detection/custom_annotation_tool/parent_images/SO268-2_100-1_OFOS-05_20190406_124349.JPG	Anemone
7	0.461607	0.6672615	0.519643	0.7101185	SO268-1_030-1_OFOS-03_20190307_101635.JPG	/home/mbani/mardata/project-repos/deepsea-fauna-detection/custom_annotation_tool/parent_images/SO268-1_030-1_OFOS-03_20190307_101635.JPG	Ophioroid
7	0.384822	0.355952	0.445536	0.402976	SO268-1_030-1_OFOS-03_20190307_101635.JPG	/home/mbani/mardata/project-repos/deepsea-fauna-detection/custom_annotation_tool/parent_images/SO268-1_030-1_OFOS-03_20190307_101635.JPG	Ophioroid
7	0.467857	0.0434525	0.524107	0.0815475	SO268-1_030-1_OFOS-03_20190307_101635.JPG	/home/mbani/mardata/project-repos/deepsea-fauna-detection/custom_annotation_tool/parent_images/SO268-1_030-1_OFOS-03_20190307_101635.JPG	Ophioroid
11	0.4919645	0.5	0.5348215	0.517262	SO268-1_030-1_OFOS-03_20190307_101635.JPG	/home/mbani/mardata/project-repos/deepsea-fauna-detection/custom_annotation_tool/parent_images/SO268-1_030-1_OFOS-03_20190307_101635.JPG	Xenophyophore
7	0.925	0.423214	1	0.4875	SO268-1_021-1_OFOS-02_20190304_150010.JPG	/home/mbani/mardata/project-repos/deepsea-fauna-detection/custom_annotation_tool/parent_images/SO268-1_021-1_OFOS-02_20190304_150010.JPG	Ophioroid
5	0.8625	0.6184525	0.91875	0.6708335	SO268-1_021-1_OFOS-02_20190304_150010.JPG	/home/mbani/mardata/project-repos/deepsea-fauna-detection/custom_annotation_tool/parent_images/SO268-1_021-1_OFOS-02_20190304_150010.JPG	Holothuria
7	0.759822	0.711905	0.951786	0.818453	SO268-1_021-1_OFOS-02_20190304_101950.JPG	/home/mbani/mardata/project-repos/deepsea-fauna-detection/custom_annotation_tool/parent_images/SO268-1_021-1_OFOS-02_20190304_101950.JPG	Ophioroid
7	0.3410715	0.0630955	0.4133925	0.1279765	SO268-1_021-1_OFOS-02_20190304_101950.JPG	/home/mbani/mardata/project-repos/deepsea-fauna-detection/custom_annotation_tool/parent_images/SO268-1_021-1_OFOS-02_20190304_101950.JPG	Ophioroid
7	0.542857	0.742857	0.600893	0.791667	SO268-1_063-1_OFOS-04_20190317_035627.JPG	/home/mbani/mardata/project-repos/deepsea-fauna-detection/custom_annotation_tool/parent_images/SO268-1_063-1_OFOS-04_20190317_035627.JPG	Ophioroid
11	0.5205355	0.3077385	0.5633925	0.3285715	SO268-2_126-1_OFOS-07_20190413_182238.JPG	/home/mbani/mardata/project-repos/deepsea-fauna-detection/custom_annotation_tool/parent_images/SO268-2_126-1_OFOS-07_20190413_182238.JPG	Xenophyophore
5	0.1866075	0.4898805	0.2732145	0.5374995	SO268-1_021-1_OFOS-02_20190304_141640.JPG	/home/mbani/mardata/project-repos/deepsea-fauna-detection/custom_annotation_tool/parent_images/SO268-1_021-1_OFOS-02_20190304_141640.JPG	Holothuria
10	0.7910715	0.6619045	0.8232145	0.6797615	SO268-1_030-1_OFOS-03_20190307_145655.JPG	/home/mbani/mardata/project-repos/deepsea-fauna-detection/custom_annotation_tool/parent_images/SO268-1_030-1_OFOS-03_20190307_145655.JPG	Sponge
7	0.172321	0.2434525	0.228571	0.2845235	SO268-1_030-1_OFOS-03_20190307_145655.JPG	/home/mbani/mardata/project-repos/deepsea-fauna-detection/custom_annotation_tool/parent_images/SO268-1_030-1_OFOS-03_20190307_145655.JPG	Ophioroid
7	0.4651785	0.4922615	0.5491075	0.5446425	SO268-2_160-1_OFOS-11_20190427_221721.JPG	/home/mbani/mardata/project-repos/deepsea-fauna-detection/custom_annotation_tool/parent_images/SO268-2_160-1_OFOS-11_20190427_221721.JPG	Ophioroid
7	0.3285715	0.5130955	0.3964285	0.5434525	SO268-2_160-1_OFOS-11_20190427_221721.JPG	/home/mbani/mardata/project-repos/deepsea-fauna-detection/custom_annotation_tool/parent_images/SO268-2_160-1_OFOS-11_20190427_221721.JPG	Ophioroid
11	0.205357	0.186905	0.238393	0.211905	SO268-2_160-1_OFOS-11_20190427_221721.JPG	/home/mbani/mardata/project-repos/deepsea-fauna-detection/custom_annotation_tool/parent_images/SO268-2_160-1_OFOS-11_20190427_221721.JPG	Xenophyophore
11	0.2526785	0.1976195	0.2874995	0.2202385	SO268-2_160-1_OFOS-11_20190427_221721.JPG	/home/mbani/mardata/project-repos/deepsea-fauna-detection/custom_annotation_tool/parent_images/SO268-2_160-1_OFOS-11_20190427_221721.JPG	Xenophyophore
11	0.055357	0.322619	0.091071	0.344643	SO268-2_160-1_OFOS-11_20190427_221721.JPG	/home/mbani/mardata/project-repos/deepsea-fauna-detection/custom_annotation_tool/parent_images/SO268-2_160-1_OFOS-11_20190427_221721.JPG	Xenophyophore
7	0.860714	0.605357	0.996428	0.728571	SO268-1_030-1_OFOS-03_20190307_132225.JPG	/home/mbani/mardata/project-repos/deepsea-fauna-detection/custom_annotation_tool/parent_images/SO268-1_030-1_OFOS-03_20190307_132225.JPG	Ophioroid
7	0.738393	0.3744045	0.796429	0.4047615	SO268-1_030-1_OFOS-03_20190307_132225.JPG	/home/mbani/mardata/project-repos/deepsea-fauna-detection/custom_annotation_tool/parent_images/SO268-1_030-1_OFOS-03_20190307_132225.JPG	Ophioroid
11	0.354464	0.610119	0.391964	0.633333	SO268-1_030-1_OFOS-03_20190307_132225.JPG	/home/mbani/mardata/project-repos/deepsea-fauna-detection/custom_annotation_tool/parent_images/SO268-1_030-1_OFOS-03_20190307_132225.JPG	Xenophyophore
10	0.9089285	0.0166665	0.9348215	0.0345235	SO268-1_030-1_OFOS-03_20190307_142919.JPG	/home/mbani/mardata/project-repos/deepsea-fauna-detection/custom_annotation_tool/parent_images/SO268-1_030-1_OFOS-03_20190307_142919.JPG	Sponge
11	0.305357	0.553572	0.355357	0.584524	SO268-1_030-1_OFOS-03_20190307_142919.JPG	/home/mbani/mardata/project-repos/deepsea-fauna-detection/custom_annotation_tool/parent_images/SO268-1_030-1_OFOS-03_20190307_142919.JPG	Xenophyophore
1	0.0071435	0.4041665	0.0357145	0.4208335	SO268-1_063-1_OFOS-04_20190317_031816.JPG	/home/mbani/mardata/project-repos/deepsea-fauna-detection/custom_annotation_tool/parent_images/SO268-1_063-1_OFOS-04_20190317_031816.JPG	Anemone
1	0.340178	0.458333	0.398214	0.491071	SO268-1_063-1_OFOS-04_20190317_031816.JPG	/home/mbani/mardata/project-repos/deepsea-fauna-detection/custom_annotation_tool/parent_images/SO268-1_063-1_OFOS-04_20190317_031816.JPG	Anemone
10	0.28125	0.6220235	0.348214	0.6678565	SO268-1_021-1_OFOS-02_20190304_181649.JPG	/home/mbani/mardata/project-repos/deepsea-fauna-detection/custom_annotation_tool/parent_images/SO268-1_021-1_OFOS-02_20190304_181649.JPG	Sponge
7	0.3419645	0.241071	0.3848215	0.270833	SO268-1_021-1_OFOS-02_20190304_181649.JPG	/home/mbani/mardata/project-repos/deepsea-fauna-detection/custom_annotation_tool/parent_images/SO268-1_021-1_OFOS-02_20190304_181649.JPG	Ophioroid
5	0.0107145	0.8601185	0.1142855	0.8815475	SO268-1_021-1_OFOS-02_20190304_181649.JPG	/home/mbani/mardata/project-repos/deepsea-fauna-detection/custom_annotation_tool/parent_images/SO268-1_021-1_OFOS-02_20190304_181649.JPG	Holothuria
5	0.5526785	0.5160715	0.6312495	0.5494045	SO268-1_021-1_OFOS-02_20190304_173037.JPG	/home/mbani/mardata/project-repos/deepsea-fauna-detection/custom_annotation_tool/parent_images/SO268-1_021-1_OFOS-02_20190304_173037.JPG	Holothuria
11	0.6741065	0.726786	0.6955355	0.742262	SO268-1_021-1_OFOS-02_20190304_173037.JPG	/home/mbani/mardata/project-repos/deepsea-fauna-detection/custom_annotation_tool/parent_images/SO268-1_021-1_OFOS-02_20190304_173037.JPG	Xenophyophore
11	0.6892855	0.763095	0.7133925	0.780357	SO268-1_021-1_OFOS-02_20190304_173037.JPG	/home/mbani/mardata/project-repos/deepsea-fauna-detection/custom_annotation_tool/parent_images/SO268-1_021-1_OFOS-02_20190304_173037.JPG	Xenophyophore
4	0.4285715	0.2874995	0.4464285	0.2994045	SO268-1_021-1_OFOS-02_20190304_173037.JPG	/home/mbani/mardata/project-repos/deepsea-fauna-detection/custom_annotation_tool/parent_images/SO268-1_021-1_OFOS-02_20190304_173037.JPG	Gastropod
7	0.3035715	0.617262	0.3464285	0.641072	SO268-1_021-1_OFOS-02_20190304_173037.JPG	/home/mbani/mardata/project-repos/deepsea-fauna-detection/custom_annotation_tool/parent_images/SO268-1_021-1_OFOS-02_20190304_173037.JPG	Ophioroid
1	0.079464	0.766071	0.34375	0.942857	SO268-1_063-1_OFOS-04_20190317_030555.JPG	/home/mbani/mardata/project-repos/deepsea-fauna-detection/custom_annotation_tool/parent_images/SO268-1_063-1_OFOS-04_20190317_030555.JPG	Anemone
7	0.1303575	0.358928	0.2562505	0.435714	SO268-2_126-1_OFOS-07_20190413_213630.JPG	/home/mbani/mardata/project-repos/deepsea-fauna-detection/custom_annotation_tool/parent_images/SO268-2_126-1_OFOS-07_20190413_213630.JPG	Ophioroid
7	0.1651785	0.523214	0.2303575	0.560714	SO268-1_063-1_OFOS-04_20190317_040657.JPG	/home/mbani/mardata/project-repos/deepsea-fauna-detection/custom_annotation_tool/parent_images/SO268-1_063-1_OFOS-04_20190317_040657.JPG	Ophioroid
7	0.000893	0.3874995	0.071429	0.4523805	SO268-1_021-1_OFOS-02_20190304_170730.JPG	/home/mbani/mardata/project-repos/deepsea-fauna-detection/custom_annotation_tool/parent_images/SO268-1_021-1_OFOS-02_20190304_170730.JPG	Ophioroid
7	0.6401785	0.61131	0.7124995	0.651786	SO268-1_021-1_OFOS-02_20190304_170730.JPG	/home/mbani/mardata/project-repos/deepsea-fauna-detection/custom_annotation_tool/parent_images/SO268-1_021-1_OFOS-02_20190304_170730.JPG	Ophioroid
7	0.4223215	0.9166665	0.4526785	0.9345235	SO268-1_021-1_OFOS-02_20190304_170730.JPG	/home/mbani/mardata/project-repos/deepsea-fauna-detection/custom_annotation_tool/parent_images/SO268-1_021-1_OFOS-02_20190304_170730.JPG	Ophioroid
7	0.5410715	0.488095	0.5857145	0.520833	SO268-1_021-1_OFOS-02_20190304_170730.JPG	/home/mbani/mardata/project-repos/deepsea-fauna-detection/custom_annotation_tool/parent_images/SO268-1_021-1_OFOS-02_20190304_170730.JPG	Ophioroid
9	0.738393	0.8964285	0.769643	0.9190475	SO268-1_021-1_OFOS-02_20190304_170730.JPG	/home/mbani/mardata/project-repos/deepsea-fauna-detection/custom_annotation_tool/parent_images/SO268-1_021-1_OFOS-02_20190304_170730.JPG	Shrimp
2	0.1080355	0.241072	0.1419645	0.269048	SO268-1_021-1_OFOS-02_20190304_170730.JPG	/home/mbani/mardata/project-repos/deepsea-fauna-detection/custom_annotation_tool/parent_images/SO268-1_021-1_OFOS-02_20190304_170730.JPG	Coral
6	0.249107	0.0886905	0.409821	0.2017855	SO268-2_126-1_OFOS-07_20190413_195820.JPG	/home/mbani/mardata/project-repos/deepsea-fauna-detection/custom_annotation_tool/parent_images/SO268-2_126-1_OFOS-07_20190413_195820.JPG	Litter
1	0.1348215	0.829167	0.1732145	0.863691	SO268-2_128-1_OFOS-08_20190416_121420.JPG	/home/mbani/mardata/project-repos/deepsea-fauna-detection/custom_annotation_tool/parent_images/SO268-2_128-1_OFOS-08_20190416_121420.JPG	Anemone
1	0.645536	0.493452	0.751786	0.558928	SO268-2_100-1_OFOS-05_20190406_111855.JPG	/home/mbani/mardata/project-repos/deepsea-fauna-detection/custom_annotation_tool/parent_images/SO268-2_100-1_OFOS-05_20190406_111855.JPG	Anemone
5	0.4732145	0.163691	0.5508935	0.208929	SO268-2_126-1_OFOS-07_20190413_173708.JPG	/home/mbani/mardata/project-repos/deepsea-fauna-detection/custom_annotation_tool/parent_images/SO268-2_126-1_OFOS-07_20190413_173708.JPG	Holothuria
11	0.3535715	0.8714285	0.4294645	0.9160715	SO268-2_126-1_OFOS-07_20190413_173708.JPG	/home/mbani/mardata/project-repos/deepsea-fauna-detection/custom_annotation_tool/parent_images/SO268-2_126-1_OFOS-07_20190413_173708.JPG	Xenophyophore
7	0.000893	0.3875	0.090179	0.468452	SO268-2_100-1_OFOS-05_20190406_114935.JPG	/home/mbani/mardata/project-repos/deepsea-fauna-detection/custom_annotation_tool/parent_images/SO268-2_100-1_OFOS-05_20190406_114935.JPG	Ophioroid
7	0.6848215	0.7470235	0.8026785	0.8309525	SO268-2_100-1_OFOS-05_20190406_114935.JPG	/home/mbani/mardata/project-repos/deepsea-fauna-detection/custom_annotation_tool/parent_images/SO268-2_100-1_OFOS-05_20190406_114935.JPG	Ophioroid
11	0.5196425	0.6416665	0.5410715	0.6565475	SO268-2_100-1_OFOS-05_20190406_114935.JPG	/home/mbani/mardata/project-repos/deepsea-fauna-detection/custom_annotation_tool/parent_images/SO268-2_100-1_OFOS-05_20190406_114935.JPG	Xenophyophore
10	0.7410715	0.3142855	0.7651785	0.3309525	SO268-2_147-1_OFOS-09_20190421_133437.JPG	/home/mbani/mardata/project-repos/deepsea-fauna-detection/custom_annotation_tool/parent_images/SO268-2_147-1_OFOS-09_20190421_133437.JPG	Sponge
10	0.7499995	0.335714	0.7696425	0.347024	SO268-2_147-1_OFOS-09_20190421_133437.JPG	/home/mbani/mardata/project-repos/deepsea-fauna-detection/custom_annotation_tool/parent_images/SO268-2_147-1_OFOS-09_20190421_133437.JPG	Sponge
10	0.1124995	0.395833	0.1401785	0.416071	SO268-2_147-1_OFOS-09_20190421_103247.JPG	/home/mbani/mardata/project-repos/deepsea-fauna-detection/custom_annotation_tool/parent_images/SO268-2_147-1_OFOS-09_20190421_103247.JPG	Sponge
7	0.244643	0.788095	0.290179	0.819643	SO268-2_147-1_OFOS-09_20190421_103247.JPG	/home/mbani/mardata/project-repos/deepsea-fauna-detection/custom_annotation_tool/parent_images/SO268-2_147-1_OFOS-09_20190421_103247.JPG	Ophioroid
10	0.2375005	0.8732145	0.2723215	0.8946435	SO268-1_021-1_OFOS-02_20190304_114250.JPG	/home/mbani/mardata/project-repos/deepsea-fauna-detection/custom_annotation_tool/parent_images/SO268-1_021-1_OFOS-02_20190304_114250.JPG	Sponge
7	0.942857	0.483333	0.999107	0.577381	SO268-1_021-1_OFOS-02_20190304_114250.JPG	/home/mbani/mardata/project-repos/deepsea-fauna-detection/custom_annotation_tool/parent_images/SO268-1_021-1_OFOS-02_20190304_114250.JPG	Ophioroid
11	0.632143	0.155952	0.657143	0.171428	SO268-1_021-1_OFOS-02_20190304_114250.JPG	/home/mbani/mardata/project-repos/deepsea-fauna-detection/custom_annotation_tool/parent_images/SO268-1_021-1_OFOS-02_20190304_114250.JPG	Xenophyophore
5	0.3196425	0.477976	0.3955355	0.547024	SO268-2_160-1_OFOS-11_20190428_005611.JPG	/home/mbani/mardata/project-repos/deepsea-fauna-detection/custom_annotation_tool/parent_images/SO268-2_160-1_OFOS-11_20190428_005611.JPG	Holothuria
7	0.00625	0.5904765	0.048214	0.6196435	SO268-2_160-1_OFOS-11_20190428_005611.JPG	/home/mbani/mardata/project-repos/deepsea-fauna-detection/custom_annotation_tool/parent_images/SO268-2_160-1_OFOS-11_20190428_005611.JPG	Ophioroid
10	0.6142855	0.238095	0.6339285	0.256547	SO268-2_160-1_OFOS-11_20190428_005611.JPG	/home/mbani/mardata/project-repos/deepsea-fauna-detection/custom_annotation_tool/parent_images/SO268-2_160-1_OFOS-11_20190428_005611.JPG	Sponge
1	0.422321	0.4690475	0.511607	0.5214285	SO268-2_100-1_OFOS-05_20190406_102155.JPG	/home/mbani/mardata/project-repos/deepsea-fauna-detection/custom_annotation_tool/parent_images/SO268-2_100-1_OFOS-05_20190406_102155.JPG	Anemone
11	0.6446425	0.538691	0.6687495	0.554167	SO268-2_100-1_OFOS-05_20190406_102155.JPG	/home/mbani/mardata/project-repos/deepsea-fauna-detection/custom_annotation_tool/parent_images/SO268-2_100-1_OFOS-05_20190406_102155.JPG	Xenophyophore
2	0.5928575	0.214286	0.6401785	0.240476	SO268-2_100-1_OFOS-05_20190406_102155.JPG	/home/mbani/mardata/project-repos/deepsea-fauna-detection/custom_annotation_tool/parent_images/SO268-2_100-1_OFOS-05_20190406_102155.JPG	Coral
7	0.4258925	0.420833	0.4848215	0.456547	SO268-1_030-1_OFOS-03_20190307_144813.JPG	/home/mbani/mardata/project-repos/deepsea-fauna-detection/custom_annotation_tool/parent_images/SO268-1_030-1_OFOS-03_20190307_144813.JPG	Ophioroid
3	0.015179	0.5	0.107143	0.640476	SO268-1_021-1_OFOS-02_20190304_173142.JPG	/home/mbani/mardata/project-repos/deepsea-fauna-detection/custom_annotation_tool/parent_images/SO268-1_021-1_OFOS-02_20190304_173142.JPG	Fish
1	0.0848215	0.5755955	0.1294645	0.6125005	SO268-1_030-1_OFOS-03_20190307_131419.JPG	/home/mbani/mardata/project-repos/deepsea-fauna-detection/custom_annotation_tool/parent_images/SO268-1_030-1_OFOS-03_20190307_131419.JPG	Anemone
10	0.2428575	0.7357145	0.2651785	0.7535715	SO268-1_030-1_OFOS-03_20190307_131419.JPG	/home/mbani/mardata/project-repos/deepsea-fauna-detection/custom_annotation_tool/parent_images/SO268-1_030-1_OFOS-03_20190307_131419.JPG	Sponge
4	0.184822	0.6488095	0.208036	0.6607145	SO268-2_100-1_OFOS-05_20190406_111134.JPG	/home/mbani/mardata/project-repos/deepsea-fauna-detection/custom_annotation_tool/parent_images/SO268-2_100-1_OFOS-05_20190406_111134.JPG	Gastropod
11	0.5169645	0.5607145	0.5348215	0.5773815	SO268-2_100-1_OFOS-05_20190406_111134.JPG	/home/mbani/mardata/project-repos/deepsea-fauna-detection/custom_annotation_tool/parent_images/SO268-2_100-1_OFOS-05_20190406_111134.JPG	Xenophyophore
7	0.7866075	0.073214	0.8732145	0.133928	SO268-2_100-1_OFOS-05_20190406_111134.JPG	/home/mbani/mardata/project-repos/deepsea-fauna-detection/custom_annotation_tool/parent_images/SO268-2_100-1_OFOS-05_20190406_111134.JPG	Ophioroid
10	0.453571	0.884524	0.478571	0.903572	SO268-1_063-1_OFOS-04_20190317_040507.JPG	/home/mbani/mardata/project-repos/deepsea-fauna-detection/custom_annotation_tool/parent_images/SO268-1_063-1_OFOS-04_20190317_040507.JPG	Sponge
4	0.641072	0.426786	0.664286	0.444048	SO268-2_147-1_OFOS-09_20190421_152727.JPG	/home/mbani/mardata/project-repos/deepsea-fauna-detection/custom_annotation_tool/parent_images/SO268-2_147-1_OFOS-09_20190421_152727.JPG	Gastropod
10	0.736607	0.292857	0.800893	0.329167	SO268-2_147-1_OFOS-09_20190421_152727.JPG	/home/mbani/mardata/project-repos/deepsea-fauna-detection/custom_annotation_tool/parent_images/SO268-2_147-1_OFOS-09_20190421_152727.JPG	Sponge
1	0.4651785	0.3898805	0.4767855	0.3988095	SO268-2_147-1_OFOS-09_20190421_152727.JPG	/home/mbani/mardata/project-repos/deepsea-fauna-detection/custom_annotation_tool/parent_images/SO268-2_147-1_OFOS-09_20190421_152727.JPG	Anemone
10	0.0008925	0.2684525	0.0348215	0.2958335	SO268-2_126-1_OFOS-07_20190413_224959.JPG	/home/mbani/mardata/project-repos/deepsea-fauna-detection/custom_annotation_tool/parent_images/SO268-2_126-1_OFOS-07_20190413_224959.JPG	Sponge
11	0.7419645	0.6107145	0.7723215	0.6285715	SO268-2_126-1_OFOS-07_20190413_224959.JPG	/home/mbani/mardata/project-repos/deepsea-fauna-detection/custom_annotation_tool/parent_images/SO268-2_126-1_OFOS-07_20190413_224959.JPG	Xenophyophore
10	0.1571435	0.242857	0.1857145	0.264881	SO268-2_126-1_OFOS-07_20190413_180118.JPG	/home/mbani/mardata/project-repos/deepsea-fauna-detection/custom_annotation_tool/parent_images/SO268-2_126-1_OFOS-07_20190413_180118.JPG	Sponge
10	0.0008925	0.6845235	0.0517855	0.7446425	SO268-2_100-1_OFOS-05_20190406_104320.JPG	/home/mbani/mardata/project-repos/deepsea-fauna-detection/custom_annotation_tool/parent_images/SO268-2_100-1_OFOS-05_20190406_104320.JPG	Sponge
1	0.539286	0.317857	0.566072	0.341071	SO268-2_128-1_OFOS-08_20190416_141000.JPG	/home/mbani/mardata/project-repos/deepsea-fauna-detection/custom_annotation_tool/parent_images/SO268-2_128-1_OFOS-08_20190416_141000.JPG	Anemone
1	0.766964	0.7470235	0.8125	0.7696425	SO268-1_063-1_OFOS-04_20190317_040117.JPG	/home/mbani/mardata/project-repos/deepsea-fauna-detection/custom_annotation_tool/parent_images/SO268-1_063-1_OFOS-04_20190317_040117.JPG	Anemone
8	0.7696425	0.8666665	0.8017855	0.8910715	SO268-1_063-1_OFOS-04_20190317_040117.JPG	/home/mbani/mardata/project-repos/deepsea-fauna-detection/custom_annotation_tool/parent_images/SO268-1_063-1_OFOS-04_20190317_040117.JPG	Sea Urchin
4	0.504464	0.685119	0.548214	0.708929	SO268-1_063-1_OFOS-04_20190317_111051.JPG	/home/mbani/mardata/project-repos/deepsea-fauna-detection/custom_annotation_tool/parent_images/SO268-1_063-1_OFOS-04_20190317_111051.JPG	Gastropod
9	0.7499995	0.4458335	0.7901785	0.4654765	SO268-1_063-1_OFOS-04_20190317_111051.JPG	/home/mbani/mardata/project-repos/deepsea-fauna-detection/custom_annotation_tool/parent_images/SO268-1_063-1_OFOS-04_20190317_111051.JPG	Shrimp
4	0.2794645	0.014881	0.3116075	0.039881	SO268-2_126-1_OFOS-07_20190413_224820.JPG	/home/mbani/mardata/project-repos/deepsea-fauna-detection/custom_annotation_tool/parent_images/SO268-2_126-1_OFOS-07_20190413_224820.JPG	Gastropod
4	0.2991065	0.272024	0.3205355	0.289286	SO268-2_128-1_OFOS-08_20190416_090531.JPG	/home/mbani/mardata/project-repos/deepsea-fauna-detection/custom_annotation_tool/parent_images/SO268-2_128-1_OFOS-08_20190416_090531.JPG	Gastropod
7	0.136607	0.186905	0.178571	0.216667	SO268-2_128-1_OFOS-08_20190416_090531.JPG	/home/mbani/mardata/project-repos/deepsea-fauna-detection/custom_annotation_tool/parent_images/SO268-2_128-1_OFOS-08_20190416_090531.JPG	Ophioroid
8	0.8625	0.3886905	0.9	0.4160715	SO268-2_128-1_OFOS-08_20190416_090531.JPG	/home/mbani/mardata/project-repos/deepsea-fauna-detection/custom_annotation_tool/parent_images/SO268-2_128-1_OFOS-08_20190416_090531.JPG	Sea Urchin
4	0.726786	0.5750005	0.75	0.5958335	SO268-1_063-1_OFOS-04_20190317_030527.JPG	/home/mbani/mardata/project-repos/deepsea-fauna-detection/custom_annotation_tool/parent_images/SO268-1_063-1_OFOS-04_20190317_030527.JPG	Gastropod
7	0.3553565	0.3767855	0.3892855	0.4023805	SO268-1_030-1_OFOS-03_20190307_131331.JPG	/home/mbani/mardata/project-repos/deepsea-fauna-detection/custom_annotation_tool/parent_images/SO268-1_030-1_OFOS-03_20190307_131331.JPG	Ophioroid
7	0.063393	0.433333	0.207143	0.519643	SO268-1_030-1_OFOS-03_20190307_131331.JPG	/home/mbani/mardata/project-repos/deepsea-fauna-detection/custom_annotation_tool/parent_images/SO268-1_030-1_OFOS-03_20190307_131331.JPG	Ophioroid
7	0.4999995	0.8077385	0.5696425	0.8583335	SO268-1_030-1_OFOS-03_20190307_131331.JPG	/home/mbani/mardata/project-repos/deepsea-fauna-detection/custom_annotation_tool/parent_images/SO268-1_030-1_OFOS-03_20190307_131331.JPG	Ophioroid
4	0.441072	0.766667	0.464286	0.782143	SO268-1_030-1_OFOS-03_20190307_111147.JPG	/home/mbani/mardata/project-repos/deepsea-fauna-detection/custom_annotation_tool/parent_images/SO268-1_030-1_OFOS-03_20190307_111147.JPG	Gastropod
10	0.785714	0.026786	0.84375	0.057738	SO268-1_030-1_OFOS-03_20190307_111147.JPG	/home/mbani/mardata/project-repos/deepsea-fauna-detection/custom_annotation_tool/parent_images/SO268-1_030-1_OFOS-03_20190307_111147.JPG	Sponge
10	0.346429	0.9083335	0.402679	0.9404765	SO268-1_030-1_OFOS-03_20190307_110005.JPG	/home/mbani/mardata/project-repos/deepsea-fauna-detection/custom_annotation_tool/parent_images/SO268-1_030-1_OFOS-03_20190307_110005.JPG	Sponge
7	0.4133935	0.327976	0.4607145	0.36369	SO268-1_030-1_OFOS-03_20190307_110005.JPG	/home/mbani/mardata/project-repos/deepsea-fauna-detection/custom_annotation_tool/parent_images/SO268-1_030-1_OFOS-03_20190307_110005.JPG	Ophioroid
7	0.8982145	0.460119	0.9535715	0.492857	SO268-1_030-1_OFOS-03_20190307_110005.JPG	/home/mbani/mardata/project-repos/deepsea-fauna-detection/custom_annotation_tool/parent_images/SO268-1_030-1_OFOS-03_20190307_110005.JPG	Ophioroid
1	0.3312505	0.4791665	0.3723215	0.5095235	SO268-2_147-1_OFOS-09_20190421_090357.JPG	/home/mbani/mardata/project-repos/deepsea-fauna-detection/custom_annotation_tool/parent_images/SO268-2_147-1_OFOS-09_20190421_090357.JPG	Anemone
10	0.361607	0.0589285	0.392857	0.0803575	SO268-2_147-1_OFOS-09_20190421_090357.JPG	/home/mbani/mardata/project-repos/deepsea-fauna-detection/custom_annotation_tool/parent_images/SO268-2_147-1_OFOS-09_20190421_090357.JPG	Sponge
5	0.786607	0.5738095	0.861607	0.6279765	SO268-2_147-1_OFOS-09_20190421_090357.JPG	/home/mbani/mardata/project-repos/deepsea-fauna-detection/custom_annotation_tool/parent_images/SO268-2_147-1_OFOS-09_20190421_090357.JPG	Holothuria
4	0.8991065	0.370834	0.9205355	0.384524	SO268-2_147-1_OFOS-09_20190421_090357.JPG	/home/mbani/mardata/project-repos/deepsea-fauna-detection/custom_annotation_tool/parent_images/SO268-2_147-1_OFOS-09_20190421_090357.JPG	Gastropod
7	0.7660715	0.652976	0.9169645	0.751786	SO268-2_160-1_OFOS-11_20190428_000241.JPG	/home/mbani/mardata/project-repos/deepsea-fauna-detection/custom_annotation_tool/parent_images/SO268-2_160-1_OFOS-11_20190428_000241.JPG	Ophioroid
7	0.2910715	0.7785715	0.3508925	0.8107145	SO268-2_160-1_OFOS-11_20190428_000241.JPG	/home/mbani/mardata/project-repos/deepsea-fauna-detection/custom_annotation_tool/parent_images/SO268-2_160-1_OFOS-11_20190428_000241.JPG	Ophioroid
10	0.6196435	0.5934525	0.6544645	0.6142855	SO268-1_030-1_OFOS-03_20190307_125225.JPG	/home/mbani/mardata/project-repos/deepsea-fauna-detection/custom_annotation_tool/parent_images/SO268-1_030-1_OFOS-03_20190307_125225.JPG	Sponge
2	0.16875	0.1428575	0.201786	0.1702385	SO268-1_030-1_OFOS-03_20190307_125225.JPG	/home/mbani/mardata/project-repos/deepsea-fauna-detection/custom_annotation_tool/parent_images/SO268-1_030-1_OFOS-03_20190307_125225.JPG	Coral
2	0.1375005	0.7767855	0.1660715	0.8011905	SO268-1_030-1_OFOS-03_20190307_125225.JPG	/home/mbani/mardata/project-repos/deepsea-fauna-detection/custom_annotation_tool/parent_images/SO268-1_030-1_OFOS-03_20190307_125225.JPG	Coral
11	0.4437505	0.605357	0.4910715	0.633333	SO268-1_021-1_OFOS-02_20190304_083734.JPG	/home/mbani/mardata/project-repos/deepsea-fauna-detection/custom_annotation_tool/parent_images/SO268-1_021-1_OFOS-02_20190304_083734.JPG	Xenophyophore
3	0.708036	0.1255955	0.747322	0.1684525	SO268-1_021-1_OFOS-02_20190304_171234.JPG	/home/mbani/mardata/project-repos/deepsea-fauna-detection/custom_annotation_tool/parent_images/SO268-1_021-1_OFOS-02_20190304_171234.JPG	Fish
7	0.2473215	0.3744045	0.3133925	0.4113095	SO268-1_021-1_OFOS-02_20190304_171234.JPG	/home/mbani/mardata/project-repos/deepsea-fauna-detection/custom_annotation_tool/parent_images/SO268-1_021-1_OFOS-02_20190304_171234.JPG	Ophioroid
2	0.0473215	0.85	0.1133925	0.876786	SO268-1_021-1_OFOS-02_20190304_171234.JPG	/home/mbani/mardata/project-repos/deepsea-fauna-detection/custom_annotation_tool/parent_images/SO268-1_021-1_OFOS-02_20190304_171234.JPG	Coral
7	0.6875	0.7077375	0.7	0.7166665	SO268-1_021-1_OFOS-02_20190304_171234.JPG	/home/mbani/mardata/project-repos/deepsea-fauna-detection/custom_annotation_tool/parent_images/SO268-1_021-1_OFOS-02_20190304_171234.JPG	Ophioroid
5	0.799107	0.142857	0.905357	0.207143	SO268-2_126-1_OFOS-07_20190413_200330.JPG	/home/mbani/mardata/project-repos/deepsea-fauna-detection/custom_annotation_tool/parent_images/SO268-2_126-1_OFOS-07_20190413_200330.JPG	Holothuria
7	0.2875	0.5297625	0.3375	0.5630955	SO268-2_126-1_OFOS-07_20190413_200330.JPG	/home/mbani/mardata/project-repos/deepsea-fauna-detection/custom_annotation_tool/parent_images/SO268-2_126-1_OFOS-07_20190413_200330.JPG	Ophioroid
4	0.4125005	0.520833	0.4473215	0.544643	SO268-2_126-1_OFOS-07_20190413_211610.JPG	/home/mbani/mardata/project-repos/deepsea-fauna-detection/custom_annotation_tool/parent_images/SO268-2_126-1_OFOS-07_20190413_211610.JPG	Gastropod
7	0.954464	0.464881	1	0.499405	SO268-2_126-1_OFOS-07_20190413_211610.JPG	/home/mbani/mardata/project-repos/deepsea-fauna-detection/custom_annotation_tool/parent_images/SO268-2_126-1_OFOS-07_20190413_211610.JPG	Ophioroid
11	0.1196435	0.40119	0.1919645	0.45119	SO268-1_030-1_OFOS-03_20190307_124710.JPG	/home/mbani/mardata/project-repos/deepsea-fauna-detection/custom_annotation_tool/parent_images/SO268-1_030-1_OFOS-03_20190307_124710.JPG	Xenophyophore
10	0.363393	0.660119	0.542857	0.766667	SO268-1_030-1_OFOS-03_20190307_124710.JPG	/home/mbani/mardata/project-repos/deepsea-fauna-detection/custom_annotation_tool/parent_images/SO268-1_030-1_OFOS-03_20190307_124710.JPG	Sponge
7	0.200893	0.882143	0.277679	0.924405	SO268-1_030-1_OFOS-03_20190307_124710.JPG	/home/mbani/mardata/project-repos/deepsea-fauna-detection/custom_annotation_tool/parent_images/SO268-1_030-1_OFOS-03_20190307_124710.JPG	Ophioroid
11	0.879464	0.3392855	0.93125	0.3869045	SO268-1_030-1_OFOS-03_20190307_124710.JPG	/home/mbani/mardata/project-repos/deepsea-fauna-detection/custom_annotation_tool/parent_images/SO268-1_030-1_OFOS-03_20190307_124710.JPG	Xenophyophore
2	0.2107145	0.7392855	0.2455355	0.7869045	SO268-1_030-1_OFOS-03_20190307_124710.JPG	/home/mbani/mardata/project-repos/deepsea-fauna-detection/custom_annotation_tool/parent_images/SO268-1_030-1_OFOS-03_20190307_124710.JPG	Coral
11	0.483036	0.641071	0.528572	0.666071	SO268-2_126-1_OFOS-07_20190414_010518.JPG	/home/mbani/mardata/project-repos/deepsea-fauna-detection/custom_annotation_tool/parent_images/SO268-2_126-1_OFOS-07_20190414_010518.JPG	Xenophyophore
5	0.4410715	0.4005955	0.6008925	0.4625005	SO268-2_126-1_OFOS-07_20190414_010518.JPG	/home/mbani/mardata/project-repos/deepsea-fauna-detection/custom_annotation_tool/parent_images/SO268-2_126-1_OFOS-07_20190414_010518.JPG	Holothuria
7	0.7910715	0.2410715	0.8526785	0.2761905	SO268-2_126-1_OFOS-07_20190414_010518.JPG	/home/mbani/mardata/project-repos/deepsea-fauna-detection/custom_annotation_tool/parent_images/SO268-2_126-1_OFOS-07_20190414_010518.JPG	Ophioroid
11	0.2758935	0.66369	0.3044645	0.68869	SO268-2_126-1_OFOS-07_20190414_010518.JPG	/home/mbani/mardata/project-repos/deepsea-fauna-detection/custom_annotation_tool/parent_images/SO268-2_126-1_OFOS-07_20190414_010518.JPG	Xenophyophore
10	0.146429	0.303571	0.200893	0.336309	SO268-1_030-1_OFOS-03_20190307_064832.JPG	/home/mbani/mardata/project-repos/deepsea-fauna-detection/custom_annotation_tool/parent_images/SO268-1_030-1_OFOS-03_20190307_064832.JPG	Sponge
4	0.566964	0.7833335	0.596428	0.8041665	SO268-1_030-1_OFOS-03_20190307_064832.JPG	/home/mbani/mardata/project-repos/deepsea-fauna-detection/custom_annotation_tool/parent_images/SO268-1_030-1_OFOS-03_20190307_064832.JPG	Gastropod
10	0.385714	0.3625005	0.423214	0.4035715	SO268-1_030-1_OFOS-03_20190307_064832.JPG	/home/mbani/mardata/project-repos/deepsea-fauna-detection/custom_annotation_tool/parent_images/SO268-1_030-1_OFOS-03_20190307_064832.JPG	Sponge
10	0.392857	0.852381	0.463393	0.928571	SO268-1_030-1_OFOS-03_20190307_073659.JPG	/home/mbani/mardata/project-repos/deepsea-fauna-detection/custom_annotation_tool/parent_images/SO268-1_030-1_OFOS-03_20190307_073659.JPG	Sponge
7	0.009822	0.4821425	0.145536	0.5672615	SO268-1_030-1_OFOS-03_20190307_073659.JPG	/home/mbani/mardata/project-repos/deepsea-fauna-detection/custom_annotation_tool/parent_images/SO268-1_030-1_OFOS-03_20190307_073659.JPG	Ophioroid
10	0.3669645	0.204762	0.4008935	0.226786	SO268-2_126-1_OFOS-07_20190413_190700.JPG	/home/mbani/mardata/project-repos/deepsea-fauna-detection/custom_annotation_tool/parent_images/SO268-2_126-1_OFOS-07_20190413_190700.JPG	Sponge
5	0.596429	0.166072	0.675893	0.217262	SO268-1_030-1_OFOS-03_20190307_112929.JPG	/home/mbani/mardata/project-repos/deepsea-fauna-detection/custom_annotation_tool/parent_images/SO268-1_030-1_OFOS-03_20190307_112929.JPG	Holothuria
11	0.7508925	0.325	0.7830355	0.342262	SO268-1_030-1_OFOS-03_20190307_112929.JPG	/home/mbani/mardata/project-repos/deepsea-fauna-detection/custom_annotation_tool/parent_images/SO268-1_030-1_OFOS-03_20190307_112929.JPG	Xenophyophore
11	0.7651785	0.347024	0.7955355	0.365476	SO268-1_030-1_OFOS-03_20190307_112929.JPG	/home/mbani/mardata/project-repos/deepsea-fauna-detection/custom_annotation_tool/parent_images/SO268-1_030-1_OFOS-03_20190307_112929.JPG	Xenophyophore
10	0.8312505	0.769047	0.8678575	0.792857	SO268-1_030-1_OFOS-03_20190307_055544.JPG	/home/mbani/mardata/project-repos/deepsea-fauna-detection/custom_annotation_tool/parent_images/SO268-1_030-1_OFOS-03_20190307_055544.JPG	Sponge
11	0.6848215	0.492857	0.7419645	0.520833	SO268-1_030-1_OFOS-03_20190307_080332.JPG	/home/mbani/mardata/project-repos/deepsea-fauna-detection/custom_annotation_tool/parent_images/SO268-1_030-1_OFOS-03_20190307_080332.JPG	Xenophyophore
11	0.0303575	0.7857145	0.1107145	0.8363095	SO268-1_030-1_OFOS-03_20190307_080332.JPG	/home/mbani/mardata/project-repos/deepsea-fauna-detection/custom_annotation_tool/parent_images/SO268-1_030-1_OFOS-03_20190307_080332.JPG	Xenophyophore
11	0.4375	0.902976	0.475	0.927976	SO268-1_030-1_OFOS-03_20190307_080332.JPG	/home/mbani/mardata/project-repos/deepsea-fauna-detection/custom_annotation_tool/parent_images/SO268-1_030-1_OFOS-03_20190307_080332.JPG	Xenophyophore
7	0.911607	0.907143	0.942857	0.933929	SO268-1_030-1_OFOS-03_20190307_080332.JPG	/home/mbani/mardata/project-repos/deepsea-fauna-detection/custom_annotation_tool/parent_images/SO268-1_030-1_OFOS-03_20190307_080332.JPG	Ophioroid
1	0.291071	0.122619	0.322321	0.142857	SO268-2_128-1_OFOS-08_20190416_095721.JPG	/home/mbani/mardata/project-repos/deepsea-fauna-detection/custom_annotation_tool/parent_images/SO268-2_128-1_OFOS-08_20190416_095721.JPG	Anemone
10	0.3214285	0.304762	0.3616075	0.329762	SO268-1_063-1_OFOS-04_20190317_084831.JPG	/home/mbani/mardata/project-repos/deepsea-fauna-detection/custom_annotation_tool/parent_images/SO268-1_063-1_OFOS-04_20190317_084831.JPG	Sponge
5	0.745536	0.3238095	0.803572	0.3898805	SO268-1_030-1_OFOS-03_20190307_150904.JPG	/home/mbani/mardata/project-repos/deepsea-fauna-detection/custom_annotation_tool/parent_images/SO268-1_030-1_OFOS-03_20190307_150904.JPG	Holothuria
11	0.1374995	0.426191	0.1651785	0.449405	SO268-1_030-1_OFOS-03_20190307_150904.JPG	/home/mbani/mardata/project-repos/deepsea-fauna-detection/custom_annotation_tool/parent_images/SO268-1_030-1_OFOS-03_20190307_150904.JPG	Xenophyophore
7	0.6312495	0.609524	0.7946425	0.714286	SO268-2_126-1_OFOS-07_20190413_180608.JPG	/home/mbani/mardata/project-repos/deepsea-fauna-detection/custom_annotation_tool/parent_images/SO268-2_126-1_OFOS-07_20190413_180608.JPG	Ophioroid
1	0.117857	0.3511905	0.136607	0.3630955	SO268-2_126-1_OFOS-07_20190413_180608.JPG	/home/mbani/mardata/project-repos/deepsea-fauna-detection/custom_annotation_tool/parent_images/SO268-2_126-1_OFOS-07_20190413_180608.JPG	Anemone
11	0.771429	0.418452	0.802679	0.440476	SO268-2_126-1_OFOS-07_20190413_194420.JPG	/home/mbani/mardata/project-repos/deepsea-fauna-detection/custom_annotation_tool/parent_images/SO268-2_126-1_OFOS-07_20190413_194420.JPG	Xenophyophore
7	0.0875	0.87619	0.1625	0.92619	SO268-2_126-1_OFOS-07_20190413_194420.JPG	/home/mbani/mardata/project-repos/deepsea-fauna-detection/custom_annotation_tool/parent_images/SO268-2_126-1_OFOS-07_20190413_194420.JPG	Ophioroid
1	0.4919645	0.582738	0.5366075	0.604762	SO268-1_063-1_OFOS-04_20190317_035957.JPG	/home/mbani/mardata/project-repos/deepsea-fauna-detection/custom_annotation_tool/parent_images/SO268-1_063-1_OFOS-04_20190317_035957.JPG	Anemone
7	0.2348215	0.1101195	0.3044645	0.1404765	SO268-1_063-1_OFOS-04_20190317_035957.JPG	/home/mbani/mardata/project-repos/deepsea-fauna-detection/custom_annotation_tool/parent_images/SO268-1_063-1_OFOS-04_20190317_035957.JPG	Ophioroid
4	0.816071	0.9041665	0.834821	0.9220235	SO268-2_147-1_OFOS-09_20190421_113247.JPG	/home/mbani/mardata/project-repos/deepsea-fauna-detection/custom_annotation_tool/parent_images/SO268-2_147-1_OFOS-09_20190421_113247.JPG	Gastropod
8	0.7	0.4708335	0.74375	0.4982145	SO268-2_147-1_OFOS-09_20190421_113247.JPG	/home/mbani/mardata/project-repos/deepsea-fauna-detection/custom_annotation_tool/parent_images/SO268-2_147-1_OFOS-09_20190421_113247.JPG	Sea Urchin
8	0.6875	0.2767855	0.735714	0.3089285	SO268-2_147-1_OFOS-09_20190421_113247.JPG	/home/mbani/mardata/project-repos/deepsea-fauna-detection/custom_annotation_tool/parent_images/SO268-2_147-1_OFOS-09_20190421_113247.JPG	Sea Urchin
7	0.5116075	0.2869045	0.6375005	0.3779755	SO268-1_021-1_OFOS-02_20190304_154240.JPG	/home/mbani/mardata/project-repos/deepsea-fauna-detection/custom_annotation_tool/parent_images/SO268-1_021-1_OFOS-02_20190304_154240.JPG	Ophioroid
7	0.3312495	0.1678565	0.3821425	0.1970235	SO268-1_021-1_OFOS-02_20190304_154240.JPG	/home/mbani/mardata/project-repos/deepsea-fauna-detection/custom_annotation_tool/parent_images/SO268-1_021-1_OFOS-02_20190304_154240.JPG	Ophioroid
10	0.045536	0.6005955	0.084822	0.6309525	SO268-1_021-1_OFOS-02_20190304_120320.JPG	/home/mbani/mardata/project-repos/deepsea-fauna-detection/custom_annotation_tool/parent_images/SO268-1_021-1_OFOS-02_20190304_120320.JPG	Sponge
7	0.691964	0.565476	0.810714	0.65	SO268-2_160-1_OFOS-11_20190427_191302.JPG	/home/mbani/mardata/project-repos/deepsea-fauna-detection/custom_annotation_tool/parent_images/SO268-2_160-1_OFOS-11_20190427_191302.JPG	Ophioroid
7	0.4339285	0.186905	0.5428575	0.255953	SO268-1_030-1_OFOS-03_20190307_151701.JPG	/home/mbani/mardata/project-repos/deepsea-fauna-detection/custom_annotation_tool/parent_images/SO268-1_030-1_OFOS-03_20190307_151701.JPG	Ophioroid
1	0.852679	0.000595	0.944643	0.048809	SO268-2_126-1_OFOS-07_20190414_012349.JPG	/home/mbani/mardata/project-repos/deepsea-fauna-detection/custom_annotation_tool/parent_images/SO268-2_126-1_OFOS-07_20190414_012349.JPG	Anemone
7	0.6580355	0.3726195	0.7294645	0.4184525	SO268-2_126-1_OFOS-07_20190414_012349.JPG	/home/mbani/mardata/project-repos/deepsea-fauna-detection/custom_annotation_tool/parent_images/SO268-2_126-1_OFOS-07_20190414_012349.JPG	Ophioroid
10	0.7428575	0.473214	0.7875005	0.508928	SO268-1_063-1_OFOS-04_20190317_005927.JPG	/home/mbani/mardata/project-repos/deepsea-fauna-detection/custom_annotation_tool/parent_images/SO268-1_063-1_OFOS-04_20190317_005927.JPG	Sponge
10	0.352679	0.5916665	0.371429	0.6047615	SO268-1_063-1_OFOS-04_20190317_005927.JPG	/home/mbani/mardata/project-repos/deepsea-fauna-detection/custom_annotation_tool/parent_images/SO268-1_063-1_OFOS-04_20190317_005927.JPG	Sponge
1	0.297322	0.3202375	0.333036	0.3446425	SO268-2_147-1_OFOS-09_20190421_083137.JPG	/home/mbani/mardata/project-repos/deepsea-fauna-detection/custom_annotation_tool/parent_images/SO268-2_147-1_OFOS-09_20190421_083137.JPG	Anemone
11	0.2741065	0.5255955	0.3142855	0.5500005	SO268-1_030-1_OFOS-03_20190307_122347.JPG	/home/mbani/mardata/project-repos/deepsea-fauna-detection/custom_annotation_tool/parent_images/SO268-1_030-1_OFOS-03_20190307_122347.JPG	Xenophyophore
7	0.6366065	0.6184525	0.7455355	0.6773815	SO268-1_030-1_OFOS-03_20190307_122347.JPG	/home/mbani/mardata/project-repos/deepsea-fauna-detection/custom_annotation_tool/parent_images/SO268-1_030-1_OFOS-03_20190307_122347.JPG	Ophioroid
10	0.1285715	0.4684525	0.1571425	0.4845235	SO268-1_030-1_OFOS-03_20190307_122347.JPG	/home/mbani/mardata/project-repos/deepsea-fauna-detection/custom_annotation_tool/parent_images/SO268-1_030-1_OFOS-03_20190307_122347.JPG	Sponge
10	0.7723215	0.5839285	0.7919645	0.5958335	SO268-1_030-1_OFOS-03_20190307_122347.JPG	/home/mbani/mardata/project-repos/deepsea-fauna-detection/custom_annotation_tool/parent_images/SO268-1_030-1_OFOS-03_20190307_122347.JPG	Sponge
10	0.6232145	0.475	0.6758935	0.507738	SO268-1_030-1_OFOS-03_20190307_095920.JPG	/home/mbani/mardata/project-repos/deepsea-fauna-detection/custom_annotation_tool/parent_images/SO268-1_030-1_OFOS-03_20190307_095920.JPG	Sponge
4	0.3803565	0.829762	0.4080355	0.848214	SO268-1_030-1_OFOS-03_20190307_133716.JPG	/home/mbani/mardata/project-repos/deepsea-fauna-detection/custom_annotation_tool/parent_images/SO268-1_030-1_OFOS-03_20190307_133716.JPG	Gastropod
7	0.5919645	0.5744045	0.6196435	0.5892855	SO268-1_030-1_OFOS-03_20190307_133716.JPG	/home/mbani/mardata/project-repos/deepsea-fauna-detection/custom_annotation_tool/parent_images/SO268-1_030-1_OFOS-03_20190307_133716.JPG	Ophioroid
7	0.3196435	0.5119045	0.3794645	0.5547615	SO268-1_030-1_OFOS-03_20190307_133716.JPG	/home/mbani/mardata/project-repos/deepsea-fauna-detection/custom_annotation_tool/parent_images/SO268-1_030-1_OFOS-03_20190307_133716.JPG	Ophioroid
11	0.044643	0.5666665	0.065179	0.5815475	SO268-1_030-1_OFOS-03_20190307_133716.JPG	/home/mbani/mardata/project-repos/deepsea-fauna-detection/custom_annotation_tool/parent_images/SO268-1_030-1_OFOS-03_20190307_133716.JPG	Xenophyophore
10	0.9616075	0.548214	0.9982145	0.572024	SO268-2_126-1_OFOS-07_20190413_173248.JPG	/home/mbani/mardata/project-repos/deepsea-fauna-detection/custom_annotation_tool/parent_images/SO268-2_126-1_OFOS-07_20190413_173248.JPG	Sponge
7	0.7410715	0.154762	0.8312505	0.207738	SO268-2_126-1_OFOS-07_20190413_173248.JPG	/home/mbani/mardata/project-repos/deepsea-fauna-detection/custom_annotation_tool/parent_images/SO268-2_126-1_OFOS-07_20190413_173248.JPG	Ophioroid
10	0.5205355	0.6220235	0.5866065	0.6678565	SO268-1_021-1_OFOS-02_20190304_173023.JPG	/home/mbani/mardata/project-repos/deepsea-fauna-detection/custom_annotation_tool/parent_images/SO268-1_021-1_OFOS-02_20190304_173023.JPG	Sponge
7	0.7687495	0.230357	0.8383925	0.273809	SO268-1_021-1_OFOS-02_20190304_173023.JPG	/home/mbani/mardata/project-repos/deepsea-fauna-detection/custom_annotation_tool/parent_images/SO268-1_021-1_OFOS-02_20190304_173023.JPG	Ophioroid
2	0.923214	0.207738	0.971428	0.243452	SO268-1_021-1_OFOS-02_20190304_173023.JPG	/home/mbani/mardata/project-repos/deepsea-fauna-detection/custom_annotation_tool/parent_images/SO268-1_021-1_OFOS-02_20190304_173023.JPG	Coral
2	0.2455355	0.232143	0.2866065	0.270833	SO268-1_021-1_OFOS-02_20190304_173023.JPG	/home/mbani/mardata/project-repos/deepsea-fauna-detection/custom_annotation_tool/parent_images/SO268-1_021-1_OFOS-02_20190304_173023.JPG	Coral
11	0.122321	0.547024	0.149107	0.564286	SO268-1_021-1_OFOS-02_20190304_173023.JPG	/home/mbani/mardata/project-repos/deepsea-fauna-detection/custom_annotation_tool/parent_images/SO268-1_021-1_OFOS-02_20190304_173023.JPG	Xenophyophore
8	0.7812495	0.9119045	0.8276785	0.9440475	SO268-1_021-1_OFOS-02_20190304_173023.JPG	/home/mbani/mardata/project-repos/deepsea-fauna-detection/custom_annotation_tool/parent_images/SO268-1_021-1_OFOS-02_20190304_173023.JPG	Sea Urchin
7	0.003572	0.2809525	0.133036	0.3678575	SO268-2_126-1_OFOS-07_20190413_192000.JPG	/home/mbani/mardata/project-repos/deepsea-fauna-detection/custom_annotation_tool/parent_images/SO268-2_126-1_OFOS-07_20190413_192000.JPG	Ophioroid
1	0.458036	0.5767855	0.497322	0.6041665	SO268-2_128-1_OFOS-08_20190416_131010.JPG	/home/mbani/mardata/project-repos/deepsea-fauna-detection/custom_annotation_tool/parent_images/SO268-2_128-1_OFOS-08_20190416_131010.JPG	Anemone
5	0.217857	0.198809	0.272321	0.230357	SO268-2_128-1_OFOS-08_20190416_131010.JPG	/home/mbani/mardata/project-repos/deepsea-fauna-detection/custom_annotation_tool/parent_images/SO268-2_128-1_OFOS-08_20190416_131010.JPG	Holothuria
10	0.610714	0.622024	0.665178	0.648214	SO268-1_030-1_OFOS-03_20190307_153134.JPG	/home/mbani/mardata/project-repos/deepsea-fauna-detection/custom_annotation_tool/parent_images/SO268-1_030-1_OFOS-03_20190307_153134.JPG	Sponge
7	0.494643	0.594048	0.575893	0.645238	SO268-1_030-1_OFOS-03_20190307_153134.JPG	/home/mbani/mardata/project-repos/deepsea-fauna-detection/custom_annotation_tool/parent_images/SO268-1_030-1_OFOS-03_20190307_153134.JPG	Ophioroid
7	0.366071	0.253572	0.578571	0.409524	SO268-1_030-1_OFOS-03_20190307_155431.JPG	/home/mbani/mardata/project-repos/deepsea-fauna-detection/custom_annotation_tool/parent_images/SO268-1_030-1_OFOS-03_20190307_155431.JPG	Ophioroid
10	0.0758935	0.707143	0.1107145	0.732143	SO268-2_126-1_OFOS-07_20190413_204810.JPG	/home/mbani/mardata/project-repos/deepsea-fauna-detection/custom_annotation_tool/parent_images/SO268-2_126-1_OFOS-07_20190413_204810.JPG	Sponge
7	0.2633925	0.008334	0.3080355	0.039286	SO268-2_126-1_OFOS-07_20190413_204810.JPG	/home/mbani/mardata/project-repos/deepsea-fauna-detection/custom_annotation_tool/parent_images/SO268-2_126-1_OFOS-07_20190413_204810.JPG	Ophioroid
7	0.19375	0.478572	0.308036	0.544048	SO268-1_021-1_OFOS-02_20190304_190322.JPG	/home/mbani/mardata/project-repos/deepsea-fauna-detection/custom_annotation_tool/parent_images/SO268-1_021-1_OFOS-02_20190304_190322.JPG	Ophioroid
7	0.001786	0.1964285	0.028572	0.2428575	SO268-1_021-1_OFOS-02_20190304_190322.JPG	/home/mbani/mardata/project-repos/deepsea-fauna-detection/custom_annotation_tool/parent_images/SO268-1_021-1_OFOS-02_20190304_190322.JPG	Ophioroid
7	0.9125	0.53631	0.95	0.56131	SO268-1_021-1_OFOS-02_20190304_190322.JPG	/home/mbani/mardata/project-repos/deepsea-fauna-detection/custom_annotation_tool/parent_images/SO268-1_021-1_OFOS-02_20190304_190322.JPG	Ophioroid
7	0.544643	0.8678575	0.588393	0.8886905	SO268-1_021-1_OFOS-02_20190304_190322.JPG	/home/mbani/mardata/project-repos/deepsea-fauna-detection/custom_annotation_tool/parent_images/SO268-1_021-1_OFOS-02_20190304_190322.JPG	Ophioroid
1	0.2750005	0.2464285	0.3303575	0.2845235	SO268-2_147-1_OFOS-09_20190421_085247.JPG	/home/mbani/mardata/project-repos/deepsea-fauna-detection/custom_annotation_tool/parent_images/SO268-2_147-1_OFOS-09_20190421_085247.JPG	Anemone
7	0.3232145	0.8	0.3580355	0.82619	SO268-2_147-1_OFOS-09_20190421_085247.JPG	/home/mbani/mardata/project-repos/deepsea-fauna-detection/custom_annotation_tool/parent_images/SO268-2_147-1_OFOS-09_20190421_085247.JPG	Ophioroid
8	0.4705355	0.8541665	0.5294645	0.8833335	SO268-2_147-1_OFOS-09_20190421_085247.JPG	/home/mbani/mardata/project-repos/deepsea-fauna-detection/custom_annotation_tool/parent_images/SO268-2_147-1_OFOS-09_20190421_085247.JPG	Sea Urchin
8	0.1062505	0.395834	0.1473215	0.422024	SO268-2_147-1_OFOS-09_20190421_085247.JPG	/home/mbani/mardata/project-repos/deepsea-fauna-detection/custom_annotation_tool/parent_images/SO268-2_147-1_OFOS-09_20190421_085247.JPG	Sea Urchin
7	0.8035715	0.426191	0.9169645	0.489881	SO268-2_100-1_OFOS-05_20190406_123439.JPG	/home/mbani/mardata/project-repos/deepsea-fauna-detection/custom_annotation_tool/parent_images/SO268-2_100-1_OFOS-05_20190406_123439.JPG	Ophioroid
10	0.7508925	0.422619	0.7812495	0.441071	SO268-1_063-1_OFOS-04_20190317_051817.JPG	/home/mbani/mardata/project-repos/deepsea-fauna-detection/custom_annotation_tool/parent_images/SO268-1_063-1_OFOS-04_20190317_051817.JPG	Sponge
1	0.3044645	0.500595	0.3267855	0.510119	SO268-1_063-1_OFOS-04_20190317_051817.JPG	/home/mbani/mardata/project-repos/deepsea-fauna-detection/custom_annotation_tool/parent_images/SO268-1_063-1_OFOS-04_20190317_051817.JPG	Anemone
7	0.000893	0.6136905	0.119643	0.7035715	SO268-1_030-1_OFOS-03_20190307_123501.JPG	/home/mbani/mardata/project-repos/deepsea-fauna-detection/custom_annotation_tool/parent_images/SO268-1_030-1_OFOS-03_20190307_123501.JPG	Ophioroid
10	0.208929	0.2660715	0.290179	0.3327385	SO268-2_126-1_OFOS-07_20190413_165938.JPG	/home/mbani/mardata/project-repos/deepsea-fauna-detection/custom_annotation_tool/parent_images/SO268-2_126-1_OFOS-07_20190413_165938.JPG	Sponge
5	0.1375	0.4684525	0.279464	0.5345235	SO268-2_126-1_OFOS-07_20190413_165938.JPG	/home/mbani/mardata/project-repos/deepsea-fauna-detection/custom_annotation_tool/parent_images/SO268-2_126-1_OFOS-07_20190413_165938.JPG	Holothuria
2	0.8875005	0.007143	0.9991075	0.051191	SO268-1_063-1_OFOS-04_20190317_051247.JPG	/home/mbani/mardata/project-repos/deepsea-fauna-detection/custom_annotation_tool/parent_images/SO268-1_063-1_OFOS-04_20190317_051247.JPG	Coral
10	0.6687495	0.5773805	0.7196425	0.6047615	SO268-2_128-1_OFOS-08_20190416_134730.JPG	/home/mbani/mardata/project-repos/deepsea-fauna-detection/custom_annotation_tool/parent_images/SO268-2_128-1_OFOS-08_20190416_134730.JPG	Sponge
1	0.000893	0.561309	0.050893	0.616071	SO268-1_021-1_OFOS-02_20190304_102830.JPG	/home/mbani/mardata/project-repos/deepsea-fauna-detection/custom_annotation_tool/parent_images/SO268-1_021-1_OFOS-02_20190304_102830.JPG	Anemone
4	0.3071435	0.6523805	0.3357145	0.6738095	SO268-1_030-1_OFOS-03_20190307_071823.JPG	/home/mbani/mardata/project-repos/deepsea-fauna-detection/custom_annotation_tool/parent_images/SO268-1_030-1_OFOS-03_20190307_071823.JPG	Gastropod
2	0.030357	0.532738	0.092857	0.5625	SO268-1_030-1_OFOS-03_20190307_071823.JPG	/home/mbani/mardata/project-repos/deepsea-fauna-detection/custom_annotation_tool/parent_images/SO268-1_030-1_OFOS-03_20190307_071823.JPG	Coral
6	0.0053565	0.328571	0.2080355	0.455357	SO268-2_160-1_OFOS-11_20190427_215831.JPG	/home/mbani/mardata/project-repos/deepsea-fauna-detection/custom_annotation_tool/parent_images/SO268-2_160-1_OFOS-11_20190427_215831.JPG	Litter
5	0.5232145	0.715476	0.5892855	0.768452	SO268-2_160-1_OFOS-11_20190427_215831.JPG	/home/mbani/mardata/project-repos/deepsea-fauna-detection/custom_annotation_tool/parent_images/SO268-2_160-1_OFOS-11_20190427_215831.JPG	Holothuria
7	0.628571	0.9375	0.653571	0.954762	SO268-2_160-1_OFOS-11_20190427_215831.JPG	/home/mbani/mardata/project-repos/deepsea-fauna-detection/custom_annotation_tool/parent_images/SO268-2_160-1_OFOS-11_20190427_215831.JPG	Ophioroid
7	0.6267855	0.660119	0.7696425	0.739881	SO268-2_160-1_OFOS-11_20190427_172742.JPG	/home/mbani/mardata/project-repos/deepsea-fauna-detection/custom_annotation_tool/parent_images/SO268-2_160-1_OFOS-11_20190427_172742.JPG	Ophioroid
11	0.5437495	0.4077385	0.6071425	0.4380955	SO268-2_160-1_OFOS-11_20190427_172742.JPG	/home/mbani/mardata/project-repos/deepsea-fauna-detection/custom_annotation_tool/parent_images/SO268-2_160-1_OFOS-11_20190427_172742.JPG	Xenophyophore
10	0.1883925	0.1136905	0.2312495	0.1422615	SO268-1_021-1_OFOS-02_20190304_153630.JPG	/home/mbani/mardata/project-repos/deepsea-fauna-detection/custom_annotation_tool/parent_images/SO268-1_021-1_OFOS-02_20190304_153630.JPG	Sponge
10	0.7419645	0.918452	0.7758935	0.940476	SO268-1_030-1_OFOS-03_20190307_050606.JPG	/home/mbani/mardata/project-repos/deepsea-fauna-detection/custom_annotation_tool/parent_images/SO268-1_030-1_OFOS-03_20190307_050606.JPG	Sponge
1	0.1116075	0.1666665	0.2089285	0.2172615	SO268-1_030-1_OFOS-03_20190307_050606.JPG	/home/mbani/mardata/project-repos/deepsea-fauna-detection/custom_annotation_tool/parent_images/SO268-1_030-1_OFOS-03_20190307_050606.JPG	Anemone
4	0.3946425	0.544048	0.4249995	0.559524	SO268-1_030-1_OFOS-03_20190307_050606.JPG	/home/mbani/mardata/project-repos/deepsea-fauna-detection/custom_annotation_tool/parent_images/SO268-1_030-1_OFOS-03_20190307_050606.JPG	Gastropod
7	0.1473215	0.644643	0.2026785	0.683333	SO268-1_030-1_OFOS-03_20190307_122749.JPG	/home/mbani/mardata/project-repos/deepsea-fauna-detection/custom_annotation_tool/parent_images/SO268-1_030-1_OFOS-03_20190307_122749.JPG	Ophioroid
10	0.8062505	0.877976	0.8428575	0.909524	SO268-2_126-1_OFOS-07_20190413_165338.JPG	/home/mbani/mardata/project-repos/deepsea-fauna-detection/custom_annotation_tool/parent_images/SO268-2_126-1_OFOS-07_20190413_165338.JPG	Sponge
6	0.4053565	0.731547	0.8017855	0.995833	SO268-2_160-1_OFOS-11_20190428_021931.JPG	/home/mbani/mardata/project-repos/deepsea-fauna-detection/custom_annotation_tool/parent_images/SO268-2_160-1_OFOS-11_20190428_021931.JPG	Litter
11	0.628571	0.482143	0.659821	0.501191	SO268-2_160-1_OFOS-11_20190428_021931.JPG	/home/mbani/mardata/project-repos/deepsea-fauna-detection/custom_annotation_tool/parent_images/SO268-2_160-1_OFOS-11_20190428_021931.JPG	Xenophyophore
11	0.539286	0.4458335	0.559822	0.4577385	SO268-2_160-1_OFOS-11_20190428_021931.JPG	/home/mbani/mardata/project-repos/deepsea-fauna-detection/custom_annotation_tool/parent_images/SO268-2_160-1_OFOS-11_20190428_021931.JPG	Xenophyophore
11	0.420536	0.4250005	0.441072	0.4351195	SO268-2_160-1_OFOS-11_20190428_021931.JPG	/home/mbani/mardata/project-repos/deepsea-fauna-detection/custom_annotation_tool/parent_images/SO268-2_160-1_OFOS-11_20190428_021931.JPG	Xenophyophore
11	0.078572	0.269047	0.101786	0.283333	SO268-2_160-1_OFOS-11_20190428_021931.JPG	/home/mbani/mardata/project-repos/deepsea-fauna-detection/custom_annotation_tool/parent_images/SO268-2_160-1_OFOS-11_20190428_021931.JPG	Xenophyophore
11	0.0366075	0.377976	0.0625005	0.391666	SO268-2_160-1_OFOS-11_20190428_021931.JPG	/home/mbani/mardata/project-repos/deepsea-fauna-detection/custom_annotation_tool/parent_images/SO268-2_160-1_OFOS-11_20190428_021931.JPG	Xenophyophore
1	0.733929	0.7154755	0.765179	0.7369045	SO268-1_063-1_OFOS-04_20190317_115521.JPG	/home/mbani/mardata/project-repos/deepsea-fauna-detection/custom_annotation_tool/parent_images/SO268-1_063-1_OFOS-04_20190317_115521.JPG	Anemone
10	0.8178575	0.000595	1.0000005	0.094643	SO268-1_030-1_OFOS-03_20190307_092141.JPG	/home/mbani/mardata/project-repos/deepsea-fauna-detection/custom_annotation_tool/parent_images/SO268-1_030-1_OFOS-03_20190307_092141.JPG	Sponge
7	0.053571	0.3863095	0.172321	0.4619045	SO268-1_030-1_OFOS-03_20190307_092141.JPG	/home/mbani/mardata/project-repos/deepsea-fauna-detection/custom_annotation_tool/parent_images/SO268-1_030-1_OFOS-03_20190307_092141.JPG	Ophioroid
1	0.73125	0.3922615	0.758036	0.4148805	SO268-1_063-1_OFOS-04_20190317_060857.JPG	/home/mbani/mardata/project-repos/deepsea-fauna-detection/custom_annotation_tool/parent_images/SO268-1_063-1_OFOS-04_20190317_060857.JPG	Anemone
1	0.2008925	0.604762	0.2955355	0.660714	SO268-2_128-1_OFOS-08_20190416_134520.JPG	/home/mbani/mardata/project-repos/deepsea-fauna-detection/custom_annotation_tool/parent_images/SO268-2_128-1_OFOS-08_20190416_134520.JPG	Anemone
1	0.6223215	0.089285	0.6401785	0.100595	SO268-2_128-1_OFOS-08_20190416_134520.JPG	/home/mbani/mardata/project-repos/deepsea-fauna-detection/custom_annotation_tool/parent_images/SO268-2_128-1_OFOS-08_20190416_134520.JPG	Anemone
10	0.7357145	0.1065475	0.7866075	0.1494045	SO268-1_030-1_OFOS-03_20190307_090126.JPG	/home/mbani/mardata/project-repos/deepsea-fauna-detection/custom_annotation_tool/parent_images/SO268-1_030-1_OFOS-03_20190307_090126.JPG	Sponge
1	0.5080355	0.820833	0.5276785	0.833333	SO268-1_063-1_OFOS-04_20190317_092021.JPG	/home/mbani/mardata/project-repos/deepsea-fauna-detection/custom_annotation_tool/parent_images/SO268-1_063-1_OFOS-04_20190317_092021.JPG	Anemone
10	0.620536	0.086905	0.676786	0.133929	SO268-1_030-1_OFOS-03_20190307_062439.JPG	/home/mbani/mardata/project-repos/deepsea-fauna-detection/custom_annotation_tool/parent_images/SO268-1_030-1_OFOS-03_20190307_062439.JPG	Sponge
7	0.633928	0.444643	0.673214	0.467857	SO268-1_030-1_OFOS-03_20190307_062439.JPG	/home/mbani/mardata/project-repos/deepsea-fauna-detection/custom_annotation_tool/parent_images/SO268-1_030-1_OFOS-03_20190307_062439.JPG	Ophioroid
3	0.6633925	0.7172615	0.7285715	0.7386905	SO268-1_021-1_OFOS-02_20190304_101000.JPG	/home/mbani/mardata/project-repos/deepsea-fauna-detection/custom_annotation_tool/parent_images/SO268-1_021-1_OFOS-02_20190304_101000.JPG	Fish
7	0.8	0.492857	0.854464	0.530357	SO268-1_021-1_OFOS-02_20190304_101000.JPG	/home/mbani/mardata/project-repos/deepsea-fauna-detection/custom_annotation_tool/parent_images/SO268-1_021-1_OFOS-02_20190304_101000.JPG	Ophioroid
11	0.398214	0.7172625	0.421428	0.7333335	SO268-1_021-1_OFOS-02_20190304_101000.JPG	/home/mbani/mardata/project-repos/deepsea-fauna-detection/custom_annotation_tool/parent_images/SO268-1_021-1_OFOS-02_20190304_101000.JPG	Xenophyophore
11	0.4258935	0.2500005	0.4607145	0.2708335	SO268-1_021-1_OFOS-02_20190304_101000.JPG	/home/mbani/mardata/project-repos/deepsea-fauna-detection/custom_annotation_tool/parent_images/SO268-1_021-1_OFOS-02_20190304_101000.JPG	Xenophyophore
7	0.4589285	0.609524	0.5062495	0.642262	SO268-1_030-1_OFOS-03_20190307_123744.JPG	/home/mbani/mardata/project-repos/deepsea-fauna-detection/custom_annotation_tool/parent_images/SO268-1_030-1_OFOS-03_20190307_123744.JPG	Ophioroid
7	0.8455355	0.534524	0.9366065	0.594048	SO268-2_126-1_OFOS-07_20190414_002829.JPG	/home/mbani/mardata/project-repos/deepsea-fauna-detection/custom_annotation_tool/parent_images/SO268-2_126-1_OFOS-07_20190414_002829.JPG	Ophioroid
10	0.284822	0.410714	0.320536	0.432738	SO268-2_126-1_OFOS-07_20190414_002829.JPG	/home/mbani/mardata/project-repos/deepsea-fauna-detection/custom_annotation_tool/parent_images/SO268-2_126-1_OFOS-07_20190414_002829.JPG	Sponge
11	0.4562505	0.228571	0.4848215	0.248809	SO268-2_126-1_OFOS-07_20190414_002829.JPG	/home/mbani/mardata/project-repos/deepsea-fauna-detection/custom_annotation_tool/parent_images/SO268-2_126-1_OFOS-07_20190414_002829.JPG	Xenophyophore
11	0.471428	0.7696425	0.498214	0.7827375	SO268-2_126-1_OFOS-07_20190414_002829.JPG	/home/mbani/mardata/project-repos/deepsea-fauna-detection/custom_annotation_tool/parent_images/SO268-2_126-1_OFOS-07_20190414_002829.JPG	Xenophyophore
7	0.247321	0.791667	0.405357	0.892857	SO268-2_100-1_OFOS-05_20190406_100045.JPG	/home/mbani/mardata/project-repos/deepsea-fauna-detection/custom_annotation_tool/parent_images/SO268-2_100-1_OFOS-05_20190406_100045.JPG	Ophioroid
3	0.3160715	0.2327385	0.5750005	0.3410715	SO268-1_030-1_OFOS-03_20190307_150613.JPG	/home/mbani/mardata/project-repos/deepsea-fauna-detection/custom_annotation_tool/parent_images/SO268-1_030-1_OFOS-03_20190307_150613.JPG	Fish
7	0.3696425	0.8392855	0.4374995	0.8821425	SO268-1_030-1_OFOS-03_20190307_150613.JPG	/home/mbani/mardata/project-repos/deepsea-fauna-detection/custom_annotation_tool/parent_images/SO268-1_030-1_OFOS-03_20190307_150613.JPG	Ophioroid
2	0.6151785	0.3601195	0.6491075	0.3982145	SO268-1_030-1_OFOS-03_20190307_150613.JPG	/home/mbani/mardata/project-repos/deepsea-fauna-detection/custom_annotation_tool/parent_images/SO268-1_030-1_OFOS-03_20190307_150613.JPG	Coral
1	0.86875	0.2005955	1	0.3547625	SO268-1_030-1_OFOS-03_20190307_144137.JPG	/home/mbani/mardata/project-repos/deepsea-fauna-detection/custom_annotation_tool/parent_images/SO268-1_030-1_OFOS-03_20190307_144137.JPG	Anemone
11	0.727679	0.424405	0.771429	0.450595	SO268-1_030-1_OFOS-03_20190307_144137.JPG	/home/mbani/mardata/project-repos/deepsea-fauna-detection/custom_annotation_tool/parent_images/SO268-1_030-1_OFOS-03_20190307_144137.JPG	Xenophyophore
2	0.336607	0.430357	0.461607	0.507143	SO268-1_030-1_OFOS-03_20190307_144137.JPG	/home/mbani/mardata/project-repos/deepsea-fauna-detection/custom_annotation_tool/parent_images/SO268-1_030-1_OFOS-03_20190307_144137.JPG	Coral
10	0.220536	0.6059525	0.24375	0.6273815	SO268-1_030-1_OFOS-03_20190307_141840.JPG	/home/mbani/mardata/project-repos/deepsea-fauna-detection/custom_annotation_tool/parent_images/SO268-1_030-1_OFOS-03_20190307_141840.JPG	Sponge
2	0.2375	0.9071425	0.28125	0.9672615	SO268-1_030-1_OFOS-03_20190307_141840.JPG	/home/mbani/mardata/project-repos/deepsea-fauna-detection/custom_annotation_tool/parent_images/SO268-1_030-1_OFOS-03_20190307_141840.JPG	Coral
4	0.933036	0.335119	0.951786	0.345833	SO268-1_063-1_OFOS-04_20190317_105851.JPG	/home/mbani/mardata/project-repos/deepsea-fauna-detection/custom_annotation_tool/parent_images/SO268-1_063-1_OFOS-04_20190317_105851.JPG	Gastropod
5	0.7250005	0.1488095	0.7973215	0.1952385	SO268-1_063-1_OFOS-04_20190317_105851.JPG	/home/mbani/mardata/project-repos/deepsea-fauna-detection/custom_annotation_tool/parent_images/SO268-1_063-1_OFOS-04_20190317_105851.JPG	Holothuria
10	0.619643	0.401191	0.677679	0.432143	SO268-2_126-1_OFOS-07_20190413_174438.JPG	/home/mbani/mardata/project-repos/deepsea-fauna-detection/custom_annotation_tool/parent_images/SO268-2_126-1_OFOS-07_20190413_174438.JPG	Sponge
9	0.7964285	0.7523805	0.9785715	0.8613095	SO268-1_063-1_OFOS-04_20190317_103901.JPG	/home/mbani/mardata/project-repos/deepsea-fauna-detection/custom_annotation_tool/parent_images/SO268-1_063-1_OFOS-04_20190317_103901.JPG	Shrimp
4	0.4250005	0.5940475	0.4428575	0.6059525	SO268-1_021-1_OFOS-02_20190304_164052.JPG	/home/mbani/mardata/project-repos/deepsea-fauna-detection/custom_annotation_tool/parent_images/SO268-1_021-1_OFOS-02_20190304_164052.JPG	Gastropod
7	0.4285715	0.6113095	0.4750005	0.6339285	SO268-1_021-1_OFOS-02_20190304_164052.JPG	/home/mbani/mardata/project-repos/deepsea-fauna-detection/custom_annotation_tool/parent_images/SO268-1_021-1_OFOS-02_20190304_164052.JPG	Ophioroid
2	0.3383925	0.3779765	0.3848215	0.4071435	SO268-1_021-1_OFOS-02_20190304_164052.JPG	/home/mbani/mardata/project-repos/deepsea-fauna-detection/custom_annotation_tool/parent_images/SO268-1_021-1_OFOS-02_20190304_164052.JPG	Coral
7	0.489286	0.7601195	0.53125	0.7904765	SO268-2_100-1_OFOS-05_20190406_120914.JPG	/home/mbani/mardata/project-repos/deepsea-fauna-detection/custom_annotation_tool/parent_images/SO268-2_100-1_OFOS-05_20190406_120914.JPG	Ophioroid
1	0.5473215	0.733928	0.5964285	0.773214	SO268-2_100-1_OFOS-05_20190406_120914.JPG	/home/mbani/mardata/project-repos/deepsea-fauna-detection/custom_annotation_tool/parent_images/SO268-2_100-1_OFOS-05_20190406_120914.JPG	Anemone
10	0.5035715	0.0815475	0.5375005	0.1041665	SO268-1_021-1_OFOS-02_20190304_185200.JPG	/home/mbani/mardata/project-repos/deepsea-fauna-detection/custom_annotation_tool/parent_images/SO268-1_021-1_OFOS-02_20190304_185200.JPG	Sponge
7	0.233928	0.5994045	0.291964	0.6363095	SO268-1_021-1_OFOS-02_20190304_185200.JPG	/home/mbani/mardata/project-repos/deepsea-fauna-detection/custom_annotation_tool/parent_images/SO268-1_021-1_OFOS-02_20190304_185200.JPG	Ophioroid
5	0.553572	0.000595	0.664286	0.106547	SO268-2_160-1_OFOS-11_20190427_223459.JPG	/home/mbani/mardata/project-repos/deepsea-fauna-detection/custom_annotation_tool/parent_images/SO268-2_160-1_OFOS-11_20190427_223459.JPG	Holothuria
10	0.56875	0.4083335	0.6125	0.4375005	SO268-1_030-1_OFOS-03_20190307_055300.JPG	/home/mbani/mardata/project-repos/deepsea-fauna-detection/custom_annotation_tool/parent_images/SO268-1_030-1_OFOS-03_20190307_055300.JPG	Sponge
7	0.0071425	0.241072	0.0517855	0.269048	SO268-1_030-1_OFOS-03_20190307_055300.JPG	/home/mbani/mardata/project-repos/deepsea-fauna-detection/custom_annotation_tool/parent_images/SO268-1_030-1_OFOS-03_20190307_055300.JPG	Ophioroid
10	0.6767855	0.6125	0.7071425	0.631548	SO268-2_100-1_OFOS-05_20190406_125409.JPG	/home/mbani/mardata/project-repos/deepsea-fauna-detection/custom_annotation_tool/parent_images/SO268-2_100-1_OFOS-05_20190406_125409.JPG	Sponge
10	0.307143	0.4982145	0.344643	0.5208335	SO268-2_126-1_OFOS-07_20190413_222520.JPG	/home/mbani/mardata/project-repos/deepsea-fauna-detection/custom_annotation_tool/parent_images/SO268-2_126-1_OFOS-07_20190413_222520.JPG	Sponge
10	0.9776785	0.275	0.9999995	0.2875	SO268-2_126-1_OFOS-07_20190413_222520.JPG	/home/mbani/mardata/project-repos/deepsea-fauna-detection/custom_annotation_tool/parent_images/SO268-2_126-1_OFOS-07_20190413_222520.JPG	Sponge
7	0.4375	0.6047615	0.53125	0.6946425	SO268-2_100-1_OFOS-05_20190406_114925.JPG	/home/mbani/mardata/project-repos/deepsea-fauna-detection/custom_annotation_tool/parent_images/SO268-2_100-1_OFOS-05_20190406_114925.JPG	Ophioroid
4	0.394643	0.6244045	0.421429	0.6440475	SO268-2_126-1_OFOS-07_20190413_173338.JPG	/home/mbani/mardata/project-repos/deepsea-fauna-detection/custom_annotation_tool/parent_images/SO268-2_126-1_OFOS-07_20190413_173338.JPG	Gastropod
7	0.4785715	0.3065475	0.5883925	0.3684525	SO268-2_126-1_OFOS-07_20190413_214320.JPG	/home/mbani/mardata/project-repos/deepsea-fauna-detection/custom_annotation_tool/parent_images/SO268-2_126-1_OFOS-07_20190413_214320.JPG	Ophioroid
7	0.815179	0.6452385	0.850893	0.6660715	SO268-2_126-1_OFOS-07_20190413_214320.JPG	/home/mbani/mardata/project-repos/deepsea-fauna-detection/custom_annotation_tool/parent_images/SO268-2_126-1_OFOS-07_20190413_214320.JPG	Ophioroid
10	0.2767855	0.542857	0.3116065	0.567857	SO268-1_063-1_OFOS-04_20190317_102651.JPG	/home/mbani/mardata/project-repos/deepsea-fauna-detection/custom_annotation_tool/parent_images/SO268-1_063-1_OFOS-04_20190317_102651.JPG	Sponge
10	0.539286	0.355952	0.608036	0.398214	SO268-1_021-1_OFOS-02_20190304_113610.JPG	/home/mbani/mardata/project-repos/deepsea-fauna-detection/custom_annotation_tool/parent_images/SO268-1_021-1_OFOS-02_20190304_113610.JPG	Sponge
7	0.3928575	0.75119	0.4437505	0.7875	SO268-1_021-1_OFOS-02_20190304_113610.JPG	/home/mbani/mardata/project-repos/deepsea-fauna-detection/custom_annotation_tool/parent_images/SO268-1_021-1_OFOS-02_20190304_113610.JPG	Ophioroid
7	0.279464	0.333334	0.46875	0.447024	SO268-1_063-1_OFOS-04_20190317_102221.JPG	/home/mbani/mardata/project-repos/deepsea-fauna-detection/custom_annotation_tool/parent_images/SO268-1_063-1_OFOS-04_20190317_102221.JPG	Ophioroid
7	0.4874995	0.6410715	0.5508925	0.6821425	SO268-1_021-1_OFOS-02_20190304_174820.JPG	/home/mbani/mardata/project-repos/deepsea-fauna-detection/custom_annotation_tool/parent_images/SO268-1_021-1_OFOS-02_20190304_174820.JPG	Ophioroid
1	0.3017855	0.463691	0.3276785	0.486905	SO268-2_126-1_OFOS-07_20190413_224130.JPG	/home/mbani/mardata/project-repos/deepsea-fauna-detection/custom_annotation_tool/parent_images/SO268-2_126-1_OFOS-07_20190413_224130.JPG	Anemone
10	0.5687505	0.4750005	0.6116075	0.5208335	SO268-2_147-1_OFOS-09_20190421_112007.JPG	/home/mbani/mardata/project-repos/deepsea-fauna-detection/custom_annotation_tool/parent_images/SO268-2_147-1_OFOS-09_20190421_112007.JPG	Sponge
1	0.71875	0.3875005	0.75625	0.4208335	SO268-1_021-1_OFOS-02_20190304_185415.JPG	/home/mbani/mardata/project-repos/deepsea-fauna-detection/custom_annotation_tool/parent_images/SO268-1_021-1_OFOS-02_20190304_185415.JPG	Anemone
10	0.8214285	0.6065475	0.8437495	0.6244045	SO268-2_126-1_OFOS-07_20190413_180308.JPG	/home/mbani/mardata/project-repos/deepsea-fauna-detection/custom_annotation_tool/parent_images/SO268-2_126-1_OFOS-07_20190413_180308.JPG	Sponge
7	0.238393	0.4077385	0.296429	0.4398815	SO268-2_126-1_OFOS-07_20190413_180308.JPG	/home/mbani/mardata/project-repos/deepsea-fauna-detection/custom_annotation_tool/parent_images/SO268-2_126-1_OFOS-07_20190413_180308.JPG	Ophioroid
7	0.157143	0.5446425	0.180357	0.5613095	SO268-2_126-1_OFOS-07_20190413_180308.JPG	/home/mbani/mardata/project-repos/deepsea-fauna-detection/custom_annotation_tool/parent_images/SO268-2_126-1_OFOS-07_20190413_180308.JPG	Ophioroid
4	0.5758925	0.5726195	0.6080355	0.6000005	SO268-1_030-1_OFOS-03_20190307_041559.JPG	/home/mbani/mardata/project-repos/deepsea-fauna-detection/custom_annotation_tool/parent_images/SO268-1_030-1_OFOS-03_20190307_041559.JPG	Gastropod
11	0.48125	0.678571	0.501786	0.692857	SO268-1_030-1_OFOS-03_20190307_041559.JPG	/home/mbani/mardata/project-repos/deepsea-fauna-detection/custom_annotation_tool/parent_images/SO268-1_030-1_OFOS-03_20190307_041559.JPG	Xenophyophore
7	0.9169645	0.3690475	0.9723215	0.4059525	SO268-1_030-1_OFOS-03_20190307_041559.JPG	/home/mbani/mardata/project-repos/deepsea-fauna-detection/custom_annotation_tool/parent_images/SO268-1_030-1_OFOS-03_20190307_041559.JPG	Ophioroid
11	0.8553575	0.677381	0.8839285	0.697619	SO268-1_030-1_OFOS-03_20190307_041559.JPG	/home/mbani/mardata/project-repos/deepsea-fauna-detection/custom_annotation_tool/parent_images/SO268-1_030-1_OFOS-03_20190307_041559.JPG	Xenophyophore
11	0.713393	0.8029765	0.736607	0.8190475	SO268-1_030-1_OFOS-03_20190307_041559.JPG	/home/mbani/mardata/project-repos/deepsea-fauna-detection/custom_annotation_tool/parent_images/SO268-1_030-1_OFOS-03_20190307_041559.JPG	Xenophyophore
11	0.3321425	0.622024	0.3580355	0.639286	SO268-1_030-1_OFOS-03_20190307_041559.JPG	/home/mbani/mardata/project-repos/deepsea-fauna-detection/custom_annotation_tool/parent_images/SO268-1_030-1_OFOS-03_20190307_041559.JPG	Xenophyophore
4	0.1732145	0.4089285	0.1892855	0.4220235	SO268-1_030-1_OFOS-03_20190307_041559.JPG	/home/mbani/mardata/project-repos/deepsea-fauna-detection/custom_annotation_tool/parent_images/SO268-1_030-1_OFOS-03_20190307_041559.JPG	Gastropod
10	0.36875	0.4351185	0.44375	0.4845235	SO268-1_030-1_OFOS-03_20190307_073042.JPG	/home/mbani/mardata/project-repos/deepsea-fauna-detection/custom_annotation_tool/parent_images/SO268-1_030-1_OFOS-03_20190307_073042.JPG	Sponge
7	0.763393	0.6285715	0.821429	0.6577385	SO268-1_030-1_OFOS-03_20190307_073042.JPG	/home/mbani/mardata/project-repos/deepsea-fauna-detection/custom_annotation_tool/parent_images/SO268-1_030-1_OFOS-03_20190307_073042.JPG	Ophioroid
7	0.1857145	0.182143	0.2741075	0.220833	SO268-2_100-1_OFOS-05_20190406_075154.JPG	/home/mbani/mardata/project-repos/deepsea-fauna-detection/custom_annotation_tool/parent_images/SO268-2_100-1_OFOS-05_20190406_075154.JPG	Ophioroid
7	0.7580355	0.8452375	0.7883925	0.8696425	SO268-2_100-1_OFOS-05_20190406_075154.JPG	/home/mbani/mardata/project-repos/deepsea-fauna-detection/custom_annotation_tool/parent_images/SO268-2_100-1_OFOS-05_20190406_075154.JPG	Ophioroid
7	0.7785715	0.5458335	0.8857145	0.6297625	SO268-1_030-1_OFOS-03_20190307_150210.JPG	/home/mbani/mardata/project-repos/deepsea-fauna-detection/custom_annotation_tool/parent_images/SO268-1_030-1_OFOS-03_20190307_150210.JPG	Ophioroid
7	0.2169645	0.5607145	0.2848215	0.6023815	SO268-1_030-1_OFOS-03_20190307_150210.JPG	/home/mbani/mardata/project-repos/deepsea-fauna-detection/custom_annotation_tool/parent_images/SO268-1_030-1_OFOS-03_20190307_150210.JPG	Ophioroid
7	0.349107	0.3220235	0.436607	0.3821425	SO268-1_030-1_OFOS-03_20190307_150210.JPG	/home/mbani/mardata/project-repos/deepsea-fauna-detection/custom_annotation_tool/parent_images/SO268-1_030-1_OFOS-03_20190307_150210.JPG	Ophioroid
10	0.7089285	0.4809525	0.7830355	0.5220235	SO268-2_126-1_OFOS-07_20190413_170518.JPG	/home/mbani/mardata/project-repos/deepsea-fauna-detection/custom_annotation_tool/parent_images/SO268-2_126-1_OFOS-07_20190413_170518.JPG	Sponge
7	0.4366075	0.259524	0.5839285	0.341072	SO268-2_126-1_OFOS-07_20190413_170518.JPG	/home/mbani/mardata/project-repos/deepsea-fauna-detection/custom_annotation_tool/parent_images/SO268-2_126-1_OFOS-07_20190413_170518.JPG	Ophioroid
7	0.665179	0.228572	0.700893	0.251786	SO268-2_126-1_OFOS-07_20190413_170518.JPG	/home/mbani/mardata/project-repos/deepsea-fauna-detection/custom_annotation_tool/parent_images/SO268-2_126-1_OFOS-07_20190413_170518.JPG	Ophioroid
7	0.779464	0.563095	0.896428	0.653571	SO268-1_030-1_OFOS-03_20190307_152843.JPG	/home/mbani/mardata/project-repos/deepsea-fauna-detection/custom_annotation_tool/parent_images/SO268-1_030-1_OFOS-03_20190307_152843.JPG	Ophioroid
1	0.146429	0.5	0.200893	0.52619	SO268-1_063-1_OFOS-04_20190317_115711.JPG	/home/mbani/mardata/project-repos/deepsea-fauna-detection/custom_annotation_tool/parent_images/SO268-1_063-1_OFOS-04_20190317_115711.JPG	Anemone
8	0.820536	0.33869	0.8625	0.3625	SO268-1_063-1_OFOS-04_20190317_115711.JPG	/home/mbani/mardata/project-repos/deepsea-fauna-detection/custom_annotation_tool/parent_images/SO268-1_063-1_OFOS-04_20190317_115711.JPG	Sea Urchin
10	0.0660715	0.6797625	0.1062505	0.7053575	SO268-1_030-1_OFOS-03_20190307_063435.JPG	/home/mbani/mardata/project-repos/deepsea-fauna-detection/custom_annotation_tool/parent_images/SO268-1_030-1_OFOS-03_20190307_063435.JPG	Sponge
11	0.6714285	0.794643	0.7035715	0.814881	SO268-1_030-1_OFOS-03_20190307_063435.JPG	/home/mbani/mardata/project-repos/deepsea-fauna-detection/custom_annotation_tool/parent_images/SO268-1_030-1_OFOS-03_20190307_063435.JPG	Xenophyophore
11	0.5000005	0.4113095	0.5241075	0.4291665	SO268-1_030-1_OFOS-03_20190307_063435.JPG	/home/mbani/mardata/project-repos/deepsea-fauna-detection/custom_annotation_tool/parent_images/SO268-1_030-1_OFOS-03_20190307_063435.JPG	Xenophyophore
10	0.534822	0.492262	0.564286	0.517262	SO268-1_030-1_OFOS-03_20190307_124643.JPG	/home/mbani/mardata/project-repos/deepsea-fauna-detection/custom_annotation_tool/parent_images/SO268-1_030-1_OFOS-03_20190307_124643.JPG	Sponge
10	0.75	0.3386905	0.8	0.3678575	SO268-1_030-1_OFOS-03_20190307_153137.JPG	/home/mbani/mardata/project-repos/deepsea-fauna-detection/custom_annotation_tool/parent_images/SO268-1_030-1_OFOS-03_20190307_153137.JPG	Sponge
7	0.6366065	0.308334	0.7142855	0.359524	SO268-1_030-1_OFOS-03_20190307_153137.JPG	/home/mbani/mardata/project-repos/deepsea-fauna-detection/custom_annotation_tool/parent_images/SO268-1_030-1_OFOS-03_20190307_153137.JPG	Ophioroid
7	0.25625	0.6107145	0.314286	0.6535715	SO268-1_030-1_OFOS-03_20190307_152937.JPG	/home/mbani/mardata/project-repos/deepsea-fauna-detection/custom_annotation_tool/parent_images/SO268-1_030-1_OFOS-03_20190307_152937.JPG	Ophioroid
7	0.0080355	0.898809	0.0491065	0.920833	SO268-1_030-1_OFOS-03_20190307_152937.JPG	/home/mbani/mardata/project-repos/deepsea-fauna-detection/custom_annotation_tool/parent_images/SO268-1_030-1_OFOS-03_20190307_152937.JPG	Ophioroid
3	0.1982145	0.4708335	0.3017855	0.5250005	SO268-1_030-1_OFOS-03_20190307_125928.JPG	/home/mbani/mardata/project-repos/deepsea-fauna-detection/custom_annotation_tool/parent_images/SO268-1_030-1_OFOS-03_20190307_125928.JPG	Fish
2	0.7428575	0.097619	0.7919645	0.138095	SO268-1_030-1_OFOS-03_20190307_125928.JPG	/home/mbani/mardata/project-repos/deepsea-fauna-detection/custom_annotation_tool/parent_images/SO268-1_030-1_OFOS-03_20190307_125928.JPG	Coral
10	0.1169645	0.1184525	0.1392855	0.1315475	SO268-1_030-1_OFOS-03_20190307_125928.JPG	/home/mbani/mardata/project-repos/deepsea-fauna-detection/custom_annotation_tool/parent_images/SO268-1_030-1_OFOS-03_20190307_125928.JPG	Sponge
4	0.3375	0.6541665	0.35625	0.6630955	SO268-1_030-1_OFOS-03_20190307_125928.JPG	/home/mbani/mardata/project-repos/deepsea-fauna-detection/custom_annotation_tool/parent_images/SO268-1_030-1_OFOS-03_20190307_125928.JPG	Gastropod
7	0.0339285	0.3678575	0.1035715	0.4125005	SO268-2_100-1_OFOS-05_20190406_054745.JPG	/home/mbani/mardata/project-repos/deepsea-fauna-detection/custom_annotation_tool/parent_images/SO268-2_100-1_OFOS-05_20190406_054745.JPG	Ophioroid
[truncated: 387 more rows]
