# Supplementary material for: An automated image-based workflow for detecting megabenthic fauna in optical images with examples from the Clarion–Clipperton Zone
Source: Sci Rep. 2023 May 23;13:8350. doi: 10.1038/s41598-023-35518-5 (PMC10206148; doi:10.1038/s41598-023-35518-5)
Supplement: Supplementary file 1 — Supplementary Information. [file 41598_2023_35518_MOESM1_ESM.zip › Supplementary Table S2 - summary of megafauna detected by our faundfast model.csv]

## Summary of megafauna detection results as obtained from FaunD-Fast model
parent_image_name	object_class_id	object_class_name	score	ymin	xmin	ymax	xmax	dive	time_stamp	Latitude	Longitude	seafloor_classification	license_area	parent_image_path	patch_id
SO268-1_030-1_OFOS-03_20190307_141822	7	Ophioroid	0.99999714	635.2680111	1089.207573	717.5086117	1168.054705	dive_030	3/7/2019 14:18	11.943269	-117.0143573	Seafloor B	German	/home/mbani/mardata/project-repos/deepsea-fauna-detection_30_sep_2022/data/unsupervised_outlier_detection/dive_030/parent_images/SO268-1_030-1_OFOS-03_20190307_141822.JPG	SO268-1_030-1_OFOS-03_20190307_141822#1
SO268-1_030-1_OFOS-03_20190307_153752	7	Ophioroid	0.99997234	792.4978447	643.5487747	855.164032	693.9384627	dive_030	3/7/2019 15:37	11.9540928	-117.0129003	Seafloor B	German	/home/mbani/mardata/project-repos/deepsea-fauna-detection_30_sep_2022/data/unsupervised_outlier_detection/dive_030/parent_images/SO268-1_030-1_OFOS-03_20190307_153752.JPG	SO268-1_030-1_OFOS-03_20190307_153752#1
SO268-1_030-1_OFOS-03_20190307_083444	7	Ophioroid	0.99999106	456.7503405	301.7523336	520.2782631	351.2083304	dive_030	3/7/2019 8:34	11.9258464	-117.0368798	Seafloor B	German	/home/mbani/mardata/project-repos/deepsea-fauna-detection_30_sep_2022/data/unsupervised_outlier_detection/dive_030/parent_images/SO268-1_030-1_OFOS-03_20190307_083444.JPG	SO268-1_030-1_OFOS-03_20190307_083444#1
SO268-1_030-1_OFOS-03_20190307_085517	7	Ophioroid	0.9999981	870.8013058	1179.314275	942.6098919	1236.088471	dive_030	3/7/2019 8:55	11.9274204	-117.0394076	Seafloor B	German	/home/mbani/mardata/project-repos/deepsea-fauna-detection_30_sep_2022/data/unsupervised_outlier_detection/dive_030/parent_images/SO268-1_030-1_OFOS-03_20190307_085517.JPG	SO268-1_030-1_OFOS-03_20190307_085517#1
SO268-1_030-1_OFOS-03_20190307_085517	7	Ophioroid	0.9999926	579.2532444	160.5448419	638.2609367	208.7415808	dive_030	3/7/2019 8:55	11.9274204	-117.0394076	Seafloor B	German	/home/mbani/mardata/project-repos/deepsea-fauna-detection_30_sep_2022/data/unsupervised_outlier_detection/dive_030/parent_images/SO268-1_030-1_OFOS-03_20190307_085517.JPG	SO268-1_030-1_OFOS-03_20190307_085517#2
SO268-1_030-1_OFOS-03_20190307_082544	10	Sponge	0.99969983	299.1869545	196.3473094	336.6761971	232.6692438	dive_030	3/7/2019 8:25	11.9252026	-117.0357774	Seafloor B	German	/home/mbani/mardata/project-repos/deepsea-fauna-detection_30_sep_2022/data/unsupervised_outlier_detection/dive_030/parent_images/SO268-1_030-1_OFOS-03_20190307_082544.JPG	SO268-1_030-1_OFOS-03_20190307_082544#1
SO268-1_030-1_OFOS-03_20190307_082544	8	Sea Urchin	0.9969675	861.6995621	253.2362366	899.2425442	289.1221797	dive_030	3/7/2019 8:25	11.9252026	-117.0357774	Seafloor B	German	/home/mbani/mardata/project-repos/deepsea-fauna-detection_30_sep_2022/data/unsupervised_outlier_detection/dive_030/parent_images/SO268-1_030-1_OFOS-03_20190307_082544.JPG	SO268-1_030-1_OFOS-03_20190307_082544#2
SO268-1_030-1_OFOS-03_20190307_082544	4	Gastropod	0.98022604	599.023056	659.8815751	630.5847263	692.8345656	dive_030	3/7/2019 8:25	11.9252026	-117.0357774	Seafloor B	German	/home/mbani/mardata/project-repos/deepsea-fauna-detection_30_sep_2022/data/unsupervised_outlier_detection/dive_030/parent_images/SO268-1_030-1_OFOS-03_20190307_082544.JPG	SO268-1_030-1_OFOS-03_20190307_082544#3
SO268-1_030-1_OFOS-03_20190307_085910	10	Sponge	0.9999988	22.99836725	274.653933	99.71480727	350.8026302	dive_030	3/7/2019 8:59	11.9277026	-117.0399002	Seafloor B	German	/home/mbani/mardata/project-repos/deepsea-fauna-detection_30_sep_2022/data/unsupervised_outlier_detection/dive_030/parent_images/SO268-1_030-1_OFOS-03_20190307_085910.JPG	SO268-1_030-1_OFOS-03_20190307_085910#1
SO268-1_030-1_OFOS-03_20190307_085910	7	Ophioroid	0.99997914	123.9421892	1306.915827	157.6399899	1341.003456	dive_030	3/7/2019 8:59	11.9277026	-117.0399002	Seafloor B	German	/home/mbani/mardata/project-repos/deepsea-fauna-detection_30_sep_2022/data/unsupervised_outlier_detection/dive_030/parent_images/SO268-1_030-1_OFOS-03_20190307_085910.JPG	SO268-1_030-1_OFOS-03_20190307_085910#2
SO268-1_030-1_OFOS-03_20190307_085910	7	Ophioroid	0.99996626	67.23008931	361.7388368	170.6083441	417.8479064	dive_030	3/7/2019 8:59	11.9277026	-117.0399002	Seafloor B	German	/home/mbani/mardata/project-repos/deepsea-fauna-detection_30_sep_2022/data/unsupervised_outlier_detection/dive_030/parent_images/SO268-1_030-1_OFOS-03_20190307_085910.JPG	SO268-1_030-1_OFOS-03_20190307_085910#3
SO268-1_030-1_OFOS-03_20190307_123058	11	Xenophyophore	0.9995977	597.87817	1171.977825	632.0588589	1201.643157	dive_030	3/7/2019 12:30	11.9315094	-117.0202569	Seafloor B	German	/home/mbani/mardata/project-repos/deepsea-fauna-detection_30_sep_2022/data/unsupervised_outlier_detection/dive_030/parent_images/SO268-1_030-1_OFOS-03_20190307_123058.JPG	SO268-1_030-1_OFOS-03_20190307_123058#1
SO268-1_030-1_OFOS-03_20190307_054353	7	Ophioroid	0.9999951	1023.889256	861.4501905	1064.417486	908.8685989	dive_030	3/7/2019 5:43	11.9132267	-117.0169378	Seafloor B	German	/home/mbani/mardata/project-repos/deepsea-fauna-detection_30_sep_2022/data/unsupervised_outlier_detection/dive_030/parent_images/SO268-1_030-1_OFOS-03_20190307_054353.JPG	SO268-1_030-1_OFOS-03_20190307_054353#1
SO268-1_030-1_OFOS-03_20190307_134652	5	Holothuria	0.99999523	801.6523933	1407.637825	863.7681007	1491.627631	dive_030	3/7/2019 13:46	11.9389938	-117.0149467	Seafloor B	German	/home/mbani/mardata/project-repos/deepsea-fauna-detection_30_sep_2022/data/unsupervised_outlier_detection/dive_030/parent_images/SO268-1_030-1_OFOS-03_20190307_134652.JPG	SO268-1_030-1_OFOS-03_20190307_134652#1
SO268-1_030-1_OFOS-03_20190307_134652	2	Coral	0.99991965	82.09017158	268.5253465	131.5089762	314.9735141	dive_030	3/7/2019 13:46	11.9389938	-117.0149467	Seafloor B	German	/home/mbani/mardata/project-repos/deepsea-fauna-detection_30_sep_2022/data/unsupervised_outlier_detection/dive_030/parent_images/SO268-1_030-1_OFOS-03_20190307_134652.JPG	SO268-1_030-1_OFOS-03_20190307_134652#2
SO268-1_030-1_OFOS-03_20190307_124813	7	Ophioroid	0.9999957	308.6538267	1439.006767	379.7347593	1496.761394	dive_030	3/7/2019 12:48	11.9320477	-117.0178793	Seafloor B	German	/home/mbani/mardata/project-repos/deepsea-fauna-detection_30_sep_2022/data/unsupervised_outlier_detection/dive_030/parent_images/SO268-1_030-1_OFOS-03_20190307_124813.JPG	SO268-1_030-1_OFOS-03_20190307_124813#1
SO268-1_030-1_OFOS-03_20190307_085723	7	Ophioroid	0.99998724	732.2972012	1292.906528	785.5267906	1334.126229	dive_030	3/7/2019 8:57	11.927577	-117.0396303	Seafloor B	German	/home/mbani/mardata/project-repos/deepsea-fauna-detection_30_sep_2022/data/unsupervised_outlier_detection/dive_030/parent_images/SO268-1_030-1_OFOS-03_20190307_085723.JPG	SO268-1_030-1_OFOS-03_20190307_085723#1
SO268-1_030-1_OFOS-03_20190307_045759	7	Ophioroid	0.9999956	741.6456127	436.3721037	791.0022163	486.7342043	dive_030	3/7/2019 4:57	11.9102019	-117.0121826	Seafloor B	German	/home/mbani/mardata/project-repos/deepsea-fauna-detection_30_sep_2022/data/unsupervised_outlier_detection/dive_030/parent_images/SO268-1_030-1_OFOS-03_20190307_045759.JPG	SO268-1_030-1_OFOS-03_20190307_045759#1
SO268-1_030-1_OFOS-03_20190307_045759	7	Ophioroid	0.99992895	383.7081814	1049.198413	430.4072809	1090.519652	dive_030	3/7/2019 4:57	11.9102019	-117.0121826	Seafloor B	German	/home/mbani/mardata/project-repos/deepsea-fauna-detection_30_sep_2022/data/unsupervised_outlier_detection/dive_030/parent_images/SO268-1_030-1_OFOS-03_20190307_045759.JPG	SO268-1_030-1_OFOS-03_20190307_045759#2
SO268-1_030-1_OFOS-03_20190307_042459	7	Ophioroid	0.9999925	939.4337845	413.7975633	989.0359879	471.3900948	dive_030	3/7/2019 4:24	11.9085703	-117.0094143	Seafloor B	German	/home/mbani/mardata/project-repos/deepsea-fauna-detection_30_sep_2022/data/unsupervised_outlier_detection/dive_030/parent_images/SO268-1_030-1_OFOS-03_20190307_042459.JPG	SO268-1_030-1_OFOS-03_20190307_042459#1
SO268-1_030-1_OFOS-03_20190307_130255	7	Ophioroid	0.9999957	25.25209874	313.8378739	54.39791143	344.6053255	dive_030	3/7/2019 13:02	11.9334211	-117.0165294	Seafloor B	German	/home/mbani/mardata/project-repos/deepsea-fauna-detection_30_sep_2022/data/unsupervised_outlier_detection/dive_030/parent_images/SO268-1_030-1_OFOS-03_20190307_130255.JPG	SO268-1_030-1_OFOS-03_20190307_130255#1
SO268-1_030-1_OFOS-03_20190307_130255	4	Gastropod	0.99991333	981.0946846	612.6286912	1002.107248	631.2156987	dive_030	3/7/2019 13:02	11.9334211	-117.0165294	Seafloor B	German	/home/mbani/mardata/project-repos/deepsea-fauna-detection_30_sep_2022/data/unsupervised_outlier_detection/dive_030/parent_images/SO268-1_030-1_OFOS-03_20190307_130255.JPG	SO268-1_030-1_OFOS-03_20190307_130255#2
SO268-1_030-1_OFOS-03_20190307_130255	2	Coral	0.9990533	191.9955325	301.7040932	233.1817222	423.6965632	dive_030	3/7/2019 13:02	11.9334211	-117.0165294	Seafloor B	German	/home/mbani/mardata/project-repos/deepsea-fauna-detection_30_sep_2022/data/unsupervised_outlier_detection/dive_030/parent_images/SO268-1_030-1_OFOS-03_20190307_130255.JPG	SO268-1_030-1_OFOS-03_20190307_130255#3
SO268-1_030-1_OFOS-03_20190307_130255	4	Gastropod	0.98844945	405.1928854	1080.606809	432.1593571	1103.868055	dive_030	3/7/2019 13:02	11.9334211	-117.0165294	Seafloor B	German	/home/mbani/mardata/project-repos/deepsea-fauna-detection_30_sep_2022/data/unsupervised_outlier_detection/dive_030/parent_images/SO268-1_030-1_OFOS-03_20190307_130255.JPG	SO268-1_030-1_OFOS-03_20190307_130255#4
SO268-1_030-1_OFOS-03_20190307_093547	5	Holothuria	0.9999738	712.6532269	510.2016807	794.2466164	571.8701148	dive_030	3/7/2019 9:35	11.9306546	-117.0419483	Seafloor B	German	/home/mbani/mardata/project-repos/deepsea-fauna-detection_30_sep_2022/data/unsupervised_outlier_detection/dive_030/parent_images/SO268-1_030-1_OFOS-03_20190307_093547.JPG	SO268-1_030-1_OFOS-03_20190307_093547#1
SO268-1_030-1_OFOS-03_20190307_111411	11	Xenophyophore	0.52604055	530.8168888	1119.029016	559.421382	1144.459105	dive_030	3/7/2019 11:14	11.9312011	-117.0308683	Seafloor B	German	/home/mbani/mardata/project-repos/deepsea-fauna-detection_30_sep_2022/data/unsupervised_outlier_detection/dive_030/parent_images/SO268-1_030-1_OFOS-03_20190307_111411.JPG	SO268-1_030-1_OFOS-03_20190307_111411#1
SO268-1_030-1_OFOS-03_20190307_142404	7	Ophioroid	0.9976922	271.1479282	1478.616786	335.0341368	1562.64214	dive_030	3/7/2019 14:24	11.944005	-117.0142509	Seafloor B	German	/home/mbani/mardata/project-repos/deepsea-fauna-detection_30_sep_2022/data/unsupervised_outlier_detection/dive_030/parent_images/SO268-1_030-1_OFOS-03_20190307_142404.JPG	SO268-1_030-1_OFOS-03_20190307_142404#1
SO268-1_030-1_OFOS-03_20190307_055300	10	Sponge	0.99999523	633.7761879	686.3295436	685.3301716	735.3788638	dive_030	3/7/2019 5:53	11.9138777	-117.0180092	Seafloor B	German	/home/mbani/mardata/project-repos/deepsea-fauna-detection_30_sep_2022/data/unsupervised_outlier_detection/dive_030/parent_images/SO268-1_030-1_OFOS-03_20190307_055300.JPG	SO268-1_030-1_OFOS-03_20190307_055300#1
SO268-1_030-1_OFOS-03_20190307_055300	7	Ophioroid	0.9999945	9.334926605	404.6697843	58.1409502	451.5563464	dive_030	3/7/2019 5:53	11.9138777	-117.0180092	Seafloor B	German	/home/mbani/mardata/project-repos/deepsea-fauna-detection_30_sep_2022/data/unsupervised_outlier_detection/dive_030/parent_images/SO268-1_030-1_OFOS-03_20190307_055300.JPG	SO268-1_030-1_OFOS-03_20190307_055300#2
SO268-1_030-1_OFOS-03_20190307_080802	4	Gastropod	0.99999535	581.1137676	589.7227263	613.1184387	616.0866308	dive_030	3/7/2019 8:08	11.9238752	-117.0336517	Seafloor A	German	/home/mbani/mardata/project-repos/deepsea-fauna-detection_30_sep_2022/data/unsupervised_outlier_detection/dive_030/parent_images/SO268-1_030-1_OFOS-03_20190307_080802.JPG	SO268-1_030-1_OFOS-03_20190307_080802#1
SO268-1_030-1_OFOS-03_20190307_115422	7	Ophioroid	0.55516255	345.4508638	649.4572878	365.3506517	667.8154349	dive_030	3/7/2019 11:54	11.9313724	-117.0254133	Seafloor B	German	/home/mbani/mardata/project-repos/deepsea-fauna-detection_30_sep_2022/data/unsupervised_outlier_detection/dive_030/parent_images/SO268-1_030-1_OFOS-03_20190307_115422.JPG	SO268-1_030-1_OFOS-03_20190307_115422#1
SO268-1_030-1_OFOS-03_20190307_133116	10	Sponge	0.97218806	15.31235605	678.5105896	40.84809363	707.6209188	dive_030	3/7/2019 13:31	11.9369039	-117.0152874	Seafloor B	German	/home/mbani/mardata/project-repos/deepsea-fauna-detection_30_sep_2022/data/unsupervised_outlier_detection/dive_030/parent_images/SO268-1_030-1_OFOS-03_20190307_133116.JPG	SO268-1_030-1_OFOS-03_20190307_133116#1
SO268-1_030-1_OFOS-03_20190307_150358	7	Ophioroid	0.999998	249.1469073	392.24944	301.5027952	440.0228047	dive_030	3/7/2019 15:03	11.9495254	-117.0135018	Seafloor B	German	/home/mbani/mardata/project-repos/deepsea-fauna-detection_30_sep_2022/data/unsupervised_outlier_detection/dive_030/parent_images/SO268-1_030-1_OFOS-03_20190307_150358.JPG	SO268-1_030-1_OFOS-03_20190307_150358#1
SO268-1_030-1_OFOS-03_20190307_150358	7	Ophioroid	0.9999416	731.7632771	566.1378407	785.0830555	600.3968525	dive_030	3/7/2019 15:03	11.9495254	-117.0135018	Seafloor B	German	/home/mbani/mardata/project-repos/deepsea-fauna-detection_30_sep_2022/data/unsupervised_outlier_detection/dive_030/parent_images/SO268-1_030-1_OFOS-03_20190307_150358.JPG	SO268-1_030-1_OFOS-03_20190307_150358#2
SO268-1_030-1_OFOS-03_20190307_150358	7	Ophioroid	0.99882776	731.3961124	1408.018942	759.5482254	1437.756972	dive_030	3/7/2019 15:03	11.9495254	-117.0135018	Seafloor B	German	/home/mbani/mardata/project-repos/deepsea-fauna-detection_30_sep_2022/data/unsupervised_outlier_detection/dive_030/parent_images/SO268-1_030-1_OFOS-03_20190307_150358.JPG	SO268-1_030-1_OFOS-03_20190307_150358#3
SO268-1_030-1_OFOS-03_20190307_150049	7	Ophioroid	0.99665266	757.0069122	1191.870203	805.4128933	1236.267915	dive_030	3/7/2019 15:00	11.9491056	-117.0135449	Seafloor B	German	/home/mbani/mardata/project-repos/deepsea-fauna-detection_30_sep_2022/data/unsupervised_outlier_detection/dive_030/parent_images/SO268-1_030-1_OFOS-03_20190307_150049.JPG	SO268-1_030-1_OFOS-03_20190307_150049#1
SO268-1_030-1_OFOS-03_20190307_132637	7	Ophioroid	0.99999225	419.9121141	263.7952316	526.7047119	347.3835683	dive_030	3/7/2019 13:26	11.936305	-117.0154525	Seafloor B	German	/home/mbani/mardata/project-repos/deepsea-fauna-detection_30_sep_2022/data/unsupervised_outlier_detection/dive_030/parent_images/SO268-1_030-1_OFOS-03_20190307_132637.JPG	SO268-1_030-1_OFOS-03_20190307_132637#1
SO268-1_030-1_OFOS-03_20190307_131531	7	Ophioroid	0.9999976	120.7287228	45.44381797	260.753665	172.8584039	dive_030	3/7/2019 13:15	11.9349035	-117.0158514	Seafloor B	German	/home/mbani/mardata/project-repos/deepsea-fauna-detection_30_sep_2022/data/unsupervised_outlier_detection/dive_030/parent_images/SO268-1_030-1_OFOS-03_20190307_131531.JPG	SO268-1_030-1_OFOS-03_20190307_131531#1
SO268-1_030-1_OFOS-03_20190307_153640	8	Sea Urchin	0.9998747	1074.518785	775.305512	1108.768568	805.7013845	dive_030	3/7/2019 15:36	11.9539418	-117.0129381	Seafloor B	German	/home/mbani/mardata/project-repos/deepsea-fauna-detection_30_sep_2022/data/unsupervised_outlier_detection/dive_030/parent_images/SO268-1_030-1_OFOS-03_20190307_153640.JPG	SO268-1_030-1_OFOS-03_20190307_153640#1
SO268-1_030-1_OFOS-03_20190307_044608	7	Ophioroid	0.99997437	775.38764	1355.838675	843.7688446	1410.766368	dive_030	3/7/2019 4:46	11.9095604	-117.0110779	Seafloor B	German	/home/mbani/mardata/project-repos/deepsea-fauna-detection_30_sep_2022/data/unsupervised_outlier_detection/dive_030/parent_images/SO268-1_030-1_OFOS-03_20190307_044608.JPG	SO268-1_030-1_OFOS-03_20190307_044608#1
SO268-1_030-1_OFOS-03_20190307_044608	10	Sponge	0.949886	341.5405941	1154.681468	388.9817667	1195.244679	dive_030	3/7/2019 4:46	11.9095604	-117.0110779	Seafloor B	German	/home/mbani/mardata/project-repos/deepsea-fauna-detection_30_sep_2022/data/unsupervised_outlier_detection/dive_030/parent_images/SO268-1_030-1_OFOS-03_20190307_044608.JPG	SO268-1_030-1_OFOS-03_20190307_044608#2
SO268-1_030-1_OFOS-03_20190307_131419	1	Anemone	0.99999774	94.98566866	969.4628763	141.152997	1027.06079	dive_030	3/7/2019 13:14	11.9347705	-117.0158995	Seafloor B	German	/home/mbani/mardata/project-repos/deepsea-fauna-detection_30_sep_2022/data/unsupervised_outlier_detection/dive_030/parent_images/SO268-1_030-1_OFOS-03_20190307_131419.JPG	SO268-1_030-1_OFOS-03_20190307_131419#1
SO268-1_030-1_OFOS-03_20190307_131419	10	Sponge	0.9999957	272.4981427	1237.478056	296.6393661	1267.175131	dive_030	3/7/2019 13:14	11.9347705	-117.0158995	Seafloor B	German	/home/mbani/mardata/project-repos/deepsea-fauna-detection_30_sep_2022/data/unsupervised_outlier_detection/dive_030/parent_images/SO268-1_030-1_OFOS-03_20190307_131419.JPG	SO268-1_030-1_OFOS-03_20190307_131419#2
SO268-1_030-1_OFOS-03_20190307_113650	7	Ophioroid	0.9999887	38.59208822	690.549016	95.50498962	738.4867787	dive_030	3/7/2019 11:36	11.9313144	-117.0278032	Seafloor B	German	/home/mbani/mardata/project-repos/deepsea-fauna-detection_30_sep_2022/data/unsupervised_outlier_detection/dive_030/parent_images/SO268-1_030-1_OFOS-03_20190307_113650.JPG	SO268-1_030-1_OFOS-03_20190307_113650#1
SO268-1_030-1_OFOS-03_20190307_113650	2	Coral	0.99995923	425.2350998	51.71175286	474.4857931	109.2369711	dive_030	3/7/2019 11:36	11.9313144	-117.0278032	Seafloor B	German	/home/mbani/mardata/project-repos/deepsea-fauna-detection_30_sep_2022/data/unsupervised_outlier_detection/dive_030/parent_images/SO268-1_030-1_OFOS-03_20190307_113650.JPG	SO268-1_030-1_OFOS-03_20190307_113650#2
SO268-1_030-1_OFOS-03_20190307_064514	7	Ophioroid	0.9999957	315.0151539	1234.552689	398.5778141	1319.065804	dive_030	3/7/2019 6:45	11.9176723	-117.0239773	Seafloor B	German	/home/mbani/mardata/project-repos/deepsea-fauna-detection_30_sep_2022/data/unsupervised_outlier_detection/dive_030/parent_images/SO268-1_030-1_OFOS-03_20190307_064514.JPG	SO268-1_030-1_OFOS-03_20190307_064514#1
SO268-1_030-1_OFOS-03_20190307_064514	11	Xenophyophore	0.9999802	776.6012859	1112.575564	817.3958111	1148.244038	dive_030	3/7/2019 6:45	11.9176723	-117.0239773	Seafloor B	German	/home/mbani/mardata/project-repos/deepsea-fauna-detection_30_sep_2022/data/unsupervised_outlier_detection/dive_030/parent_images/SO268-1_030-1_OFOS-03_20190307_064514.JPG	SO268-1_030-1_OFOS-03_20190307_064514#2
SO268-1_030-1_OFOS-03_20190307_095732	7	Ophioroid	0.99999475	338.9022827	1010.39619	412.5477266	1078.033819	dive_030	3/7/2019 9:57	11.9310758	-117.0401352	Seafloor B	German	/home/mbani/mardata/project-repos/deepsea-fauna-detection_30_sep_2022/data/unsupervised_outlier_detection/dive_030/parent_images/SO268-1_030-1_OFOS-03_20190307_095732.JPG	SO268-1_030-1_OFOS-03_20190307_095732#1
SO268-1_030-1_OFOS-03_20190307_095732	5	Holothuria	0.99997544	102.3595858	382.1320939	186.1530089	429.5988178	dive_030	3/7/2019 9:57	11.9310758	-117.0401352	Seafloor B	German	/home/mbani/mardata/project-repos/deepsea-fauna-detection_30_sep_2022/data/unsupervised_outlier_detection/dive_030/parent_images/SO268-1_030-1_OFOS-03_20190307_095732.JPG	SO268-1_030-1_OFOS-03_20190307_095732#2
SO268-1_030-1_OFOS-03_20190307_153137	10	Sponge	0.9999974	840.6665039	567.6857901	896.6513634	615.6107354	dive_030	3/7/2019 15:31	11.9532702	-117.0130218	Seafloor B	German	/home/mbani/mardata/project-repos/deepsea-fauna-detection_30_sep_2022/data/unsupervised_outlier_detection/dive_030/parent_images/SO268-1_030-1_OFOS-03_20190307_153137.JPG	SO268-1_030-1_OFOS-03_20190307_153137#1
SO268-1_030-1_OFOS-03_20190307_153137	7	Ophioroid	0.999997	712.255621	516.4715338	801.5339661	602.3200107	dive_030	3/7/2019 15:31	11.9532702	-117.0130218	Seafloor B	German	/home/mbani/mardata/project-repos/deepsea-fauna-detection_30_sep_2022/data/unsupervised_outlier_detection/dive_030/parent_images/SO268-1_030-1_OFOS-03_20190307_153137.JPG	SO268-1_030-1_OFOS-03_20190307_153137#2
SO268-1_030-1_OFOS-03_20190307_122019	7	Ophioroid	0.99999535	311.3691092	534.0168786	366.6621304	584.93994	dive_030	3/7/2019 12:20	11.9314375	-117.0217723	Seafloor B	German	/home/mbani/mardata/project-repos/deepsea-fauna-detection_30_sep_2022/data/unsupervised_outlier_detection/dive_030/parent_images/SO268-1_030-1_OFOS-03_20190307_122019.JPG	SO268-1_030-1_OFOS-03_20190307_122019#1
SO268-1_030-1_OFOS-03_20190307_122019	7	Ophioroid	0.9995703	141.8506098	1093.717289	199.4590545	1148.59231	dive_030	3/7/2019 12:20	11.9314375	-117.0217723	Seafloor B	German	/home/mbani/mardata/project-repos/deepsea-fauna-detection_30_sep_2022/data/unsupervised_outlier_detection/dive_030/parent_images/SO268-1_030-1_OFOS-03_20190307_122019.JPG	SO268-1_030-1_OFOS-03_20190307_122019#2
SO268-1_030-1_OFOS-03_20190307_122019	2	Coral	0.99630404	1005.488033	1280.58732	1094.608898	1336.177211	dive_030	3/7/2019 12:20	11.9314375	-117.0217723	Seafloor B	German	/home/mbani/mardata/project-repos/deepsea-fauna-detection_30_sep_2022/data/unsupervised_outlier_detection/dive_030/parent_images/SO268-1_030-1_OFOS-03_20190307_122019.JPG	SO268-1_030-1_OFOS-03_20190307_122019#3
SO268-1_030-1_OFOS-03_20190307_113941	7	Ophioroid	0.9999882	262.9570365	1246.954308	326.6027355	1310.725493	dive_030	3/7/2019 11:39	11.9312925	-117.027428	Seafloor B	German	/home/mbani/mardata/project-repos/deepsea-fauna-detection_30_sep_2022/data/unsupervised_outlier_detection/dive_030/parent_images/SO268-1_030-1_OFOS-03_20190307_113941.JPG	SO268-1_030-1_OFOS-03_20190307_113941#1
SO268-1_030-1_OFOS-03_20190307_070014	7	Ophioroid	0.9999825	514.3494892	284.2521501	549.0349293	321.27864	dive_030	3/7/2019 7:00	11.9187935	-117.0256949	Seafloor B	German	/home/mbani/mardata/project-repos/deepsea-fauna-detection_30_sep_2022/data/unsupervised_outlier_detection/dive_030/parent_images/SO268-1_030-1_OFOS-03_20190307_070014.JPG	SO268-1_030-1_OFOS-03_20190307_070014#1
SO268-1_030-1_OFOS-03_20190307_053408	7	Ophioroid	0.99999523	818.2988358	839.2892361	879.2231274	901.6236734	dive_030	3/7/2019 5:34	11.9125838	-117.0159027	Seafloor B	German	/home/mbani/mardata/project-repos/deepsea-fauna-detection_30_sep_2022/data/unsupervised_outlier_detection/dive_030/parent_images/SO268-1_030-1_OFOS-03_20190307_053408.JPG	SO268-1_030-1_OFOS-03_20190307_053408#1
SO268-1_030-1_OFOS-03_20190307_120228	11	Xenophyophore	0.9935767	626.434164	1184.09596	661.1336231	1215.779328	dive_030	3/7/2019 12:02	11.9313869	-117.0242904	Seafloor B	German	/home/mbani/mardata/project-repos/deepsea-fauna-detection_30_sep_2022/data/unsupervised_outlier_detection/dive_030/parent_images/SO268-1_030-1_OFOS-03_20190307_120228.JPG	SO268-1_030-1_OFOS-03_20190307_120228#1
SO268-1_030-1_OFOS-03_20190307_103511	7	Ophioroid	0.947472	746.5947914	1210.446196	797.18647	1263.604689	dive_030	3/7/2019 10:35	11.931136	-117.0358394	Seafloor B	German	/home/mbani/mardata/project-repos/deepsea-fauna-detection_30_sep_2022/data/unsupervised_outlier_detection/dive_030/parent_images/SO268-1_030-1_OFOS-03_20190307_103511.JPG	SO268-1_030-1_OFOS-03_20190307_103511#1
SO268-1_030-1_OFOS-03_20190307_065759	7	Ophioroid	0.99999046	287.4416924	338.7074769	350.0652218	392.2107625	dive_030	3/7/2019 6:57	11.9186082	-117.0254629	Seafloor B	German	/home/mbani/mardata/project-repos/deepsea-fauna-detection_30_sep_2022/data/unsupervised_outlier_detection/dive_030/parent_images/SO268-1_030-1_OFOS-03_20190307_065759.JPG	SO268-1_030-1_OFOS-03_20190307_065759#1
SO268-1_030-1_OFOS-03_20190307_065759	11	Xenophyophore	0.9996991	887.9880142	935.3111601	920.4163265	964.9407434	dive_030	3/7/2019 6:57	11.9186082	-117.0254629	Seafloor B	German	/home/mbani/mardata/project-repos/deepsea-fauna-detection_30_sep_2022/data/unsupervised_outlier_detection/dive_030/parent_images/SO268-1_030-1_OFOS-03_20190307_065759.JPG	SO268-1_030-1_OFOS-03_20190307_065759#2
SO268-1_030-1_OFOS-03_20190307_115122	7	Ophioroid	0.99567044	634.7657299	781.3180661	700.5190372	844.7472382	dive_030	3/7/2019 11:51	11.9313544	-117.0257883	Seafloor B	German	/home/mbani/mardata/project-repos/deepsea-fauna-detection_30_sep_2022/data/unsupervised_outlier_detection/dive_030/parent_images/SO268-1_030-1_OFOS-03_20190307_115122.JPG	SO268-1_030-1_OFOS-03_20190307_115122#1
SO268-1_030-1_OFOS-03_20190307_133707	4	Gastropod	0.9583457	502.1873951	150.4948121	523.5952282	166.1840522	dive_030	3/7/2019 13:37	11.93768	-117.0151612	Seafloor B	German	/home/mbani/mardata/project-repos/deepsea-fauna-detection_30_sep_2022/data/unsupervised_outlier_detection/dive_030/parent_images/SO268-1_030-1_OFOS-03_20190307_133707.JPG	SO268-1_030-1_OFOS-03_20190307_133707#1
SO268-1_030-1_OFOS-03_20190307_051814	7	Ophioroid	0.9999962	1035.384912	1285.727391	1084.905672	1332.628498	dive_030	3/7/2019 5:18	11.9115223	-117.0142562	Seafloor C	German	/home/mbani/mardata/project-repos/deepsea-fauna-detection_30_sep_2022/data/unsupervised_outlier_detection/dive_030/parent_images/SO268-1_030-1_OFOS-03_20190307_051814.JPG	SO268-1_030-1_OFOS-03_20190307_051814#1
SO268-1_030-1_OFOS-03_20190307_091626	7	Ophioroid	0.9999919	122.7191806	1583.821464	228.9482808	1679.932809	dive_030	3/7/2019 9:16	11.929091	-117.0419128	Seafloor B	German	/home/mbani/mardata/project-repos/deepsea-fauna-detection_30_sep_2022/data/unsupervised_outlier_detection/dive_030/parent_images/SO268-1_030-1_OFOS-03_20190307_091626.JPG	SO268-1_030-1_OFOS-03_20190307_091626#1
SO268-1_030-1_OFOS-03_20190307_072217	11	Xenophyophore	0.73009807	577.7695656	1010.47009	605.9840965	1039.468918	dive_030	3/7/2019 7:22	11.9204351	-117.0283072	Seafloor B	German	/home/mbani/mardata/project-repos/deepsea-fauna-detection_30_sep_2022/data/unsupervised_outlier_detection/dive_030/parent_images/SO268-1_030-1_OFOS-03_20190307_072217.JPG	SO268-1_030-1_OFOS-03_20190307_072217#1
SO268-1_030-1_OFOS-03_20190307_145758	10	Sponge	0.9998361	31.54627442	81.96532935	57.67793477	107.4521756	dive_030	3/7/2019 14:57	11.9486987	-117.0136246	Seafloor B	German	/home/mbani/mardata/project-repos/deepsea-fauna-detection_30_sep_2022/data/unsupervised_outlier_detection/dive_030/parent_images/SO268-1_030-1_OFOS-03_20190307_145758.JPG	SO268-1_030-1_OFOS-03_20190307_145758#1
SO268-1_030-1_OFOS-03_20190307_155610	7	Ophioroid	0.9999951	664.7290993	399.8629904	708.8391209	440.6700826	dive_030	3/7/2019 15:56	11.956563	-117.0126143	Seafloor B	German	/home/mbani/mardata/project-repos/deepsea-fauna-detection_30_sep_2022/data/unsupervised_outlier_detection/dive_030/parent_images/SO268-1_030-1_OFOS-03_20190307_155610.JPG	SO268-1_030-1_OFOS-03_20190307_155610#1
SO268-1_030-1_OFOS-03_20190307_155610	7	Ophioroid	0.97379035	756.2273884	673.9242196	792.0907593	712.8944206	dive_030	3/7/2019 15:56	11.956563	-117.0126143	Seafloor B	German	/home/mbani/mardata/project-repos/deepsea-fauna-detection_30_sep_2022/data/unsupervised_outlier_detection/dive_030/parent_images/SO268-1_030-1_OFOS-03_20190307_155610.JPG	SO268-1_030-1_OFOS-03_20190307_155610#2
SO268-1_030-1_OFOS-03_20190307_054539	10	Sponge	0.9989021	59.33732271	587.4987602	90.9652245	616.5053487	dive_030	3/7/2019 5:45	11.9133236	-117.0171087	Seafloor B	German	/home/mbani/mardata/project-repos/deepsea-fauna-detection_30_sep_2022/data/unsupervised_outlier_detection/dive_030/parent_images/SO268-1_030-1_OFOS-03_20190307_054539.JPG	SO268-1_030-1_OFOS-03_20190307_054539#1
SO268-1_030-1_OFOS-03_20190307_131343	7	Ophioroid	0.9999831	680.3701115	696.9309211	761.5698338	768.2904482	dive_030	3/7/2019 13:13	11.9346866	-117.0159281	Seafloor B	German	/home/mbani/mardata/project-repos/deepsea-fauna-detection_30_sep_2022/data/unsupervised_outlier_detection/dive_030/parent_images/SO268-1_030-1_OFOS-03_20190307_131343.JPG	SO268-1_030-1_OFOS-03_20190307_131343#1
SO268-1_030-1_OFOS-03_20190307_125010	7	Ophioroid	0.99999344	223.6597419	492.6975417	302.3566198	552.2930145	dive_030	3/7/2019 12:50	11.9321666	-117.0176306	Seafloor B	German	/home/mbani/mardata/project-repos/deepsea-fauna-detection_30_sep_2022/data/unsupervised_outlier_detection/dive_030/parent_images/SO268-1_030-1_OFOS-03_20190307_125010.JPG	SO268-1_030-1_OFOS-03_20190307_125010#1
SO268-1_030-1_OFOS-03_20190307_143613	1	Anemone	0.96415704	56.34786844	1439.439254	100.9305143	1482.323513	dive_030	3/7/2019 14:36	11.9457177	-117.0140015	Seafloor B	German	/home/mbani/mardata/project-repos/deepsea-fauna-detection_30_sep_2022/data/unsupervised_outlier_detection/dive_030/parent_images/SO268-1_030-1_OFOS-03_20190307_143613.JPG	SO268-1_030-1_OFOS-03_20190307_143613#1
SO268-1_030-1_OFOS-03_20190307_073042	10	Sponge	0.9999987	413.7351704	733.0331826	496.9073677	815.7698894	dive_030	3/7/2019 7:30	11.9210582	-117.0292659	Seafloor A	German	/home/mbani/mardata/project-repos/deepsea-fauna-detection_30_sep_2022/data/unsupervised_outlier_detection/dive_030/parent_images/SO268-1_030-1_OFOS-03_20190307_073042.JPG	SO268-1_030-1_OFOS-03_20190307_073042#1
SO268-1_030-1_OFOS-03_20190307_073042	7	Ophioroid	0.9999893	855.8023643	1056.71741	921.6130161	1106.333399	dive_030	3/7/2019 7:30	11.9210582	-117.0292659	Seafloor A	German	/home/mbani/mardata/project-repos/deepsea-fauna-detection_30_sep_2022/data/unsupervised_outlier_detection/dive_030/parent_images/SO268-1_030-1_OFOS-03_20190307_073042.JPG	SO268-1_030-1_OFOS-03_20190307_073042#2
SO268-1_030-1_OFOS-03_20190307_071505	7	Ophioroid	0.9999964	853.8002491	522.3803973	918.872633	593.3651161	dive_030	3/7/2019 7:15	11.9199113	-117.0274397	Seafloor B	German	/home/mbani/mardata/project-repos/deepsea-fauna-detection_30_sep_2022/data/unsupervised_outlier_detection/dive_030/parent_images/SO268-1_030-1_OFOS-03_20190307_071505.JPG	SO268-1_030-1_OFOS-03_20190307_071505#1
SO268-1_030-1_OFOS-03_20190307_085620	8	Sea Urchin	0.99952805	133.619597	274.6197867	179.515841	314.1897511	dive_030	3/7/2019 8:56	11.9275085	-117.0395122	Seafloor B	German	/home/mbani/mardata/project-repos/deepsea-fauna-detection_30_sep_2022/data/unsupervised_outlier_detection/dive_030/parent_images/SO268-1_030-1_OFOS-03_20190307_085620.JPG	SO268-1_030-1_OFOS-03_20190307_085620#1
SO268-1_030-1_OFOS-03_20190307_081653	7	Ophioroid	0.999997	269.2791438	946.5282726	329.1916132	1002.267466	dive_030	3/7/2019 8:16	11.9245062	-117.0347102	Seafloor B	German	/home/mbani/mardata/project-repos/deepsea-fauna-detection_30_sep_2022/data/unsupervised_outlier_detection/dive_030/parent_images/SO268-1_030-1_OFOS-03_20190307_081653.JPG	SO268-1_030-1_OFOS-03_20190307_081653#1
SO268-1_030-1_OFOS-03_20190307_121513	4	Gastropod	0.9999933	596.1791325	390.7682562	619.5601082	415.1576579	dive_030	3/7/2019 12:15	11.9314376	-117.0225045	Seafloor B	German	/home/mbani/mardata/project-repos/deepsea-fauna-detection_30_sep_2022/data/unsupervised_outlier_detection/dive_030/parent_images/SO268-1_030-1_OFOS-03_20190307_121513.JPG	SO268-1_030-1_OFOS-03_20190307_121513#1
SO268-1_030-1_OFOS-03_20190307_124643	10	Sponge	0.9997286	601.2709713	831.1695242	631.2193203	864.8607159	dive_030	3/7/2019 12:46	11.9319357	-117.0180364	Seafloor B	German	/home/mbani/mardata/project-repos/deepsea-fauna-detection_30_sep_2022/data/unsupervised_outlier_detection/dive_030/parent_images/SO268-1_030-1_OFOS-03_20190307_124643.JPG	SO268-1_030-1_OFOS-03_20190307_124643#1
SO268-1_030-1_OFOS-03_20190307_132816	7	Ophioroid	0.9999964	630.1798439	827.0520902	712.6702499	909.4046259	dive_030	3/7/2019 13:28	11.93651	-117.0153991	Seafloor B	German	/home/mbani/mardata/project-repos/deepsea-fauna-detection_30_sep_2022/data/unsupervised_outlier_detection/dive_030/parent_images/SO268-1_030-1_OFOS-03_20190307_132816.JPG	SO268-1_030-1_OFOS-03_20190307_132816#1
SO268-1_030-1_OFOS-03_20190307_111653	7	Ophioroid	0.99984515	267.1850371	828.5267401	298.2596302	857.7469683	dive_030	3/7/2019 11:16	11.931213	-117.0305323	Seafloor B	German	/home/mbani/mardata/project-repos/deepsea-fauna-detection_30_sep_2022/data/unsupervised_outlier_detection/dive_030/parent_images/SO268-1_030-1_OFOS-03_20190307_111653.JPG	SO268-1_030-1_OFOS-03_20190307_111653#1
SO268-1_030-1_OFOS-03_20190307_060108	7	Ophioroid	0.9999968	453.993268	1352.311292	525.2115536	1418.78324	dive_030	3/7/2019 6:01	11.9144366	-117.0188933	Seafloor B	German	/home/mbani/mardata/project-repos/deepsea-fauna-detection_30_sep_2022/data/unsupervised_outlier_detection/dive_030/parent_images/SO268-1_030-1_OFOS-03_20190307_060108.JPG	SO268-1_030-1_OFOS-03_20190307_060108#1
SO268-1_030-1_OFOS-03_20190307_140425	7	Ophioroid	0.9999925	845.9939289	838.1736732	911.5307426	884.4172382	dive_030	3/7/2019 14:04	11.9413526	-117.0145748	Seafloor B	German	/home/mbani/mardata/project-repos/deepsea-fauna-detection_30_sep_2022/data/unsupervised_outlier_detection/dive_030/parent_images/SO268-1_030-1_OFOS-03_20190307_140425.JPG	SO268-1_030-1_OFOS-03_20190307_140425#1
SO268-1_030-1_OFOS-03_20190307_140425	4	Gastropod	0.9999918	665.2513409	1443.921232	696.9465256	1483.323269	dive_030	3/7/2019 14:04	11.9413526	-117.0145748	Seafloor B	German	/home/mbani/mardata/project-repos/deepsea-fauna-detection_30_sep_2022/data/unsupervised_outlier_detection/dive_030/parent_images/SO268-1_030-1_OFOS-03_20190307_140425.JPG	SO268-1_030-1_OFOS-03_20190307_140425#2
SO268-1_030-1_OFOS-03_20190307_140425	7	Ophioroid	0.9999776	959.2037296	147.1602648	1013.129129	186.5579456	dive_030	3/7/2019 14:04	11.9413526	-117.0145748	Seafloor B	German	/home/mbani/mardata/project-repos/deepsea-fauna-detection_30_sep_2022/data/unsupervised_outlier_detection/dive_030/parent_images/SO268-1_030-1_OFOS-03_20190307_140425.JPG	SO268-1_030-1_OFOS-03_20190307_140425#3
SO268-1_030-1_OFOS-03_20190307_140425	11	Xenophyophore	0.9997571	502.2122288	781.5637493	535.6801176	808.0344486	dive_030	3/7/2019 14:04	11.9413526	-117.0145748	Seafloor B	German	/home/mbani/mardata/project-repos/deepsea-fauna-detection_30_sep_2022/data/unsupervised_outlier_detection/dive_030/parent_images/SO268-1_030-1_OFOS-03_20190307_140425.JPG	SO268-1_030-1_OFOS-03_20190307_140425#4
SO268-1_030-1_OFOS-03_20190307_125431	7	Ophioroid	0.9999918	384.548521	452.3920298	429.8920155	497.316556	dive_030	3/7/2019 12:54	11.9325354	-117.017188	Seafloor B	German	/home/mbani/mardata/project-repos/deepsea-fauna-detection_30_sep_2022/data/unsupervised_outlier_detection/dive_030/parent_images/SO268-1_030-1_OFOS-03_20190307_125431.JPG	SO268-1_030-1_OFOS-03_20190307_125431#1
SO268-1_030-1_OFOS-03_20190307_125431	7	Ophioroid	0.9999857	157.0242381	1171.362791	223.2674932	1228.742208	dive_030	3/7/2019 12:54	11.9325354	-117.017188	Seafloor B	German	/home/mbani/mardata/project-repos/deepsea-fauna-detection_30_sep_2022/data/unsupervised_outlier_detection/dive_030/parent_images/SO268-1_030-1_OFOS-03_20190307_125431.JPG	SO268-1_030-1_OFOS-03_20190307_125431#2
SO268-1_030-1_OFOS-03_20190307_144710	11	Xenophyophore	0.42753714	349.148078	596.1499929	414.0713596	694.3399072	dive_030	3/7/2019 14:47	11.9472326	-117.0137883	Seafloor B	German	/home/mbani/mardata/project-repos/deepsea-fauna-detection_30_sep_2022/data/unsupervised_outlier_detection/dive_030/parent_images/SO268-1_030-1_OFOS-03_20190307_144710.JPG	SO268-1_030-1_OFOS-03_20190307_144710#1
SO268-1_030-1_OFOS-03_20190307_072441	7	Ophioroid	0.9280525	271.6670489	112.8264016	312.2420597	143.4834284	dive_030	3/7/2019 7:24	11.9206198	-117.0285508	Seafloor B	German	/home/mbani/mardata/project-repos/deepsea-fauna-detection_30_sep_2022/data/unsupervised_outlier_detection/dive_030/parent_images/SO268-1_030-1_OFOS-03_20190307_072441.JPG	SO268-1_030-1_OFOS-03_20190307_072441#1
SO268-1_030-1_OFOS-03_20190307_134504	5	Holothuria	0.9999956	5.942371488	166.8661773	59.37666774	265.6274915	dive_030	3/7/2019 13:45	11.9387534	-117.0149667	Seafloor B	German	/home/mbani/mardata/project-repos/deepsea-fauna-detection_30_sep_2022/data/unsupervised_outlier_detection/dive_030/parent_images/SO268-1_030-1_OFOS-03_20190307_134504.JPG	SO268-1_030-1_OFOS-03_20190307_134504#1
SO268-1_030-1_OFOS-03_20190307_074335	4	Gastropod	0.9999881	531.0119534	585.6708813	555.2746582	607.1339893	dive_030	3/7/2019 7:43	11.9220488	-117.0308035	Seafloor B	German	/home/mbani/mardata/project-repos/deepsea-fauna-detection_30_sep_2022/data/unsupervised_outlier_detection/dive_030/parent_images/SO268-1_030-1_OFOS-03_20190307_074335.JPG	SO268-1_030-1_OFOS-03_20190307_074335#1
SO268-1_030-1_OFOS-03_20190307_054711	11	Xenophyophore	0.9965006	419.9831438	809.659102	480.8032942	865.6503868	dive_030	3/7/2019 5:47	11.9134774	-117.0173337	Seafloor B	German	/home/mbani/mardata/project-repos/deepsea-fauna-detection_30_sep_2022/data/unsupervised_outlier_detection/dive_030/parent_images/SO268-1_030-1_OFOS-03_20190307_054711.JPG	SO268-1_030-1_OFOS-03_20190307_054711#1
SO268-1_030-1_OFOS-03_20190307_145319	2	Coral	0.46824446	397.5424099	357.1521413	433.8009834	398.9032388	dive_030	3/7/2019 14:53	11.9480707	-117.0136789	Seafloor B	German	/home/mbani/mardata/project-repos/deepsea-fauna-detection_30_sep_2022/data/unsupervised_outlier_detection/dive_030/parent_images/SO268-1_030-1_OFOS-03_20190307_145319.JPG	SO268-1_030-1_OFOS-03_20190307_145319#1
SO268-1_030-1_OFOS-03_20190307_042432	7	Ophioroid	0.99998486	406.3749886	553.2613277	453.8827515	606.1459494	dive_030	3/7/2019 4:24	11.9085603	-117.0093962	Seafloor B	German	/home/mbani/mardata/project-repos/deepsea-fauna-detection_30_sep_2022/data/unsupervised_outlier_detection/dive_030/parent_images/SO268-1_030-1_OFOS-03_20190307_042432.JPG	SO268-1_030-1_OFOS-03_20190307_042432#1
SO268-1_030-1_OFOS-03_20190307_115901	2	Ophioroid	0.9993956	418.5533047	554.6011949	492.0821238	628.6888719	dive_030	3/7/2019 11:59	11.9313674	-117.0247591	Seafloor B	German	/home/mbani/mardata/project-repos/deepsea-fauna-detection_30_sep_2022/data/unsupervised_outlier_detection/dive_030/parent_images/SO268-1_030-1_OFOS-03_20190307_115901.JPG	SO268-1_030-1_OFOS-03_20190307_115901#1
SO268-1_030-1_OFOS-03_20190307_084823	4	Gastropod	0.99984837	641.5325737	1048.530407	667.8448582	1071.018205	dive_030	3/7/2019 8:48	11.9268701	-117.0385159	Seafloor B	German	/home/mbani/mardata/project-repos/deepsea-fauna-detection_30_sep_2022/data/unsupervised_outlier_detection/dive_030/parent_images/SO268-1_030-1_OFOS-03_20190307_084823.JPG	SO268-1_030-1_OFOS-03_20190307_084823#1
SO268-1_030-1_OFOS-03_20190307_121607	2	Coral	0.9999018	463.5924864	1298.163958	514.9948645	1351.029954	dive_030	3/7/2019 12:16	11.9314256	-117.0223693	Seafloor B	German	/home/mbani/mardata/project-repos/deepsea-fauna-detection_30_sep_2022/data/unsupervised_outlier_detection/dive_030/parent_images/SO268-1_030-1_OFOS-03_20190307_121607.JPG	SO268-1_030-1_OFOS-03_20190307_121607#1
SO268-1_030-1_OFOS-03_20190307_121607	1	Anemone	0.99864393	877.2903061	1213.428741	926.772213	1264.226632	dive_030	3/7/2019 12:16	11.9314256	-117.0223693	Seafloor B	German	/home/mbani/mardata/project-repos/deepsea-fauna-detection_30_sep_2022/data/unsupervised_outlier_detection/dive_030/parent_images/SO268-1_030-1_OFOS-03_20190307_121607.JPG	SO268-1_030-1_OFOS-03_20190307_121607#2
SO268-1_030-1_OFOS-03_20190307_121607	8	Sea Urchin	0.9967914	936.4389229	1225.300241	980.4526138	1266.693778	dive_030	3/7/2019 12:16	11.9314256	-117.0223693	Seafloor B	German	/home/mbani/mardata/project-repos/deepsea-fauna-detection_30_sep_2022/data/unsupervised_outlier_detection/dive_030/parent_images/SO268-1_030-1_OFOS-03_20190307_121607.JPG	SO268-1_030-1_OFOS-03_20190307_121607#3
SO268-1_030-1_OFOS-03_20190307_090905	7	Ophioroid	0.73665816	569.4787884	1390.642376	588.4690094	1408.292813	dive_030	3/7/2019 9:09	11.928443	-117.0410891	Seafloor B	German	/home/mbani/mardata/project-repos/deepsea-fauna-detection_30_sep_2022/data/unsupervised_outlier_detection/dive_030/parent_images/SO268-1_030-1_OFOS-03_20190307_090905.JPG	SO268-1_030-1_OFOS-03_20190307_090905#1
SO268-1_030-1_OFOS-03_20190307_122327	11	Xenophyophore	0.9987895	571.2473202	339.324013	602.8006458	369.8857856	dive_030	3/7/2019 12:23	11.9314597	-117.0213455	Seafloor B	German	/home/mbani/mardata/project-repos/deepsea-fauna-detection_30_sep_2022/data/unsupervised_outlier_detection/dive_030/parent_images/SO268-1_030-1_OFOS-03_20190307_122327.JPG	SO268-1_030-1_OFOS-03_20190307_122327#1
SO268-1_030-1_OFOS-03_20190307_122327	9	Shrimp	0.95392126	558.438983	145.2321249	608.2329464	244.1619551	dive_030	3/7/2019 12:23	11.9314597	-117.0213455	Seafloor B	German	/home/mbani/mardata/project-repos/deepsea-fauna-detection_30_sep_2022/data/unsupervised_outlier_detection/dive_030/parent_images/SO268-1_030-1_OFOS-03_20190307_122327.JPG	SO268-1_030-1_OFOS-03_20190307_122327#2
SO268-1_030-1_OFOS-03_20190307_115319	7	Ophioroid	0.5918455	823.0937386	402.6491189	852.9879475	426.1266088	dive_030	3/7/2019 11:53	11.9313486	-117.0255574	Seafloor A	German	/home/mbani/mardata/project-repos/deepsea-fauna-detection_30_sep_2022/data/unsupervised_outlier_detection/dive_030/parent_images/SO268-1_030-1_OFOS-03_20190307_115319.JPG	SO268-1_030-1_OFOS-03_20190307_115319#1
SO268-1_030-1_OFOS-03_20190307_084532	7	Ophioroid	0.99998164	342.8341818	1381.586795	381.5667772	1421.130524	dive_030	3/7/2019 8:45	11.9266821	-117.038177	Seafloor A	German	/home/mbani/mardata/project-repos/deepsea-fauna-detection_30_sep_2022/data/unsupervised_outlier_detection/dive_030/parent_images/SO268-1_030-1_OFOS-03_20190307_084532.JPG	SO268-1_030-1_OFOS-03_20190307_084532#1
SO268-1_030-1_OFOS-03_20190307_065938	7	Ophioroid	0.99999213	431.6405201	457.7715254	489.4771242	507.6326966	dive_030	3/7/2019 6:59	11.9187325	-117.0256447	Seafloor B	German	/home/mbani/mardata/project-repos/deepsea-fauna-detection_30_sep_2022/data/unsupervised_outlier_detection/dive_030/parent_images/SO268-1_030-1_OFOS-03_20190307_065938.JPG	SO268-1_030-1_OFOS-03_20190307_065938#1
SO268-1_030-1_OFOS-03_20190307_114147	2	Coral	0.9999604	407.135253	270.1863492	461.1347532	382.1458375	dive_030	3/7/2019 11:41	11.9313215	-117.0271577	Seafloor B	German	/home/mbani/mardata/project-repos/deepsea-fauna-detection_30_sep_2022/data/unsupervised_outlier_detection/dive_030/parent_images/SO268-1_030-1_OFOS-03_20190307_114147.JPG	SO268-1_030-1_OFOS-03_20190307_114147#1
SO268-1_030-1_OFOS-03_20190307_114147	11	Xenophyophore	0.89342505	712.455492	358.1767809	744.9145126	389.1402733	dive_030	3/7/2019 11:41	11.9313215	-117.0271577	Seafloor B	German	/home/mbani/mardata/project-repos/deepsea-fauna-detection_30_sep_2022/data/unsupervised_outlier_detection/dive_030/parent_images/SO268-1_030-1_OFOS-03_20190307_114147.JPG	SO268-1_030-1_OFOS-03_20190307_114147#2
SO268-1_030-1_OFOS-03_20190307_043802	4	Gastropod	0.872686	654.1821289	697.1295905	677.8060341	720.9622622	dive_030	3/7/2019 4:38	11.9091143	-117.0104124	Seafloor B	German	/home/mbani/mardata/project-repos/deepsea-fauna-detection_30_sep_2022/data/unsupervised_outlier_detection/dive_030/parent_images/SO268-1_030-1_OFOS-03_20190307_043802.JPG	SO268-1_030-1_OFOS-03_20190307_043802#1
SO268-1_030-1_OFOS-03_20190307_050605	1	Anemone	0.99999976	100.0404906	432.2682881	182.7333713	504.8906279	dive_030	3/7/2019 5:06	11.9107548	-117.012953	Seafloor B	German	/home/mbani/mardata/project-repos/deepsea-fauna-detection_30_sep_2022/data/unsupervised_outlier_detection/dive_030/parent_images/SO268-1_030-1_OFOS-03_20190307_050605.JPG	SO268-1_030-1_OFOS-03_20190307_050605#1
SO268-1_030-1_OFOS-03_20190307_050605	10	Sponge	0.99958116	776.8506241	1656.184602	805.5266476	1676.934843	dive_030	3/7/2019 5:06	11.9107548	-117.012953	Seafloor B	German	/home/mbani/mardata/project-repos/deepsea-fauna-detection_30_sep_2022/data/unsupervised_outlier_detection/dive_030/parent_images/SO268-1_030-1_OFOS-03_20190307_050605.JPG	SO268-1_030-1_OFOS-03_20190307_050605#2
SO268-1_030-1_OFOS-03_20190307_050605	4	Gastropod	0.8451858	391.8480873	1046.379089	425.8339119	1072.864709	dive_030	3/7/2019 5:06	11.9107548	-117.012953	Seafloor B	German	/home/mbani/mardata/project-repos/deepsea-fauna-detection_30_sep_2022/data/unsupervised_outlier_detection/dive_030/parent_images/SO268-1_030-1_OFOS-03_20190307_050605.JPG	SO268-1_030-1_OFOS-03_20190307_050605#3
SO268-1_030-1_OFOS-03_20190307_050605	10	Sponge	0.5826066	391.6156054	1046.510267	425.5338717	1072.54077	dive_030	3/7/2019 5:06	11.9107548	-117.012953	Seafloor B	German	/home/mbani/mardata/project-repos/deepsea-fauna-detection_30_sep_2022/data/unsupervised_outlier_detection/dive_030/parent_images/SO268-1_030-1_OFOS-03_20190307_050605.JPG	SO268-1_030-1_OFOS-03_20190307_050605#4
SO268-1_030-1_OFOS-03_20190307_155037	1	Anemone	0.9999201	1021.981001	1250.764074	1107.363195	1341.843896	dive_030	3/7/2019 15:50	11.9558063	-117.012689	Seafloor B	German	/home/mbani/mardata/project-repos/deepsea-fauna-detection_30_sep_2022/data/unsupervised_outlier_detection/dive_030/parent_images/SO268-1_030-1_OFOS-03_20190307_155037.JPG	SO268-1_030-1_OFOS-03_20190307_155037#1
SO268-1_030-1_OFOS-03_20190307_045029	7	Ophioroid	0.99149245	389.0012932	2.619493548	440.5640221	43.05359825	dive_030	3/7/2019 4:50	11.9098078	-117.0114747	Seafloor B	German	/home/mbani/mardata/project-repos/deepsea-fauna-detection_30_sep_2022/data/unsupervised_outlier_detection/dive_030/parent_images/SO268-1_030-1_OFOS-03_20190307_045029.JPG	SO268-1_030-1_OFOS-03_20190307_045029#1
SO268-1_030-1_OFOS-03_20190307_140658	7	Ophioroid	0.9999826	422.2168732	37.1174258	482.7182579	82.74230808	dive_030	3/7/2019 14:06	11.9417127	-117.0145366	Seafloor B	German	/home/mbani/mardata/project-repos/deepsea-fauna-detection_30_sep_2022/data/unsupervised_outlier_detection/dive_030/parent_images/SO268-1_030-1_OFOS-03_20190307_140658.JPG	SO268-1_030-1_OFOS-03_20190307_140658#1
SO268-1_030-1_OFOS-03_20190307_140658	2	Coral	0.99994457	999.3899632	1563.956022	1063.980494	1661.230946	dive_030	3/7/2019 14:06	11.9417127	-117.0145366	Seafloor B	German	/home/mbani/mardata/project-repos/deepsea-fauna-detection_30_sep_2022/data/unsupervised_outlier_detection/dive_030/parent_images/SO268-1_030-1_OFOS-03_20190307_140658.JPG	SO268-1_030-1_OFOS-03_20190307_140658#2
SO268-1_030-1_OFOS-03_20190307_112508	7	Ophioroid	0.99999726	731.1579895	558.5429406	777.4786091	598.5014319	dive_030	3/7/2019 11:25	11.9312334	-117.029431	Seafloor B	German	/home/mbani/mardata/project-repos/deepsea-fauna-detection_30_sep_2022/data/unsupervised_outlier_detection/dive_030/parent_images/SO268-1_030-1_OFOS-03_20190307_112508.JPG	SO268-1_030-1_OFOS-03_20190307_112508#1
SO268-1_030-1_OFOS-03_20190307_112508	7	Ophioroid	0.99999475	647.0660782	285.4283452	728.0238724	348.3534586	dive_030	3/7/2019 11:25	11.9312334	-117.029431	Seafloor B	German	/home/mbani/mardata/project-repos/deepsea-fauna-detection_30_sep_2022/data/unsupervised_outlier_detection/dive_030/parent_images/SO268-1_030-1_OFOS-03_20190307_112508.JPG	SO268-1_030-1_OFOS-03_20190307_112508#2
SO268-1_030-1_OFOS-03_20190307_112508	7	Ophioroid	0.99998224	123.5662627	1300.560207	182.5248384	1348.185697	dive_030	3/7/2019 11:25	11.9312334	-117.029431	Seafloor B	German	/home/mbani/mardata/project-repos/deepsea-fauna-detection_30_sep_2022/data/unsupervised_outlier_detection/dive_030/parent_images/SO268-1_030-1_OFOS-03_20190307_112508.JPG	SO268-1_030-1_OFOS-03_20190307_112508#3
SO268-1_030-1_OFOS-03_20190307_112508	1	Anemone	0.99980336	603.8604164	663.3661008	630.9805298	685.1743269	dive_030	3/7/2019 11:25	11.9312334	-117.029431	Seafloor B	German	/home/mbani/mardata/project-repos/deepsea-fauna-detection_30_sep_2022/data/unsupervised_outlier_detection/dive_030/parent_images/SO268-1_030-1_OFOS-03_20190307_112508.JPG	SO268-1_030-1_OFOS-03_20190307_112508#4
SO268-1_030-1_OFOS-03_20190307_061850	7	Ophioroid	0.9999914	857.0726871	1133.18892	932.0890236	1199.793849	dive_030	3/7/2019 6:18	11.9157099	-117.0209418	Seafloor B	German	/home/mbani/mardata/project-repos/deepsea-fauna-detection_30_sep_2022/data/unsupervised_outlier_detection/dive_030/parent_images/SO268-1_030-1_OFOS-03_20190307_061850.JPG	SO268-1_030-1_OFOS-03_20190307_061850#1
SO268-1_030-1_OFOS-03_20190307_111608	7	Ophioroid	0.999995	468.8582277	1416.808863	529.4955969	1466.583567	dive_030	3/7/2019 11:16	11.9312117	-117.0306229	Seafloor B	German	/home/mbani/mardata/project-repos/deepsea-fauna-detection_30_sep_2022/data/unsupervised_outlier_detection/dive_030/parent_images/SO268-1_030-1_OFOS-03_20190307_111608.JPG	SO268-1_030-1_OFOS-03_20190307_111608#1
SO268-1_030-1_OFOS-03_20190307_111608	11	Xenophyophore	0.86055875	871.3844967	809.8995781	902.2649765	839.8486447	dive_030	3/7/2019 11:16	11.9312117	-117.0306229	Seafloor B	German	/home/mbani/mardata/project-repos/deepsea-fauna-detection_30_sep_2022/data/unsupervised_outlier_detection/dive_030/parent_images/SO268-1_030-1_OFOS-03_20190307_111608.JPG	SO268-1_030-1_OFOS-03_20190307_111608#2
SO268-1_030-1_OFOS-03_20190307_071353	7	Ophioroid	0.9999963	728.6071968	1086.912761	822.4195576	1163.724532	dive_030	3/7/2019 7:13	11.919832	-117.0273265	Seafloor B	German	/home/mbani/mardata/project-repos/deepsea-fauna-detection_30_sep_2022/data/unsupervised_outlier_detection/dive_030/parent_images/SO268-1_030-1_OFOS-03_20190307_071353.JPG	SO268-1_030-1_OFOS-03_20190307_071353#1
SO268-1_030-1_OFOS-03_20190307_071353	11	Xenophyophore	0.9999597	582.7840328	983.6652374	619.6334743	1020.615349	dive_030	3/7/2019 7:13	11.919832	-117.0273265	Seafloor B	German	/home/mbani/mardata/project-repos/deepsea-fauna-detection_30_sep_2022/data/unsupervised_outlier_detection/dive_030/parent_images/SO268-1_030-1_OFOS-03_20190307_071353.JPG	SO268-1_030-1_OFOS-03_20190307_071353#2
SO268-1_030-1_OFOS-03_20190307_071353	7	Ophioroid	0.9994236	1053.666773	279.5670962	1105.140114	325.3889894	dive_030	3/7/2019 7:13	11.919832	-117.0273265	Seafloor B	German	/home/mbani/mardata/project-repos/deepsea-fauna-detection_30_sep_2022/data/unsupervised_outlier_detection/dive_030/parent_images/SO268-1_030-1_OFOS-03_20190307_071353.JPG	SO268-1_030-1_OFOS-03_20190307_071353#3
SO268-1_030-1_OFOS-03_20190307_095347	11	Xenophyophore	0.9996531	670.716486	466.6916728	741.4687061	521.5300441	dive_030	3/7/2019 9:53	11.9310359	-117.040461	Seafloor B	German	/home/mbani/mardata/project-repos/deepsea-fauna-detection_30_sep_2022/data/unsupervised_outlier_detection/dive_030/parent_images/SO268-1_030-1_OFOS-03_20190307_095347.JPG	SO268-1_030-1_OFOS-03_20190307_095347#1
SO268-1_030-1_OFOS-03_20190307_113511	7	Ophioroid	0.999998	1057.061176	938.6362696	1109.66712	1005.041828	dive_030	3/7/2019 11:35	11.9312863	-117.02806	Seafloor B	German	/home/mbani/mardata/project-repos/deepsea-fauna-detection_30_sep_2022/data/unsupervised_outlier_detection/dive_030/parent_images/SO268-1_030-1_OFOS-03_20190307_113511.JPG	SO268-1_030-1_OFOS-03_20190307_113511#1
SO268-1_030-1_OFOS-03_20190307_113511	7	Ophioroid	0.99856204	380.2331352	412.8264213	421.5759706	452.0266342	dive_030	3/7/2019 11:35	11.9312863	-117.02806	Seafloor B	German	/home/mbani/mardata/project-repos/deepsea-fauna-detection_30_sep_2022/data/unsupervised_outlier_detection/dive_030/parent_images/SO268-1_030-1_OFOS-03_20190307_113511.JPG	SO268-1_030-1_OFOS-03_20190307_113511#2
SO268-1_030-1_OFOS-03_20190307_111456	8	Sea Urchin	0.9997634	858.155756	1034.496274	904.5741081	1072.680359	dive_030	3/7/2019 11:14	11.9311949	-117.0307818	Seafloor B	German	/home/mbani/mardata/project-repos/deepsea-fauna-detection_30_sep_2022/data/unsupervised_outlier_detection/dive_030/parent_images/SO268-1_030-1_OFOS-03_20190307_111456.JPG	SO268-1_030-1_OFOS-03_20190307_111456#1
SO268-1_030-1_OFOS-03_20190307_094259	7	Ophioroid	0.9891312	874.7368431	788.6860585	914.3721962	822.6749539	dive_030	3/7/2019 9:42	11.930846	-117.0414216	Seafloor B	German	/home/mbani/mardata/project-repos/deepsea-fauna-detection_30_sep_2022/data/unsupervised_outlier_detection/dive_030/parent_images/SO268-1_030-1_OFOS-03_20190307_094259.JPG	SO268-1_030-1_OFOS-03_20190307_094259#1
SO268-1_030-1_OFOS-03_20190307_121541	1	Anemone	0.9999964	451.376853	588.4194088	474.5116282	610.1926875	dive_030	3/7/2019 12:15	11.9314321	-117.0224363	Seafloor B	German	/home/mbani/mardata/project-repos/deepsea-fauna-detection_30_sep_2022/data/unsupervised_outlier_detection/dive_030/parent_images/SO268-1_030-1_OFOS-03_20190307_121541.JPG	SO268-1_030-1_OFOS-03_20190307_121541#1
SO268-1_030-1_OFOS-03_20190307_121541	7	Ophioroid	0.99998426	325.7956743	177.4484915	392.5119209	233.9431965	dive_030	3/7/2019 12:15	11.9314321	-117.0224363	Seafloor B	German	/home/mbani/mardata/project-repos/deepsea-fauna-detection_30_sep_2022/data/unsupervised_outlier_detection/dive_030/parent_images/SO268-1_030-1_OFOS-03_20190307_121541.JPG	SO268-1_030-1_OFOS-03_20190307_121541#2
SO268-1_030-1_OFOS-03_20190307_042208	7	Ophioroid	0.99999225	524.3704128	589.2100811	592.8767872	646.8496513	dive_030	3/7/2019 4:22	11.9084929	-117.0092296	Seafloor B	German	/home/mbani/mardata/project-repos/deepsea-fauna-detection_30_sep_2022/data/unsupervised_outlier_detection/dive_030/parent_images/SO268-1_030-1_OFOS-03_20190307_042208.JPG	SO268-1_030-1_OFOS-03_20190307_042208#1
SO268-1_030-1_OFOS-03_20190307_053525	5	Holothuria	0.9988084	1082.34313	1452.683115	1116.191502	1545.470552	dive_030	3/7/2019 5:35	11.9126564	-117.0160195	Seafloor B	German	/home/mbani/mardata/project-repos/deepsea-fauna-detection_30_sep_2022/data/unsupervised_outlier_detection/dive_030/parent_images/SO268-1_030-1_OFOS-03_20190307_053525.JPG	SO268-1_030-1_OFOS-03_20190307_053525#1
SO268-1_030-1_OFOS-03_20190307_071859	7	Ophioroid	0.9999882	398.1834459	349.5411694	476.3558626	419.3615592	dive_030	3/7/2019 7:18	11.9201889	-117.0279314	Seafloor B	German	/home/mbani/mardata/project-repos/deepsea-fauna-detection_30_sep_2022/data/unsupervised_outlier_detection/dive_030/parent_images/SO268-1_030-1_OFOS-03_20190307_071859.JPG	SO268-1_030-1_OFOS-03_20190307_071859#1
SO268-1_030-1_OFOS-03_20190307_061944	10	Sponge	0.99998534	454.7691536	664.9571586	492.0931721	711.5832925	dive_030	3/7/2019 6:19	11.9157802	-117.0210359	Seafloor B	German	/home/mbani/mardata/project-repos/deepsea-fauna-detection_30_sep_2022/data/unsupervised_outlier_detection/dive_030/parent_images/SO268-1_030-1_OFOS-03_20190307_061944.JPG	SO268-1_030-1_OFOS-03_20190307_061944#1
SO268-1_030-1_OFOS-03_20190307_044044	11	Xenophyophore	0.9992372	657.397089	564.2133808	702.4682808	602.6464033	dive_030	3/7/2019 4:40	11.9092515	-117.0106421	Seafloor A	German	/home/mbani/mardata/project-repos/deepsea-fauna-detection_30_sep_2022/data/unsupervised_outlier_detection/dive_030/parent_images/SO268-1_030-1_OFOS-03_20190307_044044.JPG	SO268-1_030-1_OFOS-03_20190307_044044#1
SO268-1_030-1_OFOS-03_20190307_131728	7	Ophioroid	0.99704796	692.561512	963.8179207	756.9501686	1022.210712	dive_030	3/7/2019 13:17	11.9351303	-117.0157445	Seafloor B	German	/home/mbani/mardata/project-repos/deepsea-fauna-detection_30_sep_2022/data/unsupervised_outlier_detection/dive_030/parent_images/SO268-1_030-1_OFOS-03_20190307_131728.JPG	SO268-1_030-1_OFOS-03_20190307_131728#1
SO268-1_030-1_OFOS-03_20190307_072929	7	Ophioroid	0.9971398	36.81670547	704.8042488	90.4886198	745.2147532	dive_030	3/7/2019 7:29	11.9209598	-117.0291177	Seafloor B	German	/home/mbani/mardata/project-repos/deepsea-fauna-detection_30_sep_2022/data/unsupervised_outlier_detection/dive_030/parent_images/SO268-1_030-1_OFOS-03_20190307_072929.JPG	SO268-1_030-1_OFOS-03_20190307_072929#1
SO268-1_030-1_OFOS-03_20190307_082414	7	Ophioroid	0.99999464	736.0796642	198.713581	854.1784286	297.6261127	dive_030	3/7/2019 8:24	11.9250818	-117.0355696	Seafloor B	German	/home/mbani/mardata/project-repos/deepsea-fauna-detection_30_sep_2022/data/unsupervised_outlier_detection/dive_030/parent_images/SO268-1_030-1_OFOS-03_20190307_082414.JPG	SO268-1_030-1_OFOS-03_20190307_082414#1
SO268-1_030-1_OFOS-03_20190307_150931	2	Coral	0.8008788	859.6355629	647.1564174	890.3912067	701.352818	dive_030	3/7/2019 15:09	11.9502806	-117.0134182	Seafloor B	German	/home/mbani/mardata/project-repos/deepsea-fauna-detection_30_sep_2022/data/unsupervised_outlier_detection/dive_030/parent_images/SO268-1_030-1_OFOS-03_20190307_150931.JPG	SO268-1_030-1_OFOS-03_20190307_150931#1
SO268-1_030-1_OFOS-03_20190307_111841	10	Sponge	0.999959	1001.119175	412.201674	1023.250456	433.348403	dive_030	3/7/2019 11:18	11.9312038	-117.0302971	Seafloor B	German	/home/mbani/mardata/project-repos/deepsea-fauna-detection_30_sep_2022/data/unsupervised_outlier_detection/dive_030/parent_images/SO268-1_030-1_OFOS-03_20190307_111841.JPG	SO268-1_030-1_OFOS-03_20190307_111841#1
SO268-1_030-1_OFOS-03_20190307_111908	2	Coral	0.9997756	234.2870545	241.47048	274.9727488	300.3490806	dive_030	3/7/2019 11:19	11.9312115	-117.0302333	Seafloor B	German	/home/mbani/mardata/project-repos/deepsea-fauna-detection_30_sep_2022/data/unsupervised_outlier_detection/dive_030/parent_images/SO268-1_030-1_OFOS-03_20190307_111908.JPG	SO268-1_030-1_OFOS-03_20190307_111908#1
SO268-1_030-1_OFOS-03_20190307_111908	4	Gastropod	0.9950376	244.7378278	801.161027	261.7348623	818.4287453	dive_030	3/7/2019 11:19	11.9312115	-117.0302333	Seafloor B	German	/home/mbani/mardata/project-repos/deepsea-fauna-detection_30_sep_2022/data/unsupervised_outlier_detection/dive_030/parent_images/SO268-1_030-1_OFOS-03_20190307_111908.JPG	SO268-1_030-1_OFOS-03_20190307_111908#2
SO268-1_030-1_OFOS-03_20190307_064456	7	Ophioroid	0.9993562	770.3155613	365.8979523	827.734766	441.9744515	dive_030	3/7/2019 6:44	11.9176614	-117.0239482	Seafloor B	German	/home/mbani/mardata/project-repos/deepsea-fauna-detection_30_sep_2022/data/unsupervised_outlier_detection/dive_030/parent_images/SO268-1_030-1_OFOS-03_20190307_064456.JPG	SO268-1_030-1_OFOS-03_20190307_064456#1
SO268-1_030-1_OFOS-03_20190307_071644	7	Ophioroid	0.9999782	894.6971798	195.7491857	935.7232857	235.1667058	dive_030	3/7/2019 7:16	11.9200514	-117.0276641	Seafloor B	German	/home/mbani/mardata/project-repos/deepsea-fauna-detection_30_sep_2022/data/unsupervised_outlier_detection/dive_030/parent_images/SO268-1_030-1_OFOS-03_20190307_071644.JPG	SO268-1_030-1_OFOS-03_20190307_071644#1
SO268-1_030-1_OFOS-03_20190307_071644	4	Gastropod	0.79839617	835.0856018	1448.717437	857.7945328	1469.4098	dive_030	3/7/2019 7:16	11.9200514	-117.0276641	Seafloor B	German	/home/mbani/mardata/project-repos/deepsea-fauna-detection_30_sep_2022/data/unsupervised_outlier_detection/dive_030/parent_images/SO268-1_030-1_OFOS-03_20190307_071644.JPG	SO268-1_030-1_OFOS-03_20190307_071644#2
SO268-1_030-1_OFOS-03_20190307_090503	11	Xenophyophore	0.58894724	210.5496454	1011.756835	234.0957618	1037.138257	dive_030	3/7/2019 9:05	11.9281348	-117.040576	Seafloor B	German	/home/mbani/mardata/project-repos/deepsea-fauna-detection_30_sep_2022/data/unsupervised_outlier_detection/dive_030/parent_images/SO268-1_030-1_OFOS-03_20190307_090503.JPG	SO268-1_030-1_OFOS-03_20190307_090503#1
SO268-1_030-1_OFOS-03_20190307_090847	7	Ophioroid	0.9999882	496.5574932	1062.15198	556.2745476	1107.125673	dive_030	3/7/2019 9:08	11.9284107	-117.0410497	Seafloor B	German	/home/mbani/mardata/project-repos/deepsea-fauna-detection_30_sep_2022/data/unsupervised_outlier_detection/dive_030/parent_images/SO268-1_030-1_OFOS-03_20190307_090847.JPG	SO268-1_030-1_OFOS-03_20190307_090847#1
SO268-1_030-1_OFOS-03_20190307_090847	5	Holothuria	0.99998534	511.897831	671.4309883	622.5384808	723.1543851	dive_030	3/7/2019 9:08	11.9284107	-117.0410497	Seafloor B	German	/home/mbani/mardata/project-repos/deepsea-fauna-detection_30_sep_2022/data/unsupervised_outlier_detection/dive_030/parent_images/SO268-1_030-1_OFOS-03_20190307_090847.JPG	SO268-1_030-1_OFOS-03_20190307_090847#2
SO268-1_030-1_OFOS-03_20190307_045047	7	Ophioroid	0.9999752	646.1639881	716.9778085	694.6301842	753.5713363	dive_030	3/7/2019 4:50	11.9098289	-117.0115126	Seafloor B	German	/home/mbani/mardata/project-repos/deepsea-fauna-detection_30_sep_2022/data/unsupervised_outlier_detection/dive_030/parent_images/SO268-1_030-1_OFOS-03_20190307_045047.JPG	SO268-1_030-1_OFOS-03_20190307_045047#1
SO268-1_030-1_OFOS-03_20190307_082741	7	Ophioroid	0.99994767	627.6742458	1107.151408	681.7405701	1153.955584	dive_030	3/7/2019 8:27	11.9253244	-117.0360158	Seafloor B	German	/home/mbani/mardata/project-repos/deepsea-fauna-detection_30_sep_2022/data/unsupervised_outlier_detection/dive_030/parent_images/SO268-1_030-1_OFOS-03_20190307_082741.JPG	SO268-1_030-1_OFOS-03_20190307_082741#1
SO268-1_030-1_OFOS-03_20190307_082741	4	Gastropod	0.998049	425.1375341	488.2195687	460.1006174	520.9965205	dive_030	3/7/2019 8:27	11.9253244	-117.0360158	Seafloor B	German	/home/mbani/mardata/project-repos/deepsea-fauna-detection_30_sep_2022/data/unsupervised_outlier_detection/dive_030/parent_images/SO268-1_030-1_OFOS-03_20190307_082741.JPG	SO268-1_030-1_OFOS-03_20190307_082741#2
SO268-1_030-1_OFOS-03_20190307_091120	5	Holothuria	0.995774	147.2836781	755.888679	214.2494297	818.479414	dive_030	3/7/2019 9:11	11.9286256	-117.0413394	Seafloor B	German	/home/mbani/mardata/project-repos/deepsea-fauna-detection_30_sep_2022/data/unsupervised_outlier_detection/dive_030/parent_images/SO268-1_030-1_OFOS-03_20190307_091120.JPG	SO268-1_030-1_OFOS-03_20190307_091120#1
SO268-1_030-1_OFOS-03_20190307_155749	11	Xenophyophore	0.99539316	699.3123341	714.8454666	733.2402802	746.8422103	dive_030	3/7/2019 15:57	11.9567882	-117.0125791	Seafloor B	German	/home/mbani/mardata/project-repos/deepsea-fauna-detection_30_sep_2022/data/unsupervised_outlier_detection/dive_030/parent_images/SO268-1_030-1_OFOS-03_20190307_155749.JPG	SO268-1_030-1_OFOS-03_20190307_155749#1
SO268-1_030-1_OFOS-03_20190307_043050	7	Ophioroid	0.99999046	651.9776726	590.9525442	716.4141941	651.1069751	dive_030	3/7/2019 4:30	11.9087863	-117.0098235	Seafloor B	German	/home/mbani/mardata/project-repos/deepsea-fauna-detection_30_sep_2022/data/unsupervised_outlier_detection/dive_030/parent_images/SO268-1_030-1_OFOS-03_20190307_043050.JPG	SO268-1_030-1_OFOS-03_20190307_043050#1
SO268-1_030-1_OFOS-03_20190307_123049	7	Ophioroid	0.99999774	309.6490431	1397.713065	380.4022312	1451.026769	dive_030	3/7/2019 12:30	11.9315106	-117.0202751	Seafloor A	German	/home/mbani/mardata/project-repos/deepsea-fauna-detection_30_sep_2022/data/unsupervised_outlier_detection/dive_030/parent_images/SO268-1_030-1_OFOS-03_20190307_123049.JPG	SO268-1_030-1_OFOS-03_20190307_123049#1
SO268-1_030-1_OFOS-03_20190307_123049	10	Sponge	0.9999943	682.7078819	792.8031421	739.3996334	848.0331945	dive_030	3/7/2019 12:30	11.9315106	-117.0202751	Seafloor A	German	/home/mbani/mardata/project-repos/deepsea-fauna-detection_30_sep_2022/data/unsupervised_outlier_detection/dive_030/parent_images/SO268-1_030-1_OFOS-03_20190307_123049.JPG	SO268-1_030-1_OFOS-03_20190307_123049#2
SO268-1_030-1_OFOS-03_20190307_105105	7	Ophioroid	0.999997	1049.66588	1440.811715	1116.608267	1518.493066	dive_030	3/7/2019 10:51	11.9311688	-117.0338603	Seafloor B	German	/home/mbani/mardata/project-repos/deepsea-fauna-detection_30_sep_2022/data/unsupervised_outlier_detection/dive_030/parent_images/SO268-1_030-1_OFOS-03_20190307_105105.JPG	SO268-1_030-1_OFOS-03_20190307_105105#1
SO268-1_030-1_OFOS-03_20190307_105105	7	Ophioroid	0.45691544	5.452364758	674.7462845	29.04110819	697.8106141	dive_030	3/7/2019 10:51	11.9311688	-117.0338603	Seafloor B	German	/home/mbani/mardata/project-repos/deepsea-fauna-detection_30_sep_2022/data/unsupervised_outlier_detection/dive_030/parent_images/SO268-1_030-1_OFOS-03_20190307_105105.JPG	SO268-1_030-1_OFOS-03_20190307_105105#2
SO268-1_030-1_OFOS-03_20190307_115150	7	Ophioroid	0.9999883	711.9257069	751.8178582	766.5773582	796.6027451	dive_030	3/7/2019 11:51	11.9313585	-117.0257367	Seafloor B	German	/home/mbani/mardata/project-repos/deepsea-fauna-detection_30_sep_2022/data/unsupervised_outlier_detection/dive_030/parent_images/SO268-1_030-1_OFOS-03_20190307_115150.JPG	SO268-1_030-1_OFOS-03_20190307_115150#1
SO268-1_030-1_OFOS-03_20190307_102217	7	Ophioroid	0.9745715	294.037838	852.8846741	338.8790846	895.1776314	dive_030	3/7/2019 10:22	11.9311539	-117.0373518	Seafloor B	German	/home/mbani/mardata/project-repos/deepsea-fauna-detection_30_sep_2022/data/unsupervised_outlier_detection/dive_030/parent_images/SO268-1_030-1_OFOS-03_20190307_102217.JPG	SO268-1_030-1_OFOS-03_20190307_102217#1
SO268-1_030-1_OFOS-03_20190307_143452	7	Ophioroid	0.98594284	341.7206049	1351.452827	403.3050251	1407.683086	dive_030	3/7/2019 14:34	11.9455288	-117.0140455	Seafloor B	German	/home/mbani/mardata/project-repos/deepsea-fauna-detection_30_sep_2022/data/unsupervised_outlier_detection/dive_030/parent_images/SO268-1_030-1_OFOS-03_20190307_143452.JPG	SO268-1_030-1_OFOS-03_20190307_143452#1
SO268-1_030-1_OFOS-03_20190307_122825	7	Ophioroid	0.9955907	652.3851585	113.111313	692.3402119	139.1292357	dive_030	3/7/2019 12:28	11.931468	-117.0206156	Seafloor B	German	/home/mbani/mardata/project-repos/deepsea-fauna-detection_30_sep_2022/data/unsupervised_outlier_detection/dive_030/parent_images/SO268-1_030-1_OFOS-03_20190307_122825.JPG	SO268-1_030-1_OFOS-03_20190307_122825#1
SO268-1_030-1_OFOS-03_20190307_050708	7	Ophioroid	0.9999943	438.7887812	1039.306397	493.7282896	1096.540318	dive_030	3/7/2019 5:07	11.9108024	-117.0130749	Seafloor B	German	/home/mbani/mardata/project-repos/deepsea-fauna-detection_30_sep_2022/data/unsupervised_outlier_detection/dive_030/parent_images/SO268-1_030-1_OFOS-03_20190307_050708.JPG	SO268-1_030-1_OFOS-03_20190307_050708#1
SO268-1_030-1_OFOS-03_20190307_050708	7	Ophioroid	0.9999877	989.359827	709.7069979	1066.914539	788.4125876	dive_030	3/7/2019 5:07	11.9108024	-117.0130749	Seafloor B	German	/home/mbani/mardata/project-repos/deepsea-fauna-detection_30_sep_2022/data/unsupervised_outlier_detection/dive_030/parent_images/SO268-1_030-1_OFOS-03_20190307_050708.JPG	SO268-1_030-1_OFOS-03_20190307_050708#2
SO268-1_030-1_OFOS-03_20190307_081316	7	Ophioroid	0.99999416	464.9142122	804.2669892	627.9862022	973.085289	dive_030	3/7/2019 8:13	11.9242385	-117.0342843	Seafloor B	German	/home/mbani/mardata/project-repos/deepsea-fauna-detection_30_sep_2022/data/unsupervised_outlier_detection/dive_030/parent_images/SO268-1_030-1_OFOS-03_20190307_081316.JPG	SO268-1_030-1_OFOS-03_20190307_081316#1
SO268-1_030-1_OFOS-03_20190307_081316	7	Ophioroid	0.99997354	998.7352753	1069.462795	1066.376476	1136.504517	dive_030	3/7/2019 8:13	11.9242385	-117.0342843	Seafloor B	German	/home/mbani/mardata/project-repos/deepsea-fauna-detection_30_sep_2022/data/unsupervised_outlier_detection/dive_030/parent_images/SO268-1_030-1_OFOS-03_20190307_081316.JPG	SO268-1_030-1_OFOS-03_20190307_081316#2
SO268-1_030-1_OFOS-03_20190307_081316	2	Coral	0.99799514	347.622776	375.0277841	400.1432371	417.136066	dive_030	3/7/2019 8:13	11.9242385	-117.0342843	Seafloor B	German	/home/mbani/mardata/project-repos/deepsea-fauna-detection_30_sep_2022/data/unsupervised_outlier_detection/dive_030/parent_images/SO268-1_030-1_OFOS-03_20190307_081316.JPG	SO268-1_030-1_OFOS-03_20190307_081316#3
SO268-1_030-1_OFOS-03_20190307_072023	5	Holothuria	0.99995625	477.87292	977.2610521	582.8187466	1082.783461	dive_030	3/7/2019 7:20	11.9203215	-117.0280847	Seafloor B	German	/home/mbani/mardata/project-repos/deepsea-fauna-detection_30_sep_2022/data/unsupervised_outlier_detection/dive_030/parent_images/SO268-1_030-1_OFOS-03_20190307_072023.JPG	SO268-1_030-1_OFOS-03_20190307_072023#1
SO268-1_030-1_OFOS-03_20190307_072023	7	Ophioroid	0.38740662	1049.950199	888.5349226	1069.945316	904.4226694	dive_030	3/7/2019 7:20	11.9203215	-117.0280847	Seafloor B	German	/home/mbani/mardata/project-repos/deepsea-fauna-detection_30_sep_2022/data/unsupervised_outlier_detection/dive_030/parent_images/SO268-1_030-1_OFOS-03_20190307_072023.JPG	SO268-1_030-1_OFOS-03_20190307_072023#2
SO268-1_030-1_OFOS-03_20190307_141755	7	Ophioroid	0.9999833	611.8967819	464.1727066	683.2233143	517.7933764	dive_030	3/7/2019 14:17	11.9432	-117.0143616	Seafloor B	German	/home/mbani/mardata/project-repos/deepsea-fauna-detection_30_sep_2022/data/unsupervised_outlier_detection/dive_030/parent_images/SO268-1_030-1_OFOS-03_20190307_141755.JPG	SO268-1_030-1_OFOS-03_20190307_141755#1
SO268-1_030-1_OFOS-03_20190307_141755	11	Xenophyophore	0.9956488	637.0489597	420.760231	692.9021072	472.4129319	dive_030	3/7/2019 14:17	11.9432	-117.0143616	Seafloor B	German	/home/mbani/mardata/project-repos/deepsea-fauna-detection_30_sep_2022/data/unsupervised_outlier_detection/dive_030/parent_images/SO268-1_030-1_OFOS-03_20190307_141755.JPG	SO268-1_030-1_OFOS-03_20190307_141755#2
SO268-1_030-1_OFOS-03_20190307_141755	11	Xenophyophore	0.4855733	615.0961208	421.0167789	693.3406353	515.1310658	dive_030	3/7/2019 14:17	11.9432	-117.0143616	Seafloor B	German	/home/mbani/mardata/project-repos/deepsea-fauna-detection_30_sep_2022/data/unsupervised_outlier_detection/dive_030/parent_images/SO268-1_030-1_OFOS-03_20190307_141755.JPG	SO268-1_030-1_OFOS-03_20190307_141755#3
SO268-1_030-1_OFOS-03_20190307_081711	7	Ophioroid	0.9999956	979.2904377	335.5199289	1029.722567	379.5143938	dive_030	3/7/2019 8:17	11.9245337	-117.0347482	Seafloor B	German	/home/mbani/mardata/project-repos/deepsea-fauna-detection_30_sep_2022/data/unsupervised_outlier_detection/dive_030/parent_images/SO268-1_030-1_OFOS-03_20190307_081711.JPG	SO268-1_030-1_OFOS-03_20190307_081711#1
SO268-1_030-1_OFOS-03_20190307_081711	7	Ophioroid	0.9940025	218.0542231	1046.422048	258.1746006	1087.269244	dive_030	3/7/2019 8:17	11.9245337	-117.0347482	Seafloor B	German	/home/mbani/mardata/project-repos/deepsea-fauna-detection_30_sep_2022/data/unsupervised_outlier_detection/dive_030/parent_images/SO268-1_030-1_OFOS-03_20190307_081711.JPG	SO268-1_030-1_OFOS-03_20190307_081711#2
SO268-1_030-1_OFOS-03_20190307_100256	7	Ophioroid	0.56644404	292.3657036	702.8576088	321.3270473	735.2281094	dive_030	3/7/2019 10:02	11.9311015	-117.0395205	Seafloor D	German	/home/mbani/mardata/project-repos/deepsea-fauna-detection_30_sep_2022/data/unsupervised_outlier_detection/dive_030/parent_images/SO268-1_030-1_OFOS-03_20190307_100256.JPG	SO268-1_030-1_OFOS-03_20190307_100256#1
SO268-1_030-1_OFOS-03_20190307_132928	10	Sponge	0.33541927	84.77516294	319.4488335	114.4685662	341.6607571	dive_030	3/7/2019 13:29	11.9366571	-117.0153285	Seafloor B	German	/home/mbani/mardata/project-repos/deepsea-fauna-detection_30_sep_2022/data/unsupervised_outlier_detection/dive_030/parent_images/SO268-1_030-1_OFOS-03_20190307_132928.JPG	SO268-1_030-1_OFOS-03_20190307_132928#1
SO268-1_030-1_OFOS-03_20190307_132928	4	Gastropod	0.32472527	85.14361262	320.0040114	115.3458726	342.0695615	dive_030	3/7/2019 13:29	11.9366571	-117.0153285	Seafloor B	German	/home/mbani/mardata/project-repos/deepsea-fauna-detection_30_sep_2022/data/unsupervised_outlier_detection/dive_030/parent_images/SO268-1_030-1_OFOS-03_20190307_132928.JPG	SO268-1_030-1_OFOS-03_20190307_132928#2
SO268-1_030-1_OFOS-03_20190307_132449	4	Gastropod	0.7586929	491.0414124	665.8937788	514.7264338	684.5606446	dive_030	3/7/2019 13:24	11.9360652	-117.0154997	Seafloor B	German	/home/mbani/mardata/project-repos/deepsea-fauna-detection_30_sep_2022/data/unsupervised_outlier_detection/dive_030/parent_images/SO268-1_030-1_OFOS-03_20190307_132449.JPG	SO268-1_030-1_OFOS-03_20190307_132449#1
SO268-1_030-1_OFOS-03_20190307_132449	1	Anemone	0.73664856	490.7986498	665.6826425	514.1612005	684.4828391	dive_030	3/7/2019 13:24	11.9360652	-117.0154997	Seafloor B	German	/home/mbani/mardata/project-repos/deepsea-fauna-detection_30_sep_2022/data/unsupervised_outlier_detection/dive_030/parent_images/SO268-1_030-1_OFOS-03_20190307_132449.JPG	SO268-1_030-1_OFOS-03_20190307_132449#2
SO268-1_030-1_OFOS-03_20190307_042647	7	Ophioroid	0.9975152	220.5537462	577.2118592	267.729342	626.2939239	dive_030	3/7/2019 4:26	11.9086228	-117.0095374	Seafloor B	German	/home/mbani/mardata/project-repos/deepsea-fauna-detection_30_sep_2022/data/unsupervised_outlier_detection/dive_030/parent_images/SO268-1_030-1_OFOS-03_20190307_042647.JPG	SO268-1_030-1_OFOS-03_20190307_042647#1
SO268-1_030-1_OFOS-03_20190307_121625	10	Sponge	0.9999964	22.88861215	794.4675493	67.39656091	839.982326	dive_030	3/7/2019 12:16	11.9314227	-117.0223259	Seafloor B	German	/home/mbani/mardata/project-repos/deepsea-fauna-detection_30_sep_2022/data/unsupervised_outlier_detection/dive_030/parent_images/SO268-1_030-1_OFOS-03_20190307_121625.JPG	SO268-1_030-1_OFOS-03_20190307_121625#1
SO268-1_030-1_OFOS-03_20190307_121625	11	Xenophyophore	0.9999933	462.4648237	1281.73758	516.3497353	1336.497345	dive_030	3/7/2019 12:16	11.9314227	-117.0223259	Seafloor B	German	/home/mbani/mardata/project-repos/deepsea-fauna-detection_30_sep_2022/data/unsupervised_outlier_detection/dive_030/parent_images/SO268-1_030-1_OFOS-03_20190307_121625.JPG	SO268-1_030-1_OFOS-03_20190307_121625#2
SO268-1_030-1_OFOS-03_20190307_141258	7	Ophioroid	0.99998224	995.3280544	998.7767315	1030.948095	1031.277609	dive_030	3/7/2019 14:12	11.9425352	-117.0144173	Seafloor B	German	/home/mbani/mardata/project-repos/deepsea-fauna-detection_30_sep_2022/data/unsupervised_outlier_detection/dive_030/parent_images/SO268-1_030-1_OFOS-03_20190307_141258.JPG	SO268-1_030-1_OFOS-03_20190307_141258#1
SO268-1_030-1_OFOS-03_20190307_145234	7	Ophioroid	0.99999344	1045.664454	281.0583186	1118.16638	413.5366094	dive_030	3/7/2019 14:52	11.9479741	-117.0136935	Seafloor B	German	/home/mbani/mardata/project-repos/deepsea-fauna-detection_30_sep_2022/data/unsupervised_outlier_detection/dive_030/parent_images/SO268-1_030-1_OFOS-03_20190307_145234.JPG	SO268-1_030-1_OFOS-03_20190307_145234#1
SO268-1_030-1_OFOS-03_20190307_141146	4	Gastropod	0.60254294	473.9611816	989.0521431	500.103035	1008.379154	dive_030	3/7/2019 14:11	11.9423678	-117.014452	Seafloor B	German	/home/mbani/mardata/project-repos/deepsea-fauna-detection_30_sep_2022/data/unsupervised_outlier_detection/dive_030/parent_images/SO268-1_030-1_OFOS-03_20190307_141146.JPG	SO268-1_030-1_OFOS-03_20190307_141146#1
SO268-1_030-1_OFOS-03_20190307_155149	8	Sea Urchin	0.91259134	548.7741756	1070.332174	586.4785099	1104.55729	dive_030	3/7/2019 15:51	11.955972	-117.0126736	Seafloor B	German	/home/mbani/mardata/project-repos/deepsea-fauna-detection_30_sep_2022/data/unsupervised_outlier_detection/dive_030/parent_images/SO268-1_030-1_OFOS-03_20190307_155149.JPG	SO268-1_030-1_OFOS-03_20190307_155149#1
SO268-1_030-1_OFOS-03_20190307_131934	7	Ophioroid	0.9999747	51.55994594	943.2776642	94.55940723	985.8852482	dive_030	3/7/2019 13:19	11.9354149	-117.0156764	Seafloor B	German	/home/mbani/mardata/project-repos/deepsea-fauna-detection_30_sep_2022/data/unsupervised_outlier_detection/dive_030/parent_images/SO268-1_030-1_OFOS-03_20190307_131934.JPG	SO268-1_030-1_OFOS-03_20190307_131934#1
SO268-1_030-1_OFOS-03_20190307_131934	11	Xenophyophore	0.38747054	813.87537	818.5169148	853.9905739	855.4157066	dive_030	3/7/2019 13:19	11.9354149	-117.0156764	Seafloor B	German	/home/mbani/mardata/project-repos/deepsea-fauna-detection_30_sep_2022/data/unsupervised_outlier_detection/dive_030/parent_images/SO268-1_030-1_OFOS-03_20190307_131934.JPG	SO268-1_030-1_OFOS-03_20190307_131934#2
SO268-1_030-1_OFOS-03_20190307_101550	7	Ophioroid	0.999992	686.418314	263.410635	741.7759895	313.9926589	dive_030	3/7/2019 10:15	11.9311391	-117.0381092	Seafloor B	German	/home/mbani/mardata/project-repos/deepsea-fauna-detection_30_sep_2022/data/unsupervised_outlier_detection/dive_030/parent_images/SO268-1_030-1_OFOS-03_20190307_101550.JPG	SO268-1_030-1_OFOS-03_20190307_101550#1
SO268-1_030-1_OFOS-03_20190307_124111	10	Sponge	0.99992216	207.1350813	973.55793	228.5540295	992.2567892	dive_030	3/7/2019 12:41	11.9316407	-117.0188083	Seafloor B	German	/home/mbani/mardata/project-repos/deepsea-fauna-detection_30_sep_2022/data/unsupervised_outlier_detection/dive_030/parent_images/SO268-1_030-1_OFOS-03_20190307_124111.JPG	SO268-1_030-1_OFOS-03_20190307_124111#1
SO268-1_030-1_OFOS-03_20190307_122208	11	Xenophyophore	0.9459386	577.1065998	676.72647	618.2716274	712.6289105	dive_030	3/7/2019 12:22	11.9314728	-117.0215296	Seafloor A	German	/home/mbani/mardata/project-repos/deepsea-fauna-detection_30_sep_2022/data/unsupervised_outlier_detection/dive_030/parent_images/SO268-1_030-1_OFOS-03_20190307_122208.JPG	SO268-1_030-1_OFOS-03_20190307_122208#1
SO268-1_030-1_OFOS-03_20190307_122225	10	Sponge	0.94521177	453.8476038	1224.248815	479.7365808	1244.477148	dive_030	3/7/2019 12:22	11.9314702	-117.0214794	Seafloor A	German	/home/mbani/mardata/project-repos/deepsea-fauna-detection_30_sep_2022/data/unsupervised_outlier_detection/dive_030/parent_images/SO268-1_030-1_OFOS-03_20190307_122225.JPG	SO268-1_030-1_OFOS-03_20190307_122225#1
SO268-1_030-1_OFOS-03_20190307_155046	11	Xenophyophore	0.9820853	853.4451008	1196.121368	905.0695801	1244.628253	dive_030	3/7/2019 15:50	11.9558251	-117.0126844	Seafloor B	German	/home/mbani/mardata/project-repos/deepsea-fauna-detection_30_sep_2022/data/unsupervised_outlier_detection/dive_030/parent_images/SO268-1_030-1_OFOS-03_20190307_155046.JPG	SO268-1_030-1_OFOS-03_20190307_155046#1
SO268-1_030-1_OFOS-03_20190307_132310	7	Ophioroid	0.99995303	310.9473038	0	467.0168304	76.45825446	dive_030	3/7/2019 13:23	11.9358591	-117.0155462	Seafloor B	German	/home/mbani/mardata/project-repos/deepsea-fauna-detection_30_sep_2022/data/unsupervised_outlier_detection/dive_030/parent_images/SO268-1_030-1_OFOS-03_20190307_132310.JPG	SO268-1_030-1_OFOS-03_20190307_132310#1
SO268-1_030-1_OFOS-03_20190307_105414	4	Gastropod	0.95246243	768.0282593	1284.87123	784.7439289	1301.709166	dive_030	3/7/2019 10:54	11.9311764	-117.033473	Seafloor B	German	/home/mbani/mardata/project-repos/deepsea-fauna-detection_30_sep_2022/data/unsupervised_outlier_detection/dive_030/parent_images/SO268-1_030-1_OFOS-03_20190307_105414.JPG	SO268-1_030-1_OFOS-03_20190307_105414#1
SO268-1_030-1_OFOS-03_20190307_111156	7	Ophioroid	0.9999839	875.0642872	724.781642	936.1369133	795.5832624	dive_030	3/7/2019 11:11	11.9312124	-117.0311668	Seafloor B	German	/home/mbani/mardata/project-repos/deepsea-fauna-detection_30_sep_2022/data/unsupervised_outlier_detection/dive_030/parent_images/SO268-1_030-1_OFOS-03_20190307_111156.JPG	SO268-1_030-1_OFOS-03_20190307_111156#1
SO268-1_030-1_OFOS-03_20190307_120640	7	Ophioroid	0.99974865	658.8684177	712.5065947	711.556673	751.9558454	dive_030	3/7/2019 12:06	11.9314219	-117.0236812	Seafloor B	German	/home/mbani/mardata/project-repos/deepsea-fauna-detection_30_sep_2022/data/unsupervised_outlier_detection/dive_030/parent_images/SO268-1_030-1_OFOS-03_20190307_120640.JPG	SO268-1_030-1_OFOS-03_20190307_120640#1
SO268-1_030-1_OFOS-03_20190307_144455	11	Xenophyophore	0.7118927	499.2002439	1373.540783	531.1339188	1403.650918	dive_030	3/7/2019 14:44	11.9469153	-117.01387	Seafloor A	German	/home/mbani/mardata/project-repos/deepsea-fauna-detection_30_sep_2022/data/unsupervised_outlier_detection/dive_030/parent_images/SO268-1_030-1_OFOS-03_20190307_144455.JPG	SO268-1_030-1_OFOS-03_20190307_144455#1
SO268-1_030-1_OFOS-03_20190307_083023	10	Sponge	0.9998282	0	1263.053741	27.68116802	1291.947827	dive_030	3/7/2019 8:30	11.9255369	-117.0363693	Seafloor B	German	/home/mbani/mardata/project-repos/deepsea-fauna-detection_30_sep_2022/data/unsupervised_outlier_detection/dive_030/parent_images/SO268-1_030-1_OFOS-03_20190307_083023.JPG	SO268-1_030-1_OFOS-03_20190307_083023#1
SO268-1_030-1_OFOS-03_20190307_113434	11	Xenophyophore	0.98036677	441.1732149	366.6236615	470.8769655	396.5451157	dive_030	3/7/2019 11:34	11.9312941	-117.0281416	Seafloor B	German	/home/mbani/mardata/project-repos/deepsea-fauna-detection_30_sep_2022/data/unsupervised_outlier_detection/dive_030/parent_images/SO268-1_030-1_OFOS-03_20190307_113434.JPG	SO268-1_030-1_OFOS-03_20190307_113434#1
SO268-1_030-1_OFOS-03_20190307_123837	7	Ophioroid	0.9999871	342.2145748	154.0195674	410.0912952	208.0779558	dive_030	3/7/2019 12:38	11.9315839	-117.0191659	Seafloor B	German	/home/mbani/mardata/project-repos/deepsea-fauna-detection_30_sep_2022/data/unsupervised_outlier_detection/dive_030/parent_images/SO268-1_030-1_OFOS-03_20190307_123837.JPG	SO268-1_030-1_OFOS-03_20190307_123837#1
SO268-1_030-1_OFOS-03_20190307_130228	7	Ophioroid	0.99999535	796.4055443	619.2455649	857.8168964	669.4954634	dive_030	3/7/2019 13:02	11.9333651	-117.016567	Seafloor B	German	/home/mbani/mardata/project-repos/deepsea-fauna-detection_30_sep_2022/data/unsupervised_outlier_detection/dive_030/parent_images/SO268-1_030-1_OFOS-03_20190307_130228.JPG	SO268-1_030-1_OFOS-03_20190307_130228#1
SO268-1_030-1_OFOS-03_20190307_062311	7	Ophioroid	0.9999932	850.0024319	1212.787871	909.2014503	1272.35846	dive_030	3/7/2019 6:23	11.9160352	-117.0214147	Seafloor B	German	/home/mbani/mardata/project-repos/deepsea-fauna-detection_30_sep_2022/data/unsupervised_outlier_detection/dive_030/parent_images/SO268-1_030-1_OFOS-03_20190307_062311.JPG	SO268-1_030-1_OFOS-03_20190307_062311#1
SO268-1_030-1_OFOS-03_20190307_135346	7	Ophioroid	0.99999	638.6806393	780.3612185	682.7694988	821.1423755	dive_030	3/7/2019 13:53	11.9399095	-117.0147795	Seafloor B	German	/home/mbani/mardata/project-repos/deepsea-fauna-detection_30_sep_2022/data/unsupervised_outlier_detection/dive_030/parent_images/SO268-1_030-1_OFOS-03_20190307_135346.JPG	SO268-1_030-1_OFOS-03_20190307_135346#1
SO268-1_030-1_OFOS-03_20190307_135346	2	Coral	0.8642187	644.6144199	1607.977223	737.1536541	1680	dive_030	3/7/2019 13:53	11.9399095	-117.0147795	Seafloor B	German	/home/mbani/mardata/project-repos/deepsea-fauna-detection_30_sep_2022/data/unsupervised_outlier_detection/dive_030/parent_images/SO268-1_030-1_OFOS-03_20190307_135346.JPG	SO268-1_030-1_OFOS-03_20190307_135346#2
SO268-1_030-1_OFOS-03_20190307_114111	7	Ophioroid	0.9999839	837.8076935	869.2217302	918.2199478	920.9381676	dive_030	3/7/2019 11:41	11.9312982	-117.0272219	Seafloor B	German	/home/mbani/mardata/project-repos/deepsea-fauna-detection_30_sep_2022/data/unsupervised_outlier_detection/dive_030/parent_images/SO268-1_030-1_OFOS-03_20190307_114111.JPG	SO268-1_030-1_OFOS-03_20190307_114111#1
SO268-1_030-1_OFOS-03_20190307_114111	4	Gastropod	0.9905764	405.78125	1269.520111	427.6489401	1289.655318	dive_030	3/7/2019 11:41	11.9312982	-117.0272219	Seafloor B	German	/home/mbani/mardata/project-repos/deepsea-fauna-detection_30_sep_2022/data/unsupervised_outlier_detection/dive_030/parent_images/SO268-1_030-1_OFOS-03_20190307_114111.JPG	SO268-1_030-1_OFOS-03_20190307_114111#2
SO268-1_030-1_OFOS-03_20190307_114111	3	Fish	0.8694657	867.214241	1114.390326	944.3237495	1360.62006	dive_030	3/7/2019 11:41	11.9312982	-117.0272219	Seafloor B	German	/home/mbani/mardata/project-repos/deepsea-fauna-detection_30_sep_2022/data/unsupervised_outlier_detection/dive_030/parent_images/SO268-1_030-1_OFOS-03_20190307_114111.JPG	SO268-1_030-1_OFOS-03_20190307_114111#3
SO268-1_030-1_OFOS-03_20190307_114111	2	Coral	0.34004602	865.8684158	1109.216309	941.6680813	1364.578128	dive_030	3/7/2019 11:41	11.9312982	-117.0272219	Seafloor B	German	/home/mbani/mardata/project-repos/deepsea-fauna-detection_30_sep_2022/data/unsupervised_outlier_detection/dive_030/parent_images/SO268-1_030-1_OFOS-03_20190307_114111.JPG	SO268-1_030-1_OFOS-03_20190307_114111#4
SO268-1_030-1_OFOS-03_20190307_044805	7	Ophioroid	0.9698611	504.1755247	324.5365334	541.0096455	359.1934097	dive_030	3/7/2019 4:48	11.9096799	-117.0112808	Seafloor B	German	/home/mbani/mardata/project-repos/deepsea-fauna-detection_30_sep_2022/data/unsupervised_outlier_detection/dive_030/parent_images/SO268-1_030-1_OFOS-03_20190307_044805.JPG	SO268-1_030-1_OFOS-03_20190307_044805#1
SO268-1_030-1_OFOS-03_20190307_055835	7	Ophioroid	0.99979573	1018.810434	1014.227986	1060.530415	1052.753835	dive_030	3/7/2019 5:58	11.9142486	-117.0186202	Seafloor B	German	/home/mbani/mardata/project-repos/deepsea-fauna-detection_30_sep_2022/data/unsupervised_outlier_detection/dive_030/parent_images/SO268-1_030-1_OFOS-03_20190307_055835.JPG	SO268-1_030-1_OFOS-03_20190307_055835#1
SO268-1_030-1_OFOS-03_20190307_141325	10	Sponge	0.99999714	519.9808264	1408.56308	543.9849806	1437.424121	dive_030	3/7/2019 14:13	11.942597	-117.0144134	Seafloor B	German	/home/mbani/mardata/project-repos/deepsea-fauna-detection_30_sep_2022/data/unsupervised_outlier_detection/dive_030/parent_images/SO268-1_030-1_OFOS-03_20190307_141325.JPG	SO268-1_030-1_OFOS-03_20190307_141325#1
SO268-1_030-1_OFOS-03_20190307_141325	7	Ophioroid	0.9999963	45.66023231	637.1432376	110.7815742	700.5637479	dive_030	3/7/2019 14:13	11.942597	-117.0144134	Seafloor B	German	/home/mbani/mardata/project-repos/deepsea-fauna-detection_30_sep_2022/data/unsupervised_outlier_detection/dive_030/parent_images/SO268-1_030-1_OFOS-03_20190307_141325.JPG	SO268-1_030-1_OFOS-03_20190307_141325#2
SO268-1_030-1_OFOS-03_20190307_141325	11	Xenophyophore	0.46926424	409.5672512	851.6006327	448.8714552	885.4730701	dive_030	3/7/2019 14:13	11.942597	-117.0144134	Seafloor B	German	/home/mbani/mardata/project-repos/deepsea-fauna-detection_30_sep_2022/data/unsupervised_outlier_detection/dive_030/parent_images/SO268-1_030-1_OFOS-03_20190307_141325.JPG	SO268-1_030-1_OFOS-03_20190307_141325#3
SO268-1_030-1_OFOS-03_20190307_110238	11	Xenophyophore	0.9915571	223.9078784	904.3300438	262.9987764	938.7482214	dive_030	3/7/2019 11:02	11.9311974	-117.0323891	Seafloor B	German	/home/mbani/mardata/project-repos/deepsea-fauna-detection_30_sep_2022/data/unsupervised_outlier_detection/dive_030/parent_images/SO268-1_030-1_OFOS-03_20190307_110238.JPG	SO268-1_030-1_OFOS-03_20190307_110238#1
SO268-1_030-1_OFOS-03_20190307_140931	7	Ophioroid	0.99999285	302.9794979	1145.270805	373.0519962	1210.126462	dive_030	3/7/2019 14:09	11.9420484	-117.0145042	Seafloor B	German	/home/mbani/mardata/project-repos/deepsea-fauna-detection_30_sep_2022/data/unsupervised_outlier_detection/dive_030/parent_images/SO268-1_030-1_OFOS-03_20190307_140931.JPG	SO268-1_030-1_OFOS-03_20190307_140931#1
SO268-1_030-1_OFOS-03_20190307_102526	7	Ophioroid	0.9995802	541.0498667	853.3493042	583.6395931	891.7149353	dive_030	3/7/2019 10:25	11.9311407	-117.0369955	Seafloor B	German	/home/mbani/mardata/project-repos/deepsea-fauna-detection_30_sep_2022/data/unsupervised_outlier_detection/dive_030/parent_images/SO268-1_030-1_OFOS-03_20190307_102526.JPG	SO268-1_030-1_OFOS-03_20190307_102526#1
SO268-1_030-1_OFOS-03_20190307_132207	7	Ophioroid	0.999985	462.5219679	898.7288475	539.3574715	976.8734264	dive_030	3/7/2019 13:22	11.9357402	-117.0155996	Seafloor A	German	/home/mbani/mardata/project-repos/deepsea-fauna-detection_30_sep_2022/data/unsupervised_outlier_detection/dive_030/parent_images/SO268-1_030-1_OFOS-03_20190307_132207.JPG	SO268-1_030-1_OFOS-03_20190307_132207#1
SO268-1_030-1_OFOS-03_20190307_073350	7	Ophioroid	0.99997306	963.0950069	590.9785295	1030.27091	663.6893392	dive_030	3/7/2019 7:33	11.9213037	-117.029626	Seafloor B	German	/home/mbani/mardata/project-repos/deepsea-fauna-detection_30_sep_2022/data/unsupervised_outlier_detection/dive_030/parent_images/SO268-1_030-1_OFOS-03_20190307_073350.JPG	SO268-1_030-1_OFOS-03_20190307_073350#1
SO268-1_030-1_OFOS-03_20190307_073350	7	Ophioroid	0.41877815	403.1608963	150.6829172	426.7697144	168.6324102	dive_030	3/7/2019 7:33	11.9213037	-117.029626	Seafloor B	German	/home/mbani/mardata/project-repos/deepsea-fauna-detection_30_sep_2022/data/unsupervised_outlier_detection/dive_030/parent_images/SO268-1_030-1_OFOS-03_20190307_073350.JPG	SO268-1_030-1_OFOS-03_20190307_073350#2
SO268-1_030-1_OFOS-03_20190307_055808	7	Ophioroid	0.9999949	738.8129711	282.9853821	814.6932125	355.8581865	dive_030	3/7/2019 5:58	11.9142154	-117.0185724	Seafloor B	German	/home/mbani/mardata/project-repos/deepsea-fauna-detection_30_sep_2022/data/unsupervised_outlier_detection/dive_030/parent_images/SO268-1_030-1_OFOS-03_20190307_055808.JPG	SO268-1_030-1_OFOS-03_20190307_055808#1
SO268-1_030-1_OFOS-03_20190307_044335	7	Ophioroid	0.9999975	973.9987946	812.9938745	1045.95458	886.5628481	dive_030	3/7/2019 4:43	11.9093958	-117.0108796	Seafloor B	German	/home/mbani/mardata/project-repos/deepsea-fauna-detection_30_sep_2022/data/unsupervised_outlier_detection/dive_030/parent_images/SO268-1_030-1_OFOS-03_20190307_044335.JPG	SO268-1_030-1_OFOS-03_20190307_044335#1
SO268-1_030-1_OFOS-03_20190307_054632	7	Ophioroid	0.9999943	98.7687242	1026.811152	167.2512412	1074.990592	dive_030	3/7/2019 5:46	11.9134062	-117.0172332	Seafloor B	German	/home/mbani/mardata/project-repos/deepsea-fauna-detection_30_sep_2022/data/unsupervised_outlier_detection/dive_030/parent_images/SO268-1_030-1_OFOS-03_20190307_054632.JPG	SO268-1_030-1_OFOS-03_20190307_054632#1
SO268-1_030-1_OFOS-03_20190307_054632	7	Ophioroid	0.46603915	199.1899061	631.4062071	220.4508734	649.3054819	dive_030	3/7/2019 5:46	11.9134062	-117.0172332	Seafloor B	German	/home/mbani/mardata/project-repos/deepsea-fauna-detection_30_sep_2022/data/unsupervised_outlier_detection/dive_030/parent_images/SO268-1_030-1_OFOS-03_20190307_054632.JPG	SO268-1_030-1_OFOS-03_20190307_054632#2
SO268-1_030-1_OFOS-03_20190307_093332	7	Ophioroid	0.9222578	925.0305176	1170.944624	957.385397	1196.993451	dive_030	3/7/2019 9:33	11.9305208	-117.0421143	Seafloor A	German	/home/mbani/mardata/project-repos/deepsea-fauna-detection_30_sep_2022/data/unsupervised_outlier_detection/dive_030/parent_images/SO268-1_030-1_OFOS-03_20190307_093332.JPG	SO268-1_030-1_OFOS-03_20190307_093332#1
SO268-1_030-1_OFOS-03_20190307_142525	2	Coral	0.8841862	438.6118746	157.770279	554.3478346	336.2287152	dive_030	3/7/2019 14:25	11.9441985	-117.0142129	Seafloor B	German	/home/mbani/mardata/project-repos/deepsea-fauna-detection_30_sep_2022/data/unsupervised_outlier_detection/dive_030/parent_images/SO268-1_030-1_OFOS-03_20190307_142525.JPG	SO268-1_030-1_OFOS-03_20190307_142525#1
SO268-1_030-1_OFOS-03_20190307_125843	7	Ophioroid	0.9999939	610.0191689	1466.998329	676.5079403	1525.868268	dive_030	3/7/2019 12:58	11.9329574	-117.0168559	Seafloor B	German	/home/mbani/mardata/project-repos/deepsea-fauna-detection_30_sep_2022/data/unsupervised_outlier_detection/dive_030/parent_images/SO268-1_030-1_OFOS-03_20190307_125843.JPG	SO268-1_030-1_OFOS-03_20190307_125843#1
SO268-1_030-1_OFOS-03_20190307_125843	1	Anemone	0.9617989	836.9631481	1266.53286	858.8982296	1288.590474	dive_030	3/7/2019 12:58	11.9329574	-117.0168559	Seafloor B	German	/home/mbani/mardata/project-repos/deepsea-fauna-detection_30_sep_2022/data/unsupervised_outlier_detection/dive_030/parent_images/SO268-1_030-1_OFOS-03_20190307_125843.JPG	SO268-1_030-1_OFOS-03_20190307_125843#2
SO268-1_030-1_OFOS-03_20190307_074156	7	Ophioroid	0.9999958	5.571029857	883.8650894	175.299356	1052.001715	dive_030	3/7/2019 7:41	11.9219284	-117.0306037	Seafloor B	German	/home/mbani/mardata/project-repos/deepsea-fauna-detection_30_sep_2022/data/unsupervised_outlier_detection/dive_030/parent_images/SO268-1_030-1_OFOS-03_20190307_074156.JPG	SO268-1_030-1_OFOS-03_20190307_074156#1
SO268-1_030-1_OFOS-03_20190307_074156	11	Xenophyophore	0.99933213	342.9792452	1099.751773	376.7683697	1134.101357	dive_030	3/7/2019 7:41	11.9219284	-117.0306037	Seafloor B	German	/home/mbani/mardata/project-repos/deepsea-fauna-detection_30_sep_2022/data/unsupervised_outlier_detection/dive_030/parent_images/SO268-1_030-1_OFOS-03_20190307_074156.JPG	SO268-1_030-1_OFOS-03_20190307_074156#2
SO268-1_030-1_OFOS-03_20190307_071035	7	Ophioroid	0.92028534	123.0894661	1510.622993	173.9047647	1544.547501	dive_030	3/7/2019 7:10	11.9195561	-117.0268932	Seafloor B	German	/home/mbani/mardata/project-repos/deepsea-fauna-detection_30_sep_2022/data/unsupervised_outlier_detection/dive_030/parent_images/SO268-1_030-1_OFOS-03_20190307_071035.JPG	SO268-1_030-1_OFOS-03_20190307_071035#1
SO268-1_030-1_OFOS-03_20190307_073144	10	Sponge	0.9999188	711.3833714	293.1194007	735.5089569	318.3039558	dive_030	3/7/2019 7:31	11.9211643	-117.0294117	Seafloor B	German	/home/mbani/mardata/project-repos/deepsea-fauna-detection_30_sep_2022/data/unsupervised_outlier_detection/dive_030/parent_images/SO268-1_030-1_OFOS-03_20190307_073144.JPG	SO268-1_030-1_OFOS-03_20190307_073144#1
SO268-1_030-1_OFOS-03_20190307_073144	2	Coral	0.5178981	258.0553055	272.1708405	301.2509203	300.0473714	dive_030	3/7/2019 7:31	11.9211643	-117.0294117	Seafloor B	German	/home/mbani/mardata/project-repos/deepsea-fauna-detection_30_sep_2022/data/unsupervised_outlier_detection/dive_030/parent_images/SO268-1_030-1_OFOS-03_20190307_073144.JPG	SO268-1_030-1_OFOS-03_20190307_073144#2
SO268-1_030-1_OFOS-03_20190307_073144	4	Gastropod	0.3022738	257.855835	272.0251679	301.5070677	300.7251656	dive_030	3/7/2019 7:31	11.9211643	-117.0294117	Seafloor B	German	/home/mbani/mardata/project-repos/deepsea-fauna-detection_30_sep_2022/data/unsupervised_outlier_detection/dive_030/parent_images/SO268-1_030-1_OFOS-03_20190307_073144.JPG	SO268-1_030-1_OFOS-03_20190307_073144#3
SO268-1_030-1_OFOS-03_20190307_100135	9	Shrimp	0.9949694	740.3680801	1132.341371	769.7832394	1159.751043	dive_030	3/7/2019 10:01	11.9310798	-117.0396806	Seafloor B	German	/home/mbani/mardata/project-repos/deepsea-fauna-detection_30_sep_2022/data/unsupervised_outlier_detection/dive_030/parent_images/SO268-1_030-1_OFOS-03_20190307_100135.JPG	SO268-1_030-1_OFOS-03_20190307_100135#1
SO268-1_030-1_OFOS-03_20190307_153546	10	Sponge	0.999998	1050.925922	1400.542402	1120	1458.179369	dive_030	3/7/2019 15:35	11.9538101	-117.0129499	Seafloor B	German	/home/mbani/mardata/project-repos/deepsea-fauna-detection_30_sep_2022/data/unsupervised_outlier_detection/dive_030/parent_images/SO268-1_030-1_OFOS-03_20190307_153546.JPG	SO268-1_030-1_OFOS-03_20190307_153546#1
SO268-1_030-1_OFOS-03_20190307_142740	4	Gastropod	0.9999808	876.3913536	629.3192267	913.0704308	662.2420764	dive_030	3/7/2019 14:27	11.9445566	-117.0141574	Seafloor B	German	/home/mbani/mardata/project-repos/deepsea-fauna-detection_30_sep_2022/data/unsupervised_outlier_detection/dive_030/parent_images/SO268-1_030-1_OFOS-03_20190307_142740.JPG	SO268-1_030-1_OFOS-03_20190307_142740#1
SO268-1_030-1_OFOS-03_20190307_104953	7	Ophioroid	0.9999945	738.2762432	1189.643583	781.6371822	1226.477337	dive_030	3/7/2019 10:49	11.9311908	-117.0340129	Seafloor B	German	/home/mbani/mardata/project-repos/deepsea-fauna-detection_30_sep_2022/data/unsupervised_outlier_detection/dive_030/parent_images/SO268-1_030-1_OFOS-03_20190307_104953.JPG	SO268-1_030-1_OFOS-03_20190307_104953#1
SO268-1_030-1_OFOS-03_20190307_104953	7	Ophioroid	0.97639096	630.68573	1189.017634	650.9827232	1208.440976	dive_030	3/7/2019 10:49	11.9311908	-117.0340129	Seafloor B	German	/home/mbani/mardata/project-repos/deepsea-fauna-detection_30_sep_2022/data/unsupervised_outlier_detection/dive_030/parent_images/SO268-1_030-1_OFOS-03_20190307_104953.JPG	SO268-1_030-1_OFOS-03_20190307_104953#2
SO268-1_030-1_OFOS-03_20190307_093838	5	Holothuria	0.9999938	472.0655441	1285.067296	521.8249607	1362.125401	dive_030	3/7/2019 9:38	11.9307753	-117.041786	Seafloor B	German	/home/mbani/mardata/project-repos/deepsea-fauna-detection_30_sep_2022/data/unsupervised_outlier_detection/dive_030/parent_images/SO268-1_030-1_OFOS-03_20190307_093838.JPG	SO268-1_030-1_OFOS-03_20190307_093838#1
SO268-1_030-1_OFOS-03_20190307_055405	7	Ophioroid	0.99996185	582.4743462	1520.434499	624.4846535	1558.858109	dive_030	3/7/2019 5:54	11.9139622	-117.0181139	Seafloor B	German	/home/mbani/mardata/project-repos/deepsea-fauna-detection_30_sep_2022/data/unsupervised_outlier_detection/dive_030/parent_images/SO268-1_030-1_OFOS-03_20190307_055405.JPG	SO268-1_030-1_OFOS-03_20190307_055405#1
SO268-1_030-1_OFOS-03_20190307_063708	2	Coral	0.6406728	521.1774158	1527.476749	575.8946896	1623.192058	dive_030	3/7/2019 6:37	11.9170698	-117.023041	Seafloor B	German	/home/mbani/mardata/project-repos/deepsea-fauna-detection_30_sep_2022/data/unsupervised_outlier_detection/dive_030/parent_images/SO268-1_030-1_OFOS-03_20190307_063708.JPG	SO268-1_030-1_OFOS-03_20190307_063708#1
SO268-1_030-1_OFOS-03_20190307_135525	7	Ophioroid	0.999987	57.90182173	1115.92751	111.3963497	1173.135796	dive_030	3/7/2019 13:55	11.9401454	-117.0147684	Seafloor B	German	/home/mbani/mardata/project-repos/deepsea-fauna-detection_30_sep_2022/data/unsupervised_outlier_detection/dive_030/parent_images/SO268-1_030-1_OFOS-03_20190307_135525.JPG	SO268-1_030-1_OFOS-03_20190307_135525#1
SO268-1_030-1_OFOS-03_20190307_135525	11	Xenophyophore	0.9615567	1035.064945	604.632647	1079.903088	650.7166457	dive_030	3/7/2019 13:55	11.9401454	-117.0147684	Seafloor B	German	/home/mbani/mardata/project-repos/deepsea-fauna-detection_30_sep_2022/data/unsupervised_outlier_detection/dive_030/parent_images/SO268-1_030-1_OFOS-03_20190307_135525.JPG	SO268-1_030-1_OFOS-03_20190307_135525#2
SO268-1_030-1_OFOS-03_20190307_104859	11	Xenophyophore	0.9891265	288.7154198	871.9141817	319.7881937	901.6794491	dive_030	3/7/2019 10:48	11.9311731	-117.0341372	Seafloor B	German	/home/mbani/mardata/project-repos/deepsea-fauna-detection_30_sep_2022/data/unsupervised_outlier_detection/dive_030/parent_images/SO268-1_030-1_OFOS-03_20190307_104859.JPG	SO268-1_030-1_OFOS-03_20190307_104859#1
SO268-1_030-1_OFOS-03_20190307_105844	7	Ophioroid	0.99996793	697.7134991	1062.887878	762.1223164	1114.8141	dive_030	3/7/2019 10:58	11.9311782	-117.0328794	Seafloor B	German	/home/mbani/mardata/project-repos/deepsea-fauna-detection_30_sep_2022/data/unsupervised_outlier_detection/dive_030/parent_images/SO268-1_030-1_OFOS-03_20190307_105844.JPG	SO268-1_030-1_OFOS-03_20190307_105844#1
SO268-1_030-1_OFOS-03_20190307_073108	7	Ophioroid	0.99998605	630.8106327	478.5242701	699.7383785	537.13696	dive_030	3/7/2019 7:31	11.921111	-117.0293281	Seafloor B	German	/home/mbani/mardata/project-repos/deepsea-fauna-detection_30_sep_2022/data/unsupervised_outlier_detection/dive_030/parent_images/SO268-1_030-1_OFOS-03_20190307_073108.JPG	SO268-1_030-1_OFOS-03_20190307_073108#1
SO268-1_030-1_OFOS-03_20190307_073108	11	Xenophyophore	0.9990107	675.6213379	758.0549669	717.5168228	798.3767509	dive_030	3/7/2019 7:31	11.921111	-117.0293281	Seafloor B	German	/home/mbani/mardata/project-repos/deepsea-fauna-detection_30_sep_2022/data/unsupervised_outlier_detection/dive_030/parent_images/SO268-1_030-1_OFOS-03_20190307_073108.JPG	SO268-1_030-1_OFOS-03_20190307_073108#2
SO268-1_030-1_OFOS-03_20190307_104017	7	Ophioroid	0.99677974	772.4114037	203.7115216	819.2966557	246.7496395	dive_030	3/7/2019 10:40	11.9311305	-117.0352367	Seafloor B	German	/home/mbani/mardata/project-repos/deepsea-fauna-detection_30_sep_2022/data/unsupervised_outlier_detection/dive_030/parent_images/SO268-1_030-1_OFOS-03_20190307_104017.JPG	SO268-1_030-1_OFOS-03_20190307_104017#1
SO268-1_030-1_OFOS-03_20190307_144925	7	Ophioroid	0.9999901	486.6743898	239.4585264	559.7062349	301.5425742	dive_030	3/7/2019 14:49	11.9475517	-117.0137637	Seafloor B	German	/home/mbani/mardata/project-repos/deepsea-fauna-detection_30_sep_2022/data/unsupervised_outlier_detection/dive_030/parent_images/SO268-1_030-1_OFOS-03_20190307_144925.JPG	SO268-1_030-1_OFOS-03_20190307_144925#1
SO268-1_030-1_OFOS-03_20190307_120856	11	Xenophyophore	0.9939668	500.0137806	1017.567215	556.3334274	1062.462401	dive_030	3/7/2019 12:08	11.9314308	-117.0233645	Seafloor B	German	/home/mbani/mardata/project-repos/deepsea-fauna-detection_30_sep_2022/data/unsupervised_outlier_detection/dive_030/parent_images/SO268-1_030-1_OFOS-03_20190307_120856.JPG	SO268-1_030-1_OFOS-03_20190307_120856#1
SO268-1_030-1_OFOS-03_20190307_064205	7	Ophioroid	0.9971419	940.6716633	621.3755536	1017.10866	690.7039261	dive_030	3/7/2019 6:42	11.917442	-117.0235934	Seafloor B	German	/home/mbani/mardata/project-repos/deepsea-fauna-detection_30_sep_2022/data/unsupervised_outlier_detection/dive_030/parent_images/SO268-1_030-1_OFOS-03_20190307_064205.JPG	SO268-1_030-1_OFOS-03_20190307_064205#1
SO268-1_030-1_OFOS-03_20190307_103238	11	Xenophyophore	0.8275352	493.3829212	1028.86023	516.6658306	1052.37422	dive_030	3/7/2019 10:32	11.9311619	-117.0361563	Seafloor B	German	/home/mbani/mardata/project-repos/deepsea-fauna-detection_30_sep_2022/data/unsupervised_outlier_detection/dive_030/parent_images/SO268-1_030-1_OFOS-03_20190307_103238.JPG	SO268-1_030-1_OFOS-03_20190307_103238#1
SO268-1_030-1_OFOS-03_20190307_054702	7	Ophioroid	0.5552063	920.6242085	878.8046265	968.5140896	919.5975494	dive_030	3/7/2019 5:47	11.9134619	-117.017312	Seafloor B	German	/home/mbani/mardata/project-repos/deepsea-fauna-detection_30_sep_2022/data/unsupervised_outlier_detection/dive_030/parent_images/SO268-1_030-1_OFOS-03_20190307_054702.JPG	SO268-1_030-1_OFOS-03_20190307_054702#1
SO268-1_030-1_OFOS-03_20190307_131943	7	Ophioroid	0.99999225	866.6525459	909.1449738	959.5991993	1019.859424	dive_030	3/7/2019 13:19	11.935435	-117.0156696	Seafloor B	German	/home/mbani/mardata/project-repos/deepsea-fauna-detection_30_sep_2022/data/unsupervised_outlier_detection/dive_030/parent_images/SO268-1_030-1_OFOS-03_20190307_131943.JPG	SO268-1_030-1_OFOS-03_20190307_131943#1
SO268-1_030-1_OFOS-03_20190307_131943	4	Gastropod	0.3165383	1052.169209	745.5000901	1069.562998	760.8554149	dive_030	3/7/2019 13:19	11.935435	-117.0156696	Seafloor B	German	/home/mbani/mardata/project-repos/deepsea-fauna-detection_30_sep_2022/data/unsupervised_outlier_detection/dive_030/parent_images/SO268-1_030-1_OFOS-03_20190307_131943.JPG	SO268-1_030-1_OFOS-03_20190307_131943#2
SO268-1_030-1_OFOS-03_20190307_153322	7	Ophioroid	0.9999925	438.2431078	339.4833541	521.27882	426.1511421	dive_030	3/7/2019 15:33	11.9534877	-117.0129969	Seafloor C	German	/home/mbani/mardata/project-repos/deepsea-fauna-detection_30_sep_2022/data/unsupervised_outlier_detection/dive_030/parent_images/SO268-1_030-1_OFOS-03_20190307_153322.JPG	SO268-1_030-1_OFOS-03_20190307_153322#1
SO268-1_030-1_OFOS-03_20190307_153322	7	Ophioroid	0.99085325	213.4788847	386.1196518	261.7830276	442.6544237	dive_030	3/7/2019 15:33	11.9534877	-117.0129969	Seafloor C	German	/home/mbani/mardata/project-repos/deepsea-fauna-detection_30_sep_2022/data/unsupervised_outlier_detection/dive_030/parent_images/SO268-1_030-1_OFOS-03_20190307_153322.JPG	SO268-1_030-1_OFOS-03_20190307_153322#2
SO268-1_030-1_OFOS-03_20190307_140855	8	Sea Urchin	0.99988973	1020.849133	993.5453367	1063.506384	1036.725497	dive_030	3/7/2019 14:08	11.9419806	-117.0145126	Seafloor B	German	/home/mbani/mardata/project-repos/deepsea-fauna-detection_30_sep_2022/data/unsupervised_outlier_detection/dive_030/parent_images/SO268-1_030-1_OFOS-03_20190307_140855.JPG	SO268-1_030-1_OFOS-03_20190307_140855#1
SO268-1_030-1_OFOS-03_20190307_140855	7	Ophioroid	0.9993661	95.23085117	2.952560484	141.3381982	47.23074764	dive_030	3/7/2019 14:08	11.9419806	-117.0145126	Seafloor B	German	/home/mbani/mardata/project-repos/deepsea-fauna-detection_30_sep_2022/data/unsupervised_outlier_detection/dive_030/parent_images/SO268-1_030-1_OFOS-03_20190307_140855.JPG	SO268-1_030-1_OFOS-03_20190307_140855#2
SO268-1_030-1_OFOS-03_20190307_081550	11	Xenophyophore	0.47664893	448.8559675	645.8986616	482.457037	678.047812	dive_030	3/7/2019 8:15	11.9244382	-117.0345846	Seafloor B	German	/home/mbani/mardata/project-repos/deepsea-fauna-detection_30_sep_2022/data/unsupervised_outlier_detection/dive_030/parent_images/SO268-1_030-1_OFOS-03_20190307_081550.JPG	SO268-1_030-1_OFOS-03_20190307_081550#1
SO268-1_030-1_OFOS-03_20190307_051550	7	Ophioroid	0.999995	615.143652	990.5706024	687.9876423	1058.632607	dive_030	3/7/2019 5:15	11.9113498	-117.0139875	Seafloor B	German	/home/mbani/mardata/project-repos/deepsea-fauna-detection_30_sep_2022/data/unsupervised_outlier_detection/dive_030/parent_images/SO268-1_030-1_OFOS-03_20190307_051550.JPG	SO268-1_030-1_OFOS-03_20190307_051550#1
SO268-1_030-1_OFOS-03_20190307_055356	7	Ophioroid	0.9999913	748.333149	417.9741776	792.0439625	454.4657421	dive_030	3/7/2019 5:53	11.9139528	-117.0180948	Seafloor B	German	/home/mbani/mardata/project-repos/deepsea-fauna-detection_30_sep_2022/data/unsupervised_outlier_detection/dive_030/parent_images/SO268-1_030-1_OFOS-03_20190307_055356.JPG	SO268-1_030-1_OFOS-03_20190307_055356#1
SO268-1_030-1_OFOS-03_20190307_141007	7	Ophioroid	0.99999094	692.4906158	1245.13494	771.9775486	1316.451058	dive_030	3/7/2019 14:10	11.942133	-117.0144873	Seafloor B	German	/home/mbani/mardata/project-repos/deepsea-fauna-detection_30_sep_2022/data/unsupervised_outlier_detection/dive_030/parent_images/SO268-1_030-1_OFOS-03_20190307_141007.JPG	SO268-1_030-1_OFOS-03_20190307_141007#1
SO268-1_030-1_OFOS-03_20190307_141034	7	Ophioroid	0.99995434	300.6023741	1515.095358	359.8454189	1559.123268	dive_030	3/7/2019 14:10	11.9421932	-117.0144811	Seafloor B	German	/home/mbani/mardata/project-repos/deepsea-fauna-detection_30_sep_2022/data/unsupervised_outlier_detection/dive_030/parent_images/SO268-1_030-1_OFOS-03_20190307_141034.JPG	SO268-1_030-1_OFOS-03_20190307_141034#1
SO268-1_030-1_OFOS-03_20190307_135413	2	Coral	0.87019765	430.5081511	467.3771024	526.1004591	549.0682411	dive_030	3/7/2019 13:54	11.9399581	-117.014766	Seafloor B	German	/home/mbani/mardata/project-repos/deepsea-fauna-detection_30_sep_2022/data/unsupervised_outlier_detection/dive_030/parent_images/SO268-1_030-1_OFOS-03_20190307_135413.JPG	SO268-1_030-1_OFOS-03_20190307_135413#1
SO268-1_030-1_OFOS-03_20190307_135413	11	Xenophyophore	0.5232802	311.8732595	1317.179446	343.2575893	1344.58281	dive_030	3/7/2019 13:54	11.9399581	-117.014766	Seafloor B	German	/home/mbani/mardata/project-repos/deepsea-fauna-detection_30_sep_2022/data/unsupervised_outlier_detection/dive_030/parent_images/SO268-1_030-1_OFOS-03_20190307_135413.JPG	SO268-1_030-1_OFOS-03_20190307_135413#2
SO268-1_030-1_OFOS-03_20190307_143031	2	Coral	0.99960166	666.9830227	469.0988374	711.568222	522.7127981	dive_030	3/7/2019 14:30	11.9449383	-117.0141108	Seafloor B	German	/home/mbani/mardata/project-repos/deepsea-fauna-detection_30_sep_2022/data/unsupervised_outlier_detection/dive_030/parent_images/SO268-1_030-1_OFOS-03_20190307_143031.JPG	SO268-1_030-1_OFOS-03_20190307_143031#1
SO268-1_030-1_OFOS-03_20190307_111147	4	Gastropod	0.9999939	493.5368967	1288.745184	519.0734291	1313.835511	dive_030	3/7/2019 11:11	11.9312103	-117.0311853	Seafloor B	German	/home/mbani/mardata/project-repos/deepsea-fauna-detection_30_sep_2022/data/unsupervised_outlier_detection/dive_030/parent_images/SO268-1_030-1_OFOS-03_20190307_111147.JPG	SO268-1_030-1_OFOS-03_20190307_111147#1
SO268-1_030-1_OFOS-03_20190307_111147	10	Sponge	0.9999726	880.1608658	44.85731944	945.6707096	97.14525372	dive_030	3/7/2019 11:11	11.9312103	-117.0311853	Seafloor B	German	/home/mbani/mardata/project-repos/deepsea-fauna-detection_30_sep_2022/data/unsupervised_outlier_detection/dive_030/parent_images/SO268-1_030-1_OFOS-03_20190307_111147.JPG	SO268-1_030-1_OFOS-03_20190307_111147#2
SO268-1_030-1_OFOS-03_20190307_071823	4	Gastropod	0.9999893	347.6966095	1102.724204	374.549861	1130.752716	dive_030	3/7/2019 7:18	11.920146	-117.0278653	Seafloor B	German	/home/mbani/mardata/project-repos/deepsea-fauna-detection_30_sep_2022/data/unsupervised_outlier_detection/dive_030/parent_images/SO268-1_030-1_OFOS-03_20190307_071823.JPG	SO268-1_030-1_OFOS-03_20190307_071823#1
SO268-1_030-1_OFOS-03_20190307_071823	7	Ophioroid	0.99990094	421.1850739	553.2904673	500.2712965	623.9076877	dive_030	3/7/2019 7:18	11.920146	-117.0278653	Seafloor B	German	/home/mbani/mardata/project-repos/deepsea-fauna-detection_30_sep_2022/data/unsupervised_outlier_detection/dive_030/parent_images/SO268-1_030-1_OFOS-03_20190307_071823.JPG	SO268-1_030-1_OFOS-03_20190307_071823#2
SO268-1_030-1_OFOS-03_20190307_065817	11	Xenophyophore	0.57457775	433.408618	1089.880385	466.011467	1120.283518	dive_030	3/7/2019 6:58	11.9186221	-117.0254927	Seafloor B	German	/home/mbani/mardata/project-repos/deepsea-fauna-detection_30_sep_2022/data/unsupervised_outlier_detection/dive_030/parent_images/SO268-1_030-1_OFOS-03_20190307_065817.JPG	SO268-1_030-1_OFOS-03_20190307_065817#1
SO268-1_030-1_OFOS-03_20190307_121249	11	Xenophyophore	0.99962604	556.9206572	656.5697336	604.8340034	700.9138227	dive_030	3/7/2019 12:12	11.9314321	-117.0228253	Seafloor B	German	/home/mbani/mardata/project-repos/deepsea-fauna-detection_30_sep_2022/data/unsupervised_outlier_detection/dive_030/parent_images/SO268-1_030-1_OFOS-03_20190307_121249.JPG	SO268-1_030-1_OFOS-03_20190307_121249#1
SO268-1_030-1_OFOS-03_20190307_142834	7	Ophioroid	0.99999523	305.439868	1273.926787	377.4230242	1350.999112	dive_030	3/7/2019 14:28	11.944677	-117.0141498	Seafloor B	German	/home/mbani/mardata/project-repos/deepsea-fauna-detection_30_sep_2022/data/unsupervised_outlier_detection/dive_030/parent_images/SO268-1_030-1_OFOS-03_20190307_142834.JPG	SO268-1_030-1_OFOS-03_20190307_142834#1
SO268-1_030-1_OFOS-03_20190307_142834	10	Sponge	0.9455938	653.6380577	278.2783985	676.3507271	300.5207133	dive_030	3/7/2019 14:28	11.944677	-117.0141498	Seafloor B	German	/home/mbani/mardata/project-repos/deepsea-fauna-detection_30_sep_2022/data/unsupervised_outlier_detection/dive_030/parent_images/SO268-1_030-1_OFOS-03_20190307_142834.JPG	SO268-1_030-1_OFOS-03_20190307_142834#2
SO268-1_030-1_OFOS-03_20190307_100138	9	Shrimp	0.99721634	751.8257523	809.3807745	782.3464775	840.480051	dive_030	3/7/2019 10:01	11.9310822	-117.0396726	Seafloor A	German	/home/mbani/mardata/project-repos/deepsea-fauna-detection_30_sep_2022/data/unsupervised_outlier_detection/dive_030/parent_images/SO268-1_030-1_OFOS-03_20190307_100138.JPG	SO268-1_030-1_OFOS-03_20190307_100138#1
SO268-1_030-1_OFOS-03_20190307_145404	2	Coral	0.7920917	114.1655469	350.2390158	169.3789601	393.6638832	dive_030	3/7/2019 14:54	11.9481828	-117.0136743	Seafloor B	German	/home/mbani/mardata/project-repos/deepsea-fauna-detection_30_sep_2022/data/unsupervised_outlier_detection/dive_030/parent_images/SO268-1_030-1_OFOS-03_20190307_145404.JPG	SO268-1_030-1_OFOS-03_20190307_145404#1
SO268-1_030-1_OFOS-03_20190307_160143	7	Ophioroid	0.99987733	737.8542042	812.7303171	774.3077755	843.9180136	dive_030	3/7/2019 16:01	11.9573231	-117.0124873	Seafloor B	German	/home/mbani/mardata/project-repos/deepsea-fauna-detection_30_sep_2022/data/unsupervised_outlier_detection/dive_030/parent_images/SO268-1_030-1_OFOS-03_20190307_160143.JPG	SO268-1_030-1_OFOS-03_20190307_160143#1
SO268-1_030-1_OFOS-03_20190307_065043	1	Anemone	0.9999995	261.9852352	493.9742732	327.6428795	544.1180778	dive_030	3/7/2019 6:50	11.9180975	-117.024609	Seafloor B	German	/home/mbani/mardata/project-repos/deepsea-fauna-detection_30_sep_2022/data/unsupervised_outlier_detection/dive_030/parent_images/SO268-1_030-1_OFOS-03_20190307_065043.JPG	SO268-1_030-1_OFOS-03_20190307_065043#1
SO268-1_030-1_OFOS-03_20190307_065043	4	Gastropod	0.9999924	560.3623581	963.9487982	592.3124218	996.9692802	dive_030	3/7/2019 6:50	11.9180975	-117.024609	Seafloor B	German	/home/mbani/mardata/project-repos/deepsea-fauna-detection_30_sep_2022/data/unsupervised_outlier_detection/dive_030/parent_images/SO268-1_030-1_OFOS-03_20190307_065043.JPG	SO268-1_030-1_OFOS-03_20190307_065043#2
SO268-1_030-1_OFOS-03_20190307_065043	2	Coral	0.9970368	285.8028364	1416.391797	333.5835361	1443.435273	dive_030	3/7/2019 6:50	11.9180975	-117.024609	Seafloor B	German	/home/mbani/mardata/project-repos/deepsea-fauna-detection_30_sep_2022/data/unsupervised_outlier_detection/dive_030/parent_images/SO268-1_030-1_OFOS-03_20190307_065043.JPG	SO268-1_030-1_OFOS-03_20190307_065043#3
SO268-1_030-1_OFOS-03_20190307_051935	7	Ophioroid	0.99999726	1033.188601	766.7972732	1102.913961	828.0882955	dive_030	3/7/2019 5:19	11.9116221	-117.0143735	Seafloor B	German	/home/mbani/mardata/project-repos/deepsea-fauna-detection_30_sep_2022/data/unsupervised_outlier_detection/dive_030/parent_images/SO268-1_030-1_OFOS-03_20190307_051935.JPG	SO268-1_030-1_OFOS-03_20190307_051935#1
SO268-1_030-1_OFOS-03_20190307_051935	4	Gastropod	0.9998776	2.248046957	659.8430228	39.58378732	693.872323	dive_030	3/7/2019 5:19	11.9116221	-117.0143735	Seafloor B	German	/home/mbani/mardata/project-repos/deepsea-fauna-detection_30_sep_2022/data/unsupervised_outlier_detection/dive_030/parent_images/SO268-1_030-1_OFOS-03_20190307_051935.JPG	SO268-1_030-1_OFOS-03_20190307_051935#2
SO268-1_030-1_OFOS-03_20190307_055929	11	Xenophyophore	0.5415115	873.0419445	952.7665329	911.4559746	987.1198225	dive_030	3/7/2019 5:59	11.9143175	-117.0187165	Seafloor B	German	/home/mbani/mardata/project-repos/deepsea-fauna-detection_30_sep_2022/data/unsupervised_outlier_detection/dive_030/parent_images/SO268-1_030-1_OFOS-03_20190307_055929.JPG	SO268-1_030-1_OFOS-03_20190307_055929#1
SO268-1_030-1_OFOS-03_20190307_132758	7	Ophioroid	0.99998915	309.8951101	1528.431044	421.0741901	1670.15595	dive_030	3/7/2019 13:27	11.9364825	-117.0154036	Seafloor B	German	/home/mbani/mardata/project-repos/deepsea-fauna-detection_30_sep_2022/data/unsupervised_outlier_detection/dive_030/parent_images/SO268-1_030-1_OFOS-03_20190307_132758.JPG	SO268-1_030-1_OFOS-03_20190307_132758#1
SO268-1_030-1_OFOS-03_20190307_102320	7	Ophioroid	0.9077629	993.9920425	783.6767149	1033.674927	817.6962519	dive_030	3/7/2019 10:23	11.9311662	-117.037248	Seafloor B	German	/home/mbani/mardata/project-repos/deepsea-fauna-detection_30_sep_2022/data/unsupervised_outlier_detection/dive_030/parent_images/SO268-1_030-1_OFOS-03_20190307_102320.JPG	SO268-1_030-1_OFOS-03_20190307_102320#1
SO268-1_030-1_OFOS-03_20190307_101250	7	Ophioroid	0.9275586	395.5657959	116.5803051	435.7092381	155.030213	dive_030	3/7/2019 10:12	11.9311414	-117.0384527	Seafloor B	German	/home/mbani/mardata/project-repos/deepsea-fauna-detection_30_sep_2022/data/unsupervised_outlier_detection/dive_030/parent_images/SO268-1_030-1_OFOS-03_20190307_101250.JPG	SO268-1_030-1_OFOS-03_20190307_101250#1
SO268-1_030-1_OFOS-03_20190307_041008	11	Xenophyophore	0.99834824	630.8560944	734.3523717	658.893919	761.1072564	dive_030	3/7/2019 4:10	11.908164	-117.008749	Seafloor B	German	/home/mbani/mardata/project-repos/deepsea-fauna-detection_30_sep_2022/data/unsupervised_outlier_detection/dive_030/parent_images/SO268-1_030-1_OFOS-03_20190307_041008.JPG	SO268-1_030-1_OFOS-03_20190307_041008#1
SO268-1_030-1_OFOS-03_20190307_062611	7	Ophioroid	0.9822427	5.742767453	1468.809285	39.36231196	1508.780894	dive_030	3/7/2019 6:26	11.9162619	-117.0217747	Seafloor B	German	/home/mbani/mardata/project-repos/deepsea-fauna-detection_30_sep_2022/data/unsupervised_outlier_detection/dive_030/parent_images/SO268-1_030-1_OFOS-03_20190307_062611.JPG	SO268-1_030-1_OFOS-03_20190307_062611#1
SO268-1_030-1_OFOS-03_20190307_083923	8	Sea Urchin	0.9965186	722.3233414	1066.248436	762.6673889	1099.633913	dive_030	3/7/2019 8:39	11.9262131	-117.0374134	Seafloor B	German	/home/mbani/mardata/project-repos/deepsea-fauna-detection_30_sep_2022/data/unsupervised_outlier_detection/dive_030/parent_images/SO268-1_030-1_OFOS-03_20190307_083923.JPG	SO268-1_030-1_OFOS-03_20190307_083923#1
SO268-1_030-1_OFOS-03_20190307_134952	7	Ophioroid	0.9999962	921.6568756	533.4793997	985.9409237	594.2469621	dive_030	3/7/2019 13:49	11.9394077	-117.014864	Seafloor B	German	/home/mbani/mardata/project-repos/deepsea-fauna-detection_30_sep_2022/data/unsupervised_outlier_detection/dive_030/parent_images/SO268-1_030-1_OFOS-03_20190307_134952.JPG	SO268-1_030-1_OFOS-03_20190307_134952#1
SO268-1_030-1_OFOS-03_20190307_062414	7	Ophioroid	0.99998677	799.4645596	918.362875	838.6841488	951.9189835	dive_030	3/7/2019 6:24	11.9161142	-117.0215171	Seafloor A	German	/home/mbani/mardata/project-repos/deepsea-fauna-detection_30_sep_2022/data/unsupervised_outlier_detection/dive_030/parent_images/SO268-1_030-1_OFOS-03_20190307_062414.JPG	SO268-1_030-1_OFOS-03_20190307_062414#1
SO268-1_030-1_OFOS-03_20190307_120818	10	Sponge	0.99999785	153.948133	899.0140343	204.6117091	966.8539381	dive_030	3/7/2019 12:08	11.931411	-117.0234299	Seafloor B	German	/home/mbani/mardata/project-repos/deepsea-fauna-detection_30_sep_2022/data/unsupervised_outlier_detection/dive_030/parent_images/SO268-1_030-1_OFOS-03_20190307_120818.JPG	SO268-1_030-1_OFOS-03_20190307_120818#1
SO268-1_030-1_OFOS-03_20190307_120818	7	Ophioroid	0.99999714	115.9331441	445.2947545	177.171011	498.6935234	dive_030	3/7/2019 12:08	11.931411	-117.0234299	Seafloor B	German	/home/mbani/mardata/project-repos/deepsea-fauna-detection_30_sep_2022/data/unsupervised_outlier_detection/dive_030/parent_images/SO268-1_030-1_OFOS-03_20190307_120818.JPG	SO268-1_030-1_OFOS-03_20190307_120818#2
SO268-1_030-1_OFOS-03_20190307_120818	7	Ophioroid	0.9999925	80.59333324	881.8559647	145.11976	979.5434475	dive_030	3/7/2019 12:08	11.931411	-117.0234299	Seafloor B	German	/home/mbani/mardata/project-repos/deepsea-fauna-detection_30_sep_2022/data/unsupervised_outlier_detection/dive_030/parent_images/SO268-1_030-1_OFOS-03_20190307_120818.JPG	SO268-1_030-1_OFOS-03_20190307_120818#3
SO268-1_030-1_OFOS-03_20190307_120818	7	Ophioroid	0.9999908	625.1162434	827.7832317	691.0666847	901.4199972	dive_030	3/7/2019 12:08	11.931411	-117.0234299	Seafloor B	German	/home/mbani/mardata/project-repos/deepsea-fauna-detection_30_sep_2022/data/unsupervised_outlier_detection/dive_030/parent_images/SO268-1_030-1_OFOS-03_20190307_120818.JPG	SO268-1_030-1_OFOS-03_20190307_120818#4
SO268-1_030-1_OFOS-03_20190307_120818	8	Sea Urchin	0.99985147	795.9072018	950.5376101	816.3363075	971.2348795	dive_030	3/7/2019 12:08	11.931411	-117.0234299	Seafloor B	German	/home/mbani/mardata/project-repos/deepsea-fauna-detection_30_sep_2022/data/unsupervised_outlier_detection/dive_030/parent_images/SO268-1_030-1_OFOS-03_20190307_120818.JPG	SO268-1_030-1_OFOS-03_20190307_120818#5
SO268-1_030-1_OFOS-03_20190307_081908	7	Ophioroid	0.99986255	1040.59411	670.2003193	1087.877569	711.2530947	dive_030	3/7/2019 8:19	11.9247008	-117.0350007	Seafloor B	German	/home/mbani/mardata/project-repos/deepsea-fauna-detection_30_sep_2022/data/unsupervised_outlier_detection/dive_030/parent_images/SO268-1_030-1_OFOS-03_20190307_081908.JPG	SO268-1_030-1_OFOS-03_20190307_081908#1
SO268-1_030-1_OFOS-03_20190307_121240	2	Coral	0.9988136	1043.490639	596.6041589	1109.221783	652.4416852	dive_030	3/7/2019 12:12	11.9314322	-117.022849	Seafloor B	German	/home/mbani/mardata/project-repos/deepsea-fauna-detection_30_sep_2022/data/unsupervised_outlier_detection/dive_030/parent_images/SO268-1_030-1_OFOS-03_20190307_121240.JPG	SO268-1_030-1_OFOS-03_20190307_121240#1
SO268-1_030-1_OFOS-03_20190307_140837	9	Shrimp	0.9999324	475.8204699	1172.43875	619.3042278	1224.487638	dive_030	3/7/2019 14:08	11.9419462	-117.0145185	Seafloor B	German	/home/mbani/mardata/project-repos/deepsea-fauna-detection_30_sep_2022/data/unsupervised_outlier_detection/dive_030/parent_images/SO268-1_030-1_OFOS-03_20190307_140837.JPG	SO268-1_030-1_OFOS-03_20190307_140837#1
SO268-1_030-1_OFOS-03_20190307_153237	4	Gastropod	0.99998415	247.0430875	1000.975113	270.6970835	1019.294958	dive_030	3/7/2019 15:32	11.9534034	-117.0130037	Seafloor B	German	/home/mbani/mardata/project-repos/deepsea-fauna-detection_30_sep_2022/data/unsupervised_outlier_detection/dive_030/parent_images/SO268-1_030-1_OFOS-03_20190307_153237.JPG	SO268-1_030-1_OFOS-03_20190307_153237#1
SO268-1_030-1_OFOS-03_20190307_075114	7	Ophioroid	0.999998	612.027092	612.4037862	735.1048756	735.9468842	dive_030	3/7/2019 7:51	11.9226411	-117.0316035	Seafloor B	German	/home/mbani/mardata/project-repos/deepsea-fauna-detection_30_sep_2022/data/unsupervised_outlier_detection/dive_030/parent_images/SO268-1_030-1_OFOS-03_20190307_075114.JPG	SO268-1_030-1_OFOS-03_20190307_075114#1
SO268-1_030-1_OFOS-03_20190307_112038	4	Gastropod	0.99999213	338.9462423	171.4690322	361.505003	196.2374979	dive_030	3/7/2019 11:20	11.9311993	-117.0300325	Seafloor B	German	/home/mbani/mardata/project-repos/deepsea-fauna-detection_30_sep_2022/data/unsupervised_outlier_detection/dive_030/parent_images/SO268-1_030-1_OFOS-03_20190307_112038.JPG	SO268-1_030-1_OFOS-03_20190307_112038#1
SO268-1_030-1_OFOS-03_20190307_124746	7	Ophioroid	0.9999838	413.4169388	474.2014575	485.7697296	555.8955503	dive_030	3/7/2019 12:47	11.9320107	-117.0179218	Seafloor B	German	/home/mbani/mardata/project-repos/deepsea-fauna-detection_30_sep_2022/data/unsupervised_outlier_detection/dive_030/parent_images/SO268-1_030-1_OFOS-03_20190307_124746.JPG	SO268-1_030-1_OFOS-03_20190307_124746#1
SO268-1_030-1_OFOS-03_20190307_124746	7	Ophioroid	0.9973546	635.4490566	746.8565798	694.3821144	795.550468	dive_030	3/7/2019 12:47	11.9320107	-117.0179218	Seafloor B	German	/home/mbani/mardata/project-repos/deepsea-fauna-detection_30_sep_2022/data/unsupervised_outlier_detection/dive_030/parent_images/SO268-1_030-1_OFOS-03_20190307_124746.JPG	SO268-1_030-1_OFOS-03_20190307_124746#2
SO268-1_030-1_OFOS-03_20190307_102611	7	Ophioroid	0.99996424	770.7270527	1191.526737	829.695425	1250.376148	dive_030	3/7/2019 10:26	11.9311354	-117.0369073	Seafloor B	German	/home/mbani/mardata/project-repos/deepsea-fauna-detection_30_sep_2022/data/unsupervised_outlier_detection/dive_030/parent_images/SO268-1_030-1_OFOS-03_20190307_102611.JPG	SO268-1_030-1_OFOS-03_20190307_102611#1
SO268-1_030-1_OFOS-03_20190307_091823	7	Ophioroid	0.9999912	463.7386513	1062.268238	541.3359547	1122.525558	dive_030	3/7/2019 9:18	11.929277	-117.0420994	Seafloor A	German	/home/mbani/mardata/project-repos/deepsea-fauna-detection_30_sep_2022/data/unsupervised_outlier_detection/dive_030/parent_images/SO268-1_030-1_OFOS-03_20190307_091823.JPG	SO268-1_030-1_OFOS-03_20190307_091823#1
SO268-1_030-1_OFOS-03_20190307_091823	5	Holothuria	0.9990902	782.7814674	313.8263583	842.0792866	379.8161781	dive_030	3/7/2019 9:18	11.929277	-117.0420994	Seafloor A	German	/home/mbani/mardata/project-repos/deepsea-fauna-detection_30_sep_2022/data/unsupervised_outlier_detection/dive_030/parent_images/SO268-1_030-1_OFOS-03_20190307_091823.JPG	SO268-1_030-1_OFOS-03_20190307_091823#2
SO268-1_030-1_OFOS-03_20190307_091823	7	Ophioroid	0.9465362	919.7119713	662.3480701	953.2194138	698.072269	dive_030	3/7/2019 9:18	11.929277	-117.0420994	Seafloor A	German	/home/mbani/mardata/project-repos/deepsea-fauna-detection_30_sep_2022/data/unsupervised_outlier_detection/dive_030/parent_images/SO268-1_030-1_OFOS-03_20190307_091823.JPG	SO268-1_030-1_OFOS-03_20190307_091823#3
SO268-1_030-1_OFOS-03_20190307_125019	11	Xenophyophore	0.7221526	522.8045559	153.0203623	592.1029377	225.262574	dive_030	3/7/2019 12:50	11.9321786	-117.0176161	Seafloor B	German	/home/mbani/mardata/project-repos/deepsea-fauna-detection_30_sep_2022/data/unsupervised_outlier_detection/dive_030/parent_images/SO268-1_030-1_OFOS-03_20190307_125019.JPG	SO268-1_030-1_OFOS-03_20190307_125019#1
SO268-1_030-1_OFOS-03_20190307_065356	7	Ophioroid	0.99952054	531.6254187	343.4828031	591.9040012	380.021081	dive_030	3/7/2019 6:53	11.9183209	-117.024993	Seafloor B	German	/home/mbani/mardata/project-repos/deepsea-fauna-detection_30_sep_2022/data/unsupervised_outlier_detection/dive_030/parent_images/SO268-1_030-1_OFOS-03_20190307_065356.JPG	SO268-1_030-1_OFOS-03_20190307_065356#1
SO268-1_030-1_OFOS-03_20190307_065356	7	Ophioroid	0.98648745	905.4881477	1575.389729	948.6269855	1618.462944	dive_030	3/7/2019 6:53	11.9183209	-117.024993	Seafloor B	German	/home/mbani/mardata/project-repos/deepsea-fauna-detection_30_sep_2022/data/unsupervised_outlier_detection/dive_030/parent_images/SO268-1_030-1_OFOS-03_20190307_065356.JPG	SO268-1_030-1_OFOS-03_20190307_065356#2
SO268-1_030-1_OFOS-03_20190307_133201	7	Ophioroid	0.9971847	1077.681408	769.7369099	1114.235115	814.5709133	dive_030	3/7/2019 13:32	11.9370127	-117.0152542	Seafloor B	German	/home/mbani/mardata/project-repos/deepsea-fauna-detection_30_sep_2022/data/unsupervised_outlier_detection/dive_030/parent_images/SO268-1_030-1_OFOS-03_20190307_133201.JPG	SO268-1_030-1_OFOS-03_20190307_133201#1
SO268-1_030-1_OFOS-03_20190307_135740	7	Ophioroid	0.9999949	441.5130758	698.0033755	519.038949	773.9766598	dive_030	3/7/2019 13:57	11.940439	-117.0147274	Seafloor B	German	/home/mbani/mardata/project-repos/deepsea-fauna-detection_30_sep_2022/data/unsupervised_outlier_detection/dive_030/parent_images/SO268-1_030-1_OFOS-03_20190307_135740.JPG	SO268-1_030-1_OFOS-03_20190307_135740#1
SO268-1_030-1_OFOS-03_20190307_135740	2	Coral	0.9999846	57.81804144	687.0034075	124.5851278	785.013628	dive_030	3/7/2019 13:57	11.940439	-117.0147274	Seafloor B	German	/home/mbani/mardata/project-repos/deepsea-fauna-detection_30_sep_2022/data/unsupervised_outlier_detection/dive_030/parent_images/SO268-1_030-1_OFOS-03_20190307_135740.JPG	SO268-1_030-1_OFOS-03_20190307_135740#2
SO268-1_030-1_OFOS-03_20190307_141052	7	Ophioroid	0.9999877	848.5941219	142.3932499	921.0494518	208.1578141	dive_030	3/7/2019 14:10	11.9422351	-117.0144799	Seafloor B	German	/home/mbani/mardata/project-repos/deepsea-fauna-detection_30_sep_2022/data/unsupervised_outlier_detection/dive_030/parent_images/SO268-1_030-1_OFOS-03_20190307_141052.JPG	SO268-1_030-1_OFOS-03_20190307_141052#1
SO268-1_030-1_OFOS-03_20190307_141052	11	Xenophyophore	0.9999528	421.0418797	1226.312714	462.8337574	1266.165962	dive_030	3/7/2019 14:10	11.9422351	-117.0144799	Seafloor B	German	/home/mbani/mardata/project-repos/deepsea-fauna-detection_30_sep_2022/data/unsupervised_outlier_detection/dive_030/parent_images/SO268-1_030-1_OFOS-03_20190307_141052.JPG	SO268-1_030-1_OFOS-03_20190307_141052#2
SO268-1_030-1_OFOS-03_20190307_130443	7	Ophioroid	0.9999932	624.6384621	712.2520494	677.6681805	765.7238674	dive_030	3/7/2019 13:04	11.9336044	-117.0164078	Seafloor B	German	/home/mbani/mardata/project-repos/deepsea-fauna-detection_30_sep_2022/data/unsupervised_outlier_detection/dive_030/parent_images/SO268-1_030-1_OFOS-03_20190307_130443.JPG	SO268-1_030-1_OFOS-03_20190307_130443#1
SO268-1_030-1_OFOS-03_20190307_064738	7	Ophioroid	0.9999945	679.5094776	722.0767736	759.7456932	797.0213127	dive_030	3/7/2019 6:47	11.9178526	-117.024266	Seafloor B	German	/home/mbani/mardata/project-repos/deepsea-fauna-detection_30_sep_2022/data/unsupervised_outlier_detection/dive_030/parent_images/SO268-1_030-1_OFOS-03_20190307_064738.JPG	SO268-1_030-1_OFOS-03_20190307_064738#1
SO268-1_030-1_OFOS-03_20190307_141401	5	Holothuria	0.99999	656.5645599	1154.123111	721.404295	1232.884326	dive_030	3/7/2019 14:14	11.9426713	-117.014419	Seafloor B	German	/home/mbani/mardata/project-repos/deepsea-fauna-detection_30_sep_2022/data/unsupervised_outlier_detection/dive_030/parent_images/SO268-1_030-1_OFOS-03_20190307_141401.JPG	SO268-1_030-1_OFOS-03_20190307_141401#1
SO268-1_030-1_OFOS-03_20190307_141401	11	Xenophyophore	0.90268934	825.6827164	597.724278	858.7217903	633.59828	dive_030	3/7/2019 14:14	11.9426713	-117.014419	Seafloor B	German	/home/mbani/mardata/project-repos/deepsea-fauna-detection_30_sep_2022/data/unsupervised_outlier_detection/dive_030/parent_images/SO268-1_030-1_OFOS-03_20190307_141401.JPG	SO268-1_030-1_OFOS-03_20190307_141401#2
SO268-1_030-1_OFOS-03_20190307_041859	7	Ophioroid	0.9938148	683.428793	594.0776825	766.1280155	672.7664995	dive_030	3/7/2019 4:18	11.9083981	-117.0090663	Seafloor B	German	/home/mbani/mardata/project-repos/deepsea-fauna-detection_30_sep_2022/data/unsupervised_outlier_detection/dive_030/parent_images/SO268-1_030-1_OFOS-03_20190307_041859.JPG	SO268-1_030-1_OFOS-03_20190307_041859#1
SO268-1_030-1_OFOS-03_20190307_155525	7	Ophioroid	0.9999963	421.4823437	1330.378847	468.4273434	1384.909601	dive_030	3/7/2019 15:55	11.9564589	-117.012611	Seafloor B	German	/home/mbani/mardata/project-repos/deepsea-fauna-detection_30_sep_2022/data/unsupervised_outlier_detection/dive_030/parent_images/SO268-1_030-1_OFOS-03_20190307_155525.JPG	SO268-1_030-1_OFOS-03_20190307_155525#1
SO268-1_030-1_OFOS-03_20190307_071335	7	Ophioroid	0.9999944	838.3763313	1359.68329	904.8094273	1404.582481	dive_030	3/7/2019 7:13	11.9198029	-117.0272914	Seafloor B	German	/home/mbani/mardata/project-repos/deepsea-fauna-detection_30_sep_2022/data/unsupervised_outlier_detection/dive_030/parent_images/SO268-1_030-1_OFOS-03_20190307_071335.JPG	SO268-1_030-1_OFOS-03_20190307_071335#1
SO268-1_030-1_OFOS-03_20190307_071335	4	Gastropod	0.9999405	746.0487175	386.0919392	782.1560192	416.8261206	dive_030	3/7/2019 7:13	11.9198029	-117.0272914	Seafloor B	German	/home/mbani/mardata/project-repos/deepsea-fauna-detection_30_sep_2022/data/unsupervised_outlier_detection/dive_030/parent_images/SO268-1_030-1_OFOS-03_20190307_071335.JPG	SO268-1_030-1_OFOS-03_20190307_071335#2
SO268-1_030-1_OFOS-03_20190307_080905	11	Xenophyophore	0.9999559	476.5663481	745.2251172	536.2132072	802.8696442	dive_030	3/7/2019 8:09	11.9239358	-117.0337891	Seafloor D	German	/home/mbani/mardata/project-repos/deepsea-fauna-detection_30_sep_2022/data/unsupervised_outlier_detection/dive_030/parent_images/SO268-1_030-1_OFOS-03_20190307_080905.JPG	SO268-1_030-1_OFOS-03_20190307_080905#1
SO268-1_030-1_OFOS-03_20190307_145946	1	Anemone	0.62176245	741.8609715	995.5944157	761.6009426	1012.721043	dive_030	3/7/2019 14:59	11.9489842	-117.0135819	Seafloor B	German	/home/mbani/mardata/project-repos/deepsea-fauna-detection_30_sep_2022/data/unsupervised_outlier_detection/dive_030/parent_images/SO268-1_030-1_OFOS-03_20190307_145946.JPG	SO268-1_030-1_OFOS-03_20190307_145946#1
SO268-1_030-1_OFOS-03_20190307_095105	10	Sponge	0.9999956	254.4806743	549.3470693	329.9346876	627.2008538	dive_030	3/7/2019 9:51	11.9310051	-117.0407385	Seafloor B	German	/home/mbani/mardata/project-repos/deepsea-fauna-detection_30_sep_2022/data/unsupervised_outlier_detection/dive_030/parent_images/SO268-1_030-1_OFOS-03_20190307_095105.JPG	SO268-1_030-1_OFOS-03_20190307_095105#1
SO268-1_030-1_OFOS-03_20190307_095105	7	Ophioroid	0.9972914	1081.79966	849.1551161	1115.561647	895.8756781	dive_030	3/7/2019 9:51	11.9310051	-117.0407385	Seafloor B	German	/home/mbani/mardata/project-repos/deepsea-fauna-detection_30_sep_2022/data/unsupervised_outlier_detection/dive_030/parent_images/SO268-1_030-1_OFOS-03_20190307_095105.JPG	SO268-1_030-1_OFOS-03_20190307_095105#2
SO268-1_030-1_OFOS-03_20190307_130716	11	Xenophyophore	0.9993268	440.8097553	382.868793	473.3923435	413.289324	dive_030	3/7/2019 13:07	11.9339139	-117.0162411	Seafloor B	German	/home/mbani/mardata/project-repos/deepsea-fauna-detection_30_sep_2022/data/unsupervised_outlier_detection/dive_030/parent_images/SO268-1_030-1_OFOS-03_20190307_130716.JPG	SO268-1_030-1_OFOS-03_20190307_130716#1
SO268-1_030-1_OFOS-03_20190307_121016	7	Ophioroid	0.9999664	14.49382827	836.3878512	85.89383006	920.9180403	dive_030	3/7/2019 12:10	11.9314099	-117.0231588	Seafloor B	German	/home/mbani/mardata/project-repos/deepsea-fauna-detection_30_sep_2022/data/unsupervised_outlier_detection/dive_030/parent_images/SO268-1_030-1_OFOS-03_20190307_121016.JPG	SO268-1_030-1_OFOS-03_20190307_121016#1
SO268-1_030-1_OFOS-03_20190307_052956	7	Ophioroid	0.9999875	55.03750801	1043.60002	91.00013852	1073.903518	dive_030	3/7/2019 5:29	11.912264	-117.0154447	Seafloor B	German	/home/mbani/mardata/project-repos/deepsea-fauna-detection_30_sep_2022/data/unsupervised_outlier_detection/dive_030/parent_images/SO268-1_030-1_OFOS-03_20190307_052956.JPG	SO268-1_030-1_OFOS-03_20190307_052956#1
SO268-1_030-1_OFOS-03_20190307_083014	7	Ophioroid	0.99999344	797.5714588	1405.03159	852.9624462	1448.359952	dive_030	3/7/2019 8:30	11.9255282	-117.036356	Seafloor B	German	/home/mbani/mardata/project-repos/deepsea-fauna-detection_30_sep_2022/data/unsupervised_outlier_detection/dive_030/parent_images/SO268-1_030-1_OFOS-03_20190307_083014.JPG	SO268-1_030-1_OFOS-03_20190307_083014#1
SO268-1_030-1_OFOS-03_20190307_083014	7	Ophioroid	0.9999839	2.945827395	180.8106011	76.82614088	296.8942952	dive_030	3/7/2019 8:30	11.9255282	-117.036356	Seafloor B	German	/home/mbani/mardata/project-repos/deepsea-fauna-detection_30_sep_2022/data/unsupervised_outlier_detection/dive_030/parent_images/SO268-1_030-1_OFOS-03_20190307_083014.JPG	SO268-1_030-1_OFOS-03_20190307_083014#2
SO268-1_030-1_OFOS-03_20190307_124822	2	Coral	0.9929468	1055.590115	1541.178131	1111.589127	1627.281704	dive_030	3/7/2019 12:48	11.9320575	-117.0178656	Seafloor B	German	/home/mbani/mardata/project-repos/deepsea-fauna-detection_30_sep_2022/data/unsupervised_outlier_detection/dive_030/parent_images/SO268-1_030-1_OFOS-03_20190307_124822.JPG	SO268-1_030-1_OFOS-03_20190307_124822#1
SO268-1_030-1_OFOS-03_20190307_111616	1	Anemone	0.47182077	630.4227734	468.6273479	653.7082863	486.5146565	dive_030	3/7/2019 11:16	11.9312114	-117.0306044	Seafloor B	German	/home/mbani/mardata/project-repos/deepsea-fauna-detection_30_sep_2022/data/unsupervised_outlier_detection/dive_030/parent_images/SO268-1_030-1_OFOS-03_20190307_111616.JPG	SO268-1_030-1_OFOS-03_20190307_111616#1
SO268-1_030-1_OFOS-03_20190307_073444	1	Anemone	0.98359805	738.9365387	1259.622388	773.8199806	1292.938571	dive_030	3/7/2019 7:34	11.9213877	-117.0297331	Seafloor B	German	/home/mbani/mardata/project-repos/deepsea-fauna-detection_30_sep_2022/data/unsupervised_outlier_detection/dive_030/parent_images/SO268-1_030-1_OFOS-03_20190307_073444.JPG	SO268-1_030-1_OFOS-03_20190307_073444#1
SO268-1_030-1_OFOS-03_20190307_055732	7	Ophioroid	0.9998646	665.4864597	500.2336121	712.8826714	540.7574201	dive_030	3/7/2019 5:57	11.9141692	-117.0184856	Seafloor B	German	/home/mbani/mardata/project-repos/deepsea-fauna-detection_30_sep_2022/data/unsupervised_outlier_detection/dive_030/parent_images/SO268-1_030-1_OFOS-03_20190307_055732.JPG	SO268-1_030-1_OFOS-03_20190307_055732#1
SO268-1_030-1_OFOS-03_20190307_065629	7	Ophioroid	0.9999937	864.3832016	1152.062016	932.1627235	1211.268811	dive_030	3/7/2019 6:56	11.9185311	-117.0252784	Seafloor B	German	/home/mbani/mardata/project-repos/deepsea-fauna-detection_30_sep_2022/data/unsupervised_outlier_detection/dive_030/parent_images/SO268-1_030-1_OFOS-03_20190307_065629.JPG	SO268-1_030-1_OFOS-03_20190307_065629#1
SO268-1_030-1_OFOS-03_20190307_065629	7	Ophioroid	0.9999801	176.7624736	1152.8615	230.6091166	1210.384712	dive_030	3/7/2019 6:56	11.9185311	-117.0252784	Seafloor B	German	/home/mbani/mardata/project-repos/deepsea-fauna-detection_30_sep_2022/data/unsupervised_outlier_detection/dive_030/parent_images/SO268-1_030-1_OFOS-03_20190307_065629.JPG	SO268-1_030-1_OFOS-03_20190307_065629#2
SO268-1_030-1_OFOS-03_20190307_061102	10	Sponge	0.9999609	547.6343298	1514.633231	569.9173164	1537.933731	dive_030	3/7/2019 6:11	11.9151836	-117.0200332	Seafloor B	German	/home/mbani/mardata/project-repos/deepsea-fauna-detection_30_sep_2022/data/unsupervised_outlier_detection/dive_030/parent_images/SO268-1_030-1_OFOS-03_20190307_061102.JPG	SO268-1_030-1_OFOS-03_20190307_061102#1
SO268-1_030-1_OFOS-03_20190307_063623	7	Ophioroid	0.9999963	268.7157965	899.7788715	343.3869982	974.0817404	dive_030	3/7/2019 6:36	11.9169981	-117.0229212	Seafloor B	German	/home/mbani/mardata/project-repos/deepsea-fauna-detection_30_sep_2022/data/unsupervised_outlier_detection/dive_030/parent_images/SO268-1_030-1_OFOS-03_20190307_063623.JPG	SO268-1_030-1_OFOS-03_20190307_063623#1
SO268-1_030-1_OFOS-03_20190307_084653	7	Ophioroid	0.9538757	539.4600773	1118.329067	557.9259205	1136.858096	dive_030	3/7/2019 8:46	11.9267571	-117.0383243	Seafloor B	German	/home/mbani/mardata/project-repos/deepsea-fauna-detection_30_sep_2022/data/unsupervised_outlier_detection/dive_030/parent_images/SO268-1_030-1_OFOS-03_20190307_084653.JPG	SO268-1_030-1_OFOS-03_20190307_084653#1
SO268-1_030-1_OFOS-03_20190307_110641	11	Xenophyophore	0.99105185	825.0170135	385.4656148	851.9492722	415.4363358	dive_030	3/7/2019 11:06	11.9311959	-117.0318569	Seafloor B	German	/home/mbani/mardata/project-repos/deepsea-fauna-detection_30_sep_2022/data/unsupervised_outlier_detection/dive_030/parent_images/SO268-1_030-1_OFOS-03_20190307_110641.JPG	SO268-1_030-1_OFOS-03_20190307_110641#1
SO268-1_030-1_OFOS-03_20190307_062459	7	Ophioroid	0.99999726	126.6721833	461.5649199	216.5123653	548.6204839	dive_030	3/7/2019 6:24	11.9161659	-117.0216135	Seafloor B	German	/home/mbani/mardata/project-repos/deepsea-fauna-detection_30_sep_2022/data/unsupervised_outlier_detection/dive_030/parent_images/SO268-1_030-1_OFOS-03_20190307_062459.JPG	SO268-1_030-1_OFOS-03_20190307_062459#1
SO268-1_030-1_OFOS-03_20190307_062459	10	Sponge	0.9999957	107.1356964	985.2860355	147.3846149	1027.329054	dive_030	3/7/2019 6:24	11.9161659	-117.0216135	Seafloor B	German	/home/mbani/mardata/project-repos/deepsea-fauna-detection_30_sep_2022/data/unsupervised_outlier_detection/dive_030/parent_images/SO268-1_030-1_OFOS-03_20190307_062459.JPG	SO268-1_030-1_OFOS-03_20190307_062459#2
SO268-1_030-1_OFOS-03_20190307_062459	7	Ophioroid	0.9999949	869.7089577	1124.144254	940.2113724	1198.078322	dive_030	3/7/2019 6:24	11.9161659	-117.0216135	Seafloor B	German	/home/mbani/mardata/project-repos/deepsea-fauna-detection_30_sep_2022/data/unsupervised_outlier_detection/dive_030/parent_images/SO268-1_030-1_OFOS-03_20190307_062459.JPG	SO268-1_030-1_OFOS-03_20190307_062459#3
SO268-1_030-1_OFOS-03_20190307_101353	7	Ophioroid	0.9999924	686.1159039	887.9679537	754.5153332	956.2428474	dive_030	3/7/2019 10:13	11.9311178	-117.0383406	Seafloor B	German	/home/mbani/mardata/project-repos/deepsea-fauna-detection_30_sep_2022/data/unsupervised_outlier_detection/dive_030/parent_images/SO268-1_030-1_OFOS-03_20190307_101353.JPG	SO268-1_030-1_OFOS-03_20190307_101353#1
SO268-1_030-1_OFOS-03_20190307_101353	7	Ophioroid	0.93304724	421.2285995	898.5879564	453.8177967	924.3859434	dive_030	3/7/2019 10:13	11.9311178	-117.0383406	Seafloor B	German	/home/mbani/mardata/project-repos/deepsea-fauna-detection_30_sep_2022/data/unsupervised_outlier_detection/dive_030/parent_images/SO268-1_030-1_OFOS-03_20190307_101353.JPG	SO268-1_030-1_OFOS-03_20190307_101353#2
SO268-1_030-1_OFOS-03_20190307_064541	11	Xenophyophore	0.55719686	824.6082592	440.4990506	854.5917892	473.9295888	dive_030	3/7/2019 6:45	11.9176948	-117.0240251	Seafloor B	German	/home/mbani/mardata/project-repos/deepsea-fauna-detection_30_sep_2022/data/unsupervised_outlier_detection/dive_030/parent_images/SO268-1_030-1_OFOS-03_20190307_064541.JPG	SO268-1_030-1_OFOS-03_20190307_064541#1
SO268-1_030-1_OFOS-03_20190307_135216	7	Ophioroid	0.99997175	1.937397011	775.7488132	42.52270222	840.7151699	dive_030	3/7/2019 13:52	11.9397047	-117.0148168	Seafloor B	German	/home/mbani/mardata/project-repos/deepsea-fauna-detection_30_sep_2022/data/unsupervised_outlier_detection/dive_030/parent_images/SO268-1_030-1_OFOS-03_20190307_135216.JPG	SO268-1_030-1_OFOS-03_20190307_135216#1
SO268-1_030-1_OFOS-03_20190307_120613	7	Ophioroid	0.9999794	895.4898548	683.6708879	957.1679688	736.3820243	dive_030	3/7/2019 12:06	11.9314155	-117.0237512	Seafloor B	German	/home/mbani/mardata/project-repos/deepsea-fauna-detection_30_sep_2022/data/unsupervised_outlier_detection/dive_030/parent_images/SO268-1_030-1_OFOS-03_20190307_120613.JPG	SO268-1_030-1_OFOS-03_20190307_120613#1
SO268-1_030-1_OFOS-03_20190307_120613	7	Ophioroid	0.4730908	5.790416971	1010.6991	56.93114698	1063.533654	dive_030	3/7/2019 12:06	11.9314155	-117.0237512	Seafloor B	German	/home/mbani/mardata/project-repos/deepsea-fauna-detection_30_sep_2022/data/unsupervised_outlier_detection/dive_030/parent_images/SO268-1_030-1_OFOS-03_20190307_120613.JPG	SO268-1_030-1_OFOS-03_20190307_120613#2
SO268-1_030-1_OFOS-03_20190307_150340	7	Ophioroid	0.99999607	0.154350279	1166.818528	111.8956852	1299.000192	dive_030	3/7/2019 15:03	11.9494794	-117.0135071	Seafloor B	German	/home/mbani/mardata/project-repos/deepsea-fauna-detection_30_sep_2022/data/unsupervised_outlier_detection/dive_030/parent_images/SO268-1_030-1_OFOS-03_20190307_150340.JPG	SO268-1_030-1_OFOS-03_20190307_150340#1
SO268-1_030-1_OFOS-03_20190307_150340	7	Ophioroid	0.998393	206.4343309	1514.789743	258.8106966	1560.424032	dive_030	3/7/2019 15:03	11.9494794	-117.0135071	Seafloor B	German	/home/mbani/mardata/project-repos/deepsea-fauna-detection_30_sep_2022/data/unsupervised_outlier_detection/dive_030/parent_images/SO268-1_030-1_OFOS-03_20190307_150340.JPG	SO268-1_030-1_OFOS-03_20190307_150340#2
SO268-1_030-1_OFOS-03_20190307_111447	7	Ophioroid	0.999897	966.1743832	305.695256	1050.576448	378.6854947	dive_030	3/7/2019 11:14	11.9311928	-117.0307977	Seafloor A	German	/home/mbani/mardata/project-repos/deepsea-fauna-detection_30_sep_2022/data/unsupervised_outlier_detection/dive_030/parent_images/SO268-1_030-1_OFOS-03_20190307_111447.JPG	SO268-1_030-1_OFOS-03_20190307_111447#1
SO268-1_030-1_OFOS-03_20190307_121204	7	Ophioroid	0.99999475	545.9533167	1299.209776	633.3566189	1379.979014	dive_030	3/7/2019 12:12	11.9314276	-117.0229419	Seafloor B	German	/home/mbani/mardata/project-repos/deepsea-fauna-detection_30_sep_2022/data/unsupervised_outlier_detection/dive_030/parent_images/SO268-1_030-1_OFOS-03_20190307_121204.JPG	SO268-1_030-1_OFOS-03_20190307_121204#1
SO268-1_030-1_OFOS-03_20190307_135852	4	Gastropod	0.99999595	867.4751949	820.8490777	895.9797859	845.0495481	dive_030	3/7/2019 13:58	11.940609	-117.0146877	Seafloor B	German	/home/mbani/mardata/project-repos/deepsea-fauna-detection_30_sep_2022/data/unsupervised_outlier_detection/dive_030/parent_images/SO268-1_030-1_OFOS-03_20190307_135852.JPG	SO268-1_030-1_OFOS-03_20190307_135852#1
SO268-1_030-1_OFOS-03_20190307_135852	11	Xenophyophore	0.99989986	579.4644642	1210.338449	615.920639	1241.135316	dive_030	3/7/2019 13:58	11.940609	-117.0146877	Seafloor B	German	/home/mbani/mardata/project-repos/deepsea-fauna-detection_30_sep_2022/data/unsupervised_outlier_detection/dive_030/parent_images/SO268-1_030-1_OFOS-03_20190307_135852.JPG	SO268-1_030-1_OFOS-03_20190307_135852#2
SO268-1_030-1_OFOS-03_20190307_100202	7	Ophioroid	0.99997056	855.7584381	408.1537843	890.1146317	438.0370116	dive_030	3/7/2019 10:02	11.9311017	-117.0396114	Seafloor B	German	/home/mbani/mardata/project-repos/deepsea-fauna-detection_30_sep_2022/data/unsupervised_outlier_detection/dive_030/parent_images/SO268-1_030-1_OFOS-03_20190307_100202.JPG	SO268-1_030-1_OFOS-03_20190307_100202#1
SO268-1_030-1_OFOS-03_20190307_100202	7	Ophioroid	0.99996376	260.4500198	875.8771563	299.1236687	911.8292141	dive_030	3/7/2019 10:02	11.9311017	-117.0396114	Seafloor B	German	/home/mbani/mardata/project-repos/deepsea-fauna-detection_30_sep_2022/data/unsupervised_outlier_detection/dive_030/parent_images/SO268-1_030-1_OFOS-03_20190307_100202.JPG	SO268-1_030-1_OFOS-03_20190307_100202#2
SO268-1_030-1_OFOS-03_20190307_100202	7	Ophioroid	0.6101944	957.3855972	927.9193354	1008.98057	975.635848	dive_030	3/7/2019 10:02	11.9311017	-117.0396114	Seafloor B	German	/home/mbani/mardata/project-repos/deepsea-fauna-detection_30_sep_2022/data/unsupervised_outlier_detection/dive_030/parent_images/SO268-1_030-1_OFOS-03_20190307_100202.JPG	SO268-1_030-1_OFOS-03_20190307_100202#3
SO268-1_030-1_OFOS-03_20190307_160058	7	Ophioroid	0.99999344	815.3229332	1201.87417	914.6599865	1318.559217	dive_030	3/7/2019 16:00	11.9572342	-117.0125001	Seafloor B	German	/home/mbani/mardata/project-repos/deepsea-fauna-detection_30_sep_2022/data/unsupervised_outlier_detection/dive_030/parent_images/SO268-1_030-1_OFOS-03_20190307_160058.JPG	SO268-1_030-1_OFOS-03_20190307_160058#1
SO268-1_030-1_OFOS-03_20190307_160058	7	Ophioroid	0.99311686	98.94170046	208.3179814	145.0218439	248.3174908	dive_030	3/7/2019 16:00	11.9572342	-117.0125001	Seafloor B	German	/home/mbani/mardata/project-repos/deepsea-fauna-detection_30_sep_2022/data/unsupervised_outlier_detection/dive_030/parent_images/SO268-1_030-1_OFOS-03_20190307_160058.JPG	SO268-1_030-1_OFOS-03_20190307_160058#2
SO268-1_030-1_OFOS-03_20190307_072002	11	Xenophyophore	0.99309	957.8737259	1151.801162	998.6304665	1192.450891	dive_030	3/7/2019 7:20	11.9202947	-117.0280503	Seafloor B	German	/home/mbani/mardata/project-repos/deepsea-fauna-detection_30_sep_2022/data/unsupervised_outlier_detection/dive_030/parent_images/SO268-1_030-1_OFOS-03_20190307_072002.JPG	SO268-1_030-1_OFOS-03_20190307_072002#1
SO268-1_030-1_OFOS-03_20190307_132028	11	Xenophyophore	0.9962457	944.8652172	742.5208497	1016.676407	814.6860194	dive_030	3/7/2019 13:20	11.9355061	-117.0156344	Seafloor B	German	/home/mbani/mardata/project-repos/deepsea-fauna-detection_30_sep_2022/data/unsupervised_outlier_detection/dive_030/parent_images/SO268-1_030-1_OFOS-03_20190307_132028.JPG	SO268-1_030-1_OFOS-03_20190307_132028#1
SO268-1_030-1_OFOS-03_20190307_081859	5	Holothuria	0.9943023	774.4803429	756.3751888	818.4559155	870.4531002	dive_030	3/7/2019 8:18	11.9246914	-117.0349832	Seafloor B	German	/home/mbani/mardata/project-repos/deepsea-fauna-detection_30_sep_2022/data/unsupervised_outlier_detection/dive_030/parent_images/SO268-1_030-1_OFOS-03_20190307_081859.JPG	SO268-1_030-1_OFOS-03_20190307_081859#1
SO268-1_030-1_OFOS-03_20190307_090144	2	Coral	0.9992428	1052.529564	1516.199856	1091.418705	1573.715959	dive_030	3/7/2019 9:01	11.9279041	-117.0401811	Seafloor B	German	/home/mbani/mardata/project-repos/deepsea-fauna-detection_30_sep_2022/data/unsupervised_outlier_detection/dive_030/parent_images/SO268-1_030-1_OFOS-03_20190307_090144.JPG	SO268-1_030-1_OFOS-03_20190307_090144#1
SO268-1_030-1_OFOS-03_20190307_122010	11	Xenophyophore	0.9998559	890.5394077	261.5874124	921.2630749	291.2441576	dive_030	3/7/2019 12:20	11.9314436	-117.0217915	Seafloor B	German	/home/mbani/mardata/project-repos/deepsea-fauna-detection_30_sep_2022/data/unsupervised_outlier_detection/dive_030/parent_images/SO268-1_030-1_OFOS-03_20190307_122010.JPG	SO268-1_030-1_OFOS-03_20190307_122010#1
SO268-1_030-1_OFOS-03_20190307_122010	11	Xenophyophore	0.9929357	664.1368294	841.4763021	709.4080925	882.4282408	dive_030	3/7/2019 12:20	11.9314436	-117.0217915	Seafloor B	German	/home/mbani/mardata/project-repos/deepsea-fauna-detection_30_sep_2022/data/unsupervised_outlier_detection/dive_030/parent_images/SO268-1_030-1_OFOS-03_20190307_122010.JPG	SO268-1_030-1_OFOS-03_20190307_122010#2
SO268-1_030-1_OFOS-03_20190307_122010	11	Xenophyophore	0.8303324	713.1920242	576.8016028	751.7735481	612.8621578	dive_030	3/7/2019 12:20	11.9314436	-117.0217915	Seafloor B	German	/home/mbani/mardata/project-repos/deepsea-fauna-detection_30_sep_2022/data/unsupervised_outlier_detection/dive_030/parent_images/SO268-1_030-1_OFOS-03_20190307_122010.JPG	SO268-1_030-1_OFOS-03_20190307_122010#3
SO268-1_030-1_OFOS-03_20190307_104926	7	Ophioroid	0.99998903	528.8560295	417.1389699	605.4192638	466.8267059	dive_030	3/7/2019 10:49	11.9311838	-117.034075	Seafloor B	German	/home/mbani/mardata/project-repos/deepsea-fauna-detection_30_sep_2022/data/unsupervised_outlier_detection/dive_030/parent_images/SO268-1_030-1_OFOS-03_20190307_104926.JPG	SO268-1_030-1_OFOS-03_20190307_104926#1
SO268-1_030-1_OFOS-03_20190307_104926	8	Sea Urchin	0.9982803	811.3285828	1227.350721	847.3255348	1259.074845	dive_030	3/7/2019 10:49	11.9311838	-117.034075	Seafloor B	German	/home/mbani/mardata/project-repos/deepsea-fauna-detection_30_sep_2022/data/unsupervised_outlier_detection/dive_030/parent_images/SO268-1_030-1_OFOS-03_20190307_104926.JPG	SO268-1_030-1_OFOS-03_20190307_104926#2
SO268-1_030-1_OFOS-03_20190307_133510	11	Xenophyophore	0.99351716	453.8528776	902.9705	499.5929766	951.7572641	dive_030	3/7/2019 13:35	11.937413	-117.0151998	Seafloor B	German	/home/mbani/mardata/project-repos/deepsea-fauna-detection_30_sep_2022/data/unsupervised_outlier_detection/dive_030/parent_images/SO268-1_030-1_OFOS-03_20190307_133510.JPG	SO268-1_030-1_OFOS-03_20190307_133510#1
SO268-1_030-1_OFOS-03_20190307_093314	7	Ophioroid	0.99998677	423.2592201	505.2234292	507.0385742	569.8589873	dive_030	3/7/2019 9:33	11.9305075	-117.0421301	Seafloor B	German	/home/mbani/mardata/project-repos/deepsea-fauna-detection_30_sep_2022/data/unsupervised_outlier_detection/dive_030/parent_images/SO268-1_030-1_OFOS-03_20190307_093314.JPG	SO268-1_030-1_OFOS-03_20190307_093314#1
SO268-1_030-1_OFOS-03_20190307_142910	4	Gastropod	0.999676	436.8649387	1589.137774	469.5880175	1626.472206	dive_030	3/7/2019 14:29	11.9447532	-117.0141301	Seafloor B	German	/home/mbani/mardata/project-repos/deepsea-fauna-detection_30_sep_2022/data/unsupervised_outlier_detection/dive_030/parent_images/SO268-1_030-1_OFOS-03_20190307_142910.JPG	SO268-1_030-1_OFOS-03_20190307_142910#1
SO268-1_030-1_OFOS-03_20190307_065423	7	Ophioroid	0.9915713	815.0778675	359.7853875	861.5912819	407.981801	dive_030	3/7/2019 6:54	11.9183799	-117.0250493	Seafloor B	German	/home/mbani/mardata/project-repos/deepsea-fauna-detection_30_sep_2022/data/unsupervised_outlier_detection/dive_030/parent_images/SO268-1_030-1_OFOS-03_20190307_065423.JPG	SO268-1_030-1_OFOS-03_20190307_065423#1
SO268-1_030-1_OFOS-03_20190307_143810	4	Gastropod	0.9082997	348.7380219	65.1426959	379.0915871	89.1448912	dive_030	3/7/2019 14:38	11.9459799	-117.0139935	Seafloor B	German	/home/mbani/mardata/project-repos/deepsea-fauna-detection_30_sep_2022/data/unsupervised_outlier_detection/dive_030/parent_images/SO268-1_030-1_OFOS-03_20190307_143810.JPG	SO268-1_030-1_OFOS-03_20190307_143810#1
SO268-1_030-1_OFOS-03_20190307_095517	7	Ophioroid	0.9999981	828.8186359	1329.709239	962.6291084	1433.025656	dive_030	3/7/2019 9:55	11.9310283	-117.0403026	Seafloor B	German	/home/mbani/mardata/project-repos/deepsea-fauna-detection_30_sep_2022/data/unsupervised_outlier_detection/dive_030/parent_images/SO268-1_030-1_OFOS-03_20190307_095517.JPG	SO268-1_030-1_OFOS-03_20190307_095517#1
SO268-1_030-1_OFOS-03_20190307_100856	7	Ophioroid	0.99999416	975.8406925	741.3137126	1029.842529	794.8019528	dive_030	3/7/2019 10:08	11.9311363	-117.0388602	Seafloor A	German	/home/mbani/mardata/project-repos/deepsea-fauna-detection_30_sep_2022/data/unsupervised_outlier_detection/dive_030/parent_images/SO268-1_030-1_OFOS-03_20190307_100856.JPG	SO268-1_030-1_OFOS-03_20190307_100856#1
SO268-1_030-1_OFOS-03_20190307_055441	10	Sponge	0.99624133	297.2404146	298.210305	356.2236404	357.8283584	dive_030	3/7/2019 5:54	11.9139948	-117.0181872	Seafloor B	German	/home/mbani/mardata/project-repos/deepsea-fauna-detection_30_sep_2022/data/unsupervised_outlier_detection/dive_030/parent_images/SO268-1_030-1_OFOS-03_20190307_055441.JPG	SO268-1_030-1_OFOS-03_20190307_055441#1
SO268-1_030-1_OFOS-03_20190307_135355	2	Coral	0.9376774	864.3090343	574.1220188	908.7537098	665.2315307	dive_030	3/7/2019 13:53	11.9399268	-117.0147742	Seafloor B	German	/home/mbani/mardata/project-repos/deepsea-fauna-detection_30_sep_2022/data/unsupervised_outlier_detection/dive_030/parent_images/SO268-1_030-1_OFOS-03_20190307_135355.JPG	SO268-1_030-1_OFOS-03_20190307_135355#1
SO268-1_030-1_OFOS-03_20190307_100332	2	Fish	0.9886221	698.6591816	959.2261934	744.3950081	1003.265319	dive_030	3/7/2019 10:03	11.9311044	-117.0394751	Seafloor B	German	/home/mbani/mardata/project-repos/deepsea-fauna-detection_30_sep_2022/data/unsupervised_outlier_detection/dive_030/parent_images/SO268-1_030-1_OFOS-03_20190307_100332.JPG	SO268-1_030-1_OFOS-03_20190307_100332#1
SO268-1_030-1_OFOS-03_20190307_082123	7	Ophioroid	0.99999714	1071.172113	436.8210626	1118.63575	522.2495699	dive_030	3/7/2019 8:21	11.924859	-117.0352633	Seafloor B	German	/home/mbani/mardata/project-repos/deepsea-fauna-detection_30_sep_2022/data/unsupervised_outlier_detection/dive_030/parent_images/SO268-1_030-1_OFOS-03_20190307_082123.JPG	SO268-1_030-1_OFOS-03_20190307_082123#1
SO268-1_030-1_OFOS-03_20190307_115601	7	Ophioroid	0.9996456	909.1187382	814.878931	954.7957516	856.6579914	dive_030	3/7/2019 11:56	11.9313499	-117.0251917	Seafloor B	German	/home/mbani/mardata/project-repos/deepsea-fauna-detection_30_sep_2022/data/unsupervised_outlier_detection/dive_030/parent_images/SO268-1_030-1_OFOS-03_20190307_115601.JPG	SO268-1_030-1_OFOS-03_20190307_115601#1
SO268-1_030-1_OFOS-03_20190307_115601	7	Ophioroid	0.94510657	409.1897058	1483.451943	452.3139572	1522.406073	dive_030	3/7/2019 11:56	11.9313499	-117.0251917	Seafloor B	German	/home/mbani/mardata/project-repos/deepsea-fauna-detection_30_sep_2022/data/unsupervised_outlier_detection/dive_030/parent_images/SO268-1_030-1_OFOS-03_20190307_115601.JPG	SO268-1_030-1_OFOS-03_20190307_115601#2
SO268-1_030-1_OFOS-03_20190307_064250	11	Xenophyophore	0.99932325	733.4647179	1226.424265	771.6267395	1261.839795	dive_030	3/7/2019 6:42	11.9175096	-117.0236726	Seafloor B	German	/home/mbani/mardata/project-repos/deepsea-fauna-detection_30_sep_2022/data/unsupervised_outlier_detection/dive_030/parent_images/SO268-1_030-1_OFOS-03_20190307_064250.JPG	SO268-1_030-1_OFOS-03_20190307_064250#1
SO268-1_030-1_OFOS-03_20190307_155955	2	Coral	0.9970331	942.9343319	168.5764092	994.6458626	257.7412462	dive_030	3/7/2019 15:59	11.9570921	-117.0125239	Seafloor B	German	/home/mbani/mardata/project-repos/deepsea-fauna-detection_30_sep_2022/data/unsupervised_outlier_detection/dive_030/parent_images/SO268-1_030-1_OFOS-03_20190307_155955.JPG	SO268-1_030-1_OFOS-03_20190307_155955#1
SO268-1_030-1_OFOS-03_20190307_083632	4	Gastropod	0.69555837	617.9457855	1108.546801	635.3885746	1124.51015	dive_030	3/7/2019 8:36	11.9260096	-117.0370875	Seafloor B	German	/home/mbani/mardata/project-repos/deepsea-fauna-detection_30_sep_2022/data/unsupervised_outlier_detection/dive_030/parent_images/SO268-1_030-1_OFOS-03_20190307_083632.JPG	SO268-1_030-1_OFOS-03_20190307_083632#1
SO268-1_030-1_OFOS-03_20190307_083632	7	Ophioroid	0.6212813	838.2488251	1209.539266	867.3546982	1236.28674	dive_030	3/7/2019 8:36	11.9260096	-117.0370875	Seafloor B	German	/home/mbani/mardata/project-repos/deepsea-fauna-detection_30_sep_2022/data/unsupervised_outlier_detection/dive_030/parent_images/SO268-1_030-1_OFOS-03_20190307_083632.JPG	SO268-1_030-1_OFOS-03_20190307_083632#2
SO268-1_030-1_OFOS-03_20190307_114644	2	Coral	0.99993885	64.70742643	827.551868	99.50150967	876.7490387	dive_030	3/7/2019 11:46	11.9314309	-117.0265256	Seafloor B	German	/home/mbani/mardata/project-repos/deepsea-fauna-detection_30_sep_2022/data/unsupervised_outlier_detection/dive_030/parent_images/SO268-1_030-1_OFOS-03_20190307_114644.JPG	SO268-1_030-1_OFOS-03_20190307_114644#1
SO268-1_030-1_OFOS-03_20190307_114644	10	Sponge	0.98119694	604.1475391	1104.034681	625.7860851	1123.844247	dive_030	3/7/2019 11:46	11.9314309	-117.0265256	Seafloor B	German	/home/mbani/mardata/project-repos/deepsea-fauna-detection_30_sep_2022/data/unsupervised_outlier_detection/dive_030/parent_images/SO268-1_030-1_OFOS-03_20190307_114644.JPG	SO268-1_030-1_OFOS-03_20190307_114644#2
SO268-1_030-1_OFOS-03_20190307_063229	10	Sponge	0.99999905	133.2725263	1302.802548	189.256835	1353.308144	dive_030	3/7/2019 6:32	11.9167335	-117.0224979	Seafloor B	German	/home/mbani/mardata/project-repos/deepsea-fauna-detection_30_sep_2022/data/unsupervised_outlier_detection/dive_030/parent_images/SO268-1_030-1_OFOS-03_20190307_063229.JPG	SO268-1_030-1_OFOS-03_20190307_063229#1
SO268-1_030-1_OFOS-03_20190307_063229	7	Ophioroid	0.9999931	248.6302066	417.7638173	328.5627604	492.4366879	dive_030	3/7/2019 6:32	11.9167335	-117.0224979	Seafloor B	German	/home/mbani/mardata/project-repos/deepsea-fauna-detection_30_sep_2022/data/unsupervised_outlier_detection/dive_030/parent_images/SO268-1_030-1_OFOS-03_20190307_063229.JPG	SO268-1_030-1_OFOS-03_20190307_063229#2
SO268-1_030-1_OFOS-03_20190307_063229	7	Ophioroid	0.9999796	1032.662487	1408.444619	1083.955717	1455.040312	dive_030	3/7/2019 6:32	11.9167335	-117.0224979	Seafloor B	German	/home/mbani/mardata/project-repos/deepsea-fauna-detection_30_sep_2022/data/unsupervised_outlier_detection/dive_030/parent_images/SO268-1_030-1_OFOS-03_20190307_063229.JPG	SO268-1_030-1_OFOS-03_20190307_063229#3
SO268-1_030-1_OFOS-03_20190307_063229	4	Gastropod	0.97329324	95.10977864	677.2960925	114.891932	697.7480292	dive_030	3/7/2019 6:32	11.9167335	-117.0224979	Seafloor B	German	/home/mbani/mardata/project-repos/deepsea-fauna-detection_30_sep_2022/data/unsupervised_outlier_detection/dive_030/parent_images/SO268-1_030-1_OFOS-03_20190307_063229.JPG	SO268-1_030-1_OFOS-03_20190307_063229#4
SO268-1_030-1_OFOS-03_20190307_111017	7	Ophioroid	0.97905785	739.300499	700.507772	768.4431553	722.6792908	dive_030	3/7/2019 11:10	11.9311914	-117.031371	Seafloor B	German	/home/mbani/mardata/project-repos/deepsea-fauna-detection_30_sep_2022/data/unsupervised_outlier_detection/dive_030/parent_images/SO268-1_030-1_OFOS-03_20190307_111017.JPG	SO268-1_030-1_OFOS-03_20190307_111017#1
SO268-1_030-1_OFOS-03_20190307_111017	7	Ophioroid	0.9553363	999.1052437	1259.588642	1063.825684	1309.970469	dive_030	3/7/2019 11:10	11.9311914	-117.031371	Seafloor B	German	/home/mbani/mardata/project-repos/deepsea-fauna-detection_30_sep_2022/data/unsupervised_outlier_detection/dive_030/parent_images/SO268-1_030-1_OFOS-03_20190307_111017.JPG	SO268-1_030-1_OFOS-03_20190307_111017#2
SO268-1_030-1_OFOS-03_20190307_122619	10	Sponge	0.99999356	344.2738676	1194.879584	389.0351057	1238.347535	dive_030	3/7/2019 12:26	11.9314643	-117.0209342	Seafloor B	German	/home/mbani/mardata/project-repos/deepsea-fauna-detection_30_sep_2022/data/unsupervised_outlier_detection/dive_030/parent_images/SO268-1_030-1_OFOS-03_20190307_122619.JPG	SO268-1_030-1_OFOS-03_20190307_122619#1
SO268-1_030-1_OFOS-03_20190307_122619	11	Xenophyophore	0.48346293	411.6652298	1026.530471	443.8166666	1057.490158	dive_030	3/7/2019 12:26	11.9314643	-117.0209342	Seafloor B	German	/home/mbani/mardata/project-repos/deepsea-fauna-detection_30_sep_2022/data/unsupervised_outlier_detection/dive_030/parent_images/SO268-1_030-1_OFOS-03_20190307_122619.JPG	SO268-1_030-1_OFOS-03_20190307_122619#2
SO268-1_030-1_OFOS-03_20190307_053520	7	Ophioroid	0.9999931	308.7956524	422.1079588	357.7124596	470.3453279	dive_030	3/7/2019 5:35	11.9126536	-117.0160129	Seafloor B	German	/home/mbani/mardata/project-repos/deepsea-fauna-detection_30_sep_2022/data/unsupervised_outlier_detection/dive_030/parent_images/SO268-1_030-1_OFOS-03_20190307_053520.JPG	SO268-1_030-1_OFOS-03_20190307_053520#1
SO268-1_030-1_OFOS-03_20190307_125001	11	Xenophyophore	0.9989843	438.609972	599.7290969	477.4965096	637.2106791	dive_030	3/7/2019 12:50	11.9321552	-117.0176461	Seafloor B	German	/home/mbani/mardata/project-repos/deepsea-fauna-detection_30_sep_2022/data/unsupervised_outlier_detection/dive_030/parent_images/SO268-1_030-1_OFOS-03_20190307_125001.JPG	SO268-1_030-1_OFOS-03_20190307_125001#1
SO268-1_030-1_OFOS-03_20190307_145722	4	Gastropod	0.92574584	582.143631	188.2981807	606.0399723	206.0115033	dive_030	3/7/2019 14:57	11.9486105	-117.0136357	Seafloor B	German	/home/mbani/mardata/project-repos/deepsea-fauna-detection_30_sep_2022/data/unsupervised_outlier_detection/dive_030/parent_images/SO268-1_030-1_OFOS-03_20190307_145722.JPG	SO268-1_030-1_OFOS-03_20190307_145722#1
SO268-1_030-1_OFOS-03_20190307_121334	11	Xenophyophore	0.9998827	602.693634	615.2222085	630.3934669	645.3608823	dive_030	3/7/2019 12:13	11.9314297	-117.0227306	Seafloor B	German	/home/mbani/mardata/project-repos/deepsea-fauna-detection_30_sep_2022/data/unsupervised_outlier_detection/dive_030/parent_images/SO268-1_030-1_OFOS-03_20190307_121334.JPG	SO268-1_030-1_OFOS-03_20190307_121334#1
SO268-1_030-1_OFOS-03_20190307_130658	11	Xenophyophore	0.9927906	618.1986618	1476.912374	699.5648766	1540.493002	dive_030	3/7/2019 13:06	11.9338822	-117.0162534	Seafloor B	German	/home/mbani/mardata/project-repos/deepsea-fauna-detection_30_sep_2022/data/unsupervised_outlier_detection/dive_030/parent_images/SO268-1_030-1_OFOS-03_20190307_130658.JPG	SO268-1_030-1_OFOS-03_20190307_130658#1
SO268-1_030-1_OFOS-03_20190307_051635	7	Ophioroid	0.99959236	393.071847	779.4621491	434.232235	814.1890454	dive_030	3/7/2019 5:16	11.9114114	-117.014066	Seafloor B	German	/home/mbani/mardata/project-repos/deepsea-fauna-detection_30_sep_2022/data/unsupervised_outlier_detection/dive_030/parent_images/SO268-1_030-1_OFOS-03_20190307_051635.JPG	SO268-1_030-1_OFOS-03_20190307_051635#1
SO268-1_030-1_OFOS-03_20190307_082517	7	Ophioroid	0.99999475	588.3033848	436.4225721	686.2081623	527.7333069	dive_030	3/7/2019 8:25	11.9251679	-117.0357157	Seafloor B	German	/home/mbani/mardata/project-repos/deepsea-fauna-detection_30_sep_2022/data/unsupervised_outlier_detection/dive_030/parent_images/SO268-1_030-1_OFOS-03_20190307_082517.JPG	SO268-1_030-1_OFOS-03_20190307_082517#1
SO268-1_030-1_OFOS-03_20190307_082517	7	Ophioroid	0.99999154	775.2610683	953.3145761	821.6131973	993.757925	dive_030	3/7/2019 8:25	11.9251679	-117.0357157	Seafloor B	German	/home/mbani/mardata/project-repos/deepsea-fauna-detection_30_sep_2022/data/unsupervised_outlier_detection/dive_030/parent_images/SO268-1_030-1_OFOS-03_20190307_082517.JPG	SO268-1_030-1_OFOS-03_20190307_082517#2
SO268-1_030-1_OFOS-03_20190307_045020	7	Ophioroid	0.99999654	1.528419442	1081.672754	67.40054965	1145.485497	dive_030	3/7/2019 4:50	11.9097978	-117.0114563	Seafloor B	German	/home/mbani/mardata/project-repos/deepsea-fauna-detection_30_sep_2022/data/unsupervised_outlier_detection/dive_030/parent_images/SO268-1_030-1_OFOS-03_20190307_045020.JPG	SO268-1_030-1_OFOS-03_20190307_045020#1
SO268-1_030-1_OFOS-03_20190307_111850	7	Ophioroid	0.9999875	332.6934958	716.8949461	402.0952177	783.8918567	dive_030	3/7/2019 11:18	11.9312064	-117.030275	Seafloor B	German	/home/mbani/mardata/project-repos/deepsea-fauna-detection_30_sep_2022/data/unsupervised_outlier_detection/dive_030/parent_images/SO268-1_030-1_OFOS-03_20190307_111850.JPG	SO268-1_030-1_OFOS-03_20190307_111850#1
SO268-1_030-1_OFOS-03_20190307_052432	7	Ophioroid	0.99999547	354.9316883	967.6095629	412.6952934	1014.187331	dive_030	3/7/2019 5:24	11.9119337	-117.0149002	Seafloor B	German	/home/mbani/mardata/project-repos/deepsea-fauna-detection_30_sep_2022/data/unsupervised_outlier_detection/dive_030/parent_images/SO268-1_030-1_OFOS-03_20190307_052432.JPG	SO268-1_030-1_OFOS-03_20190307_052432#1
SO268-1_030-1_OFOS-03_20190307_061559	10	Sponge	0.99999547	167.0624518	1274.478436	233.9367461	1344.344387	dive_030	3/7/2019 6:15	11.9155125	-117.0206113	Seafloor A	German	/home/mbani/mardata/project-repos/deepsea-fauna-detection_30_sep_2022/data/unsupervised_outlier_detection/dive_030/parent_images/SO268-1_030-1_OFOS-03_20190307_061559.JPG	SO268-1_030-1_OFOS-03_20190307_061559#1
SO268-1_030-1_OFOS-03_20190307_061559	8	Sea Urchin	0.9996246	886.1138058	1278.723593	911.5011692	1304.510665	dive_030	3/7/2019 6:15	11.9155125	-117.0206113	Seafloor A	German	/home/mbani/mardata/project-repos/deepsea-fauna-detection_30_sep_2022/data/unsupervised_outlier_detection/dive_030/parent_images/SO268-1_030-1_OFOS-03_20190307_061559.JPG	SO268-1_030-1_OFOS-03_20190307_061559#2
SO268-1_030-1_OFOS-03_20190307_152852	7	Ophioroid	0.9825355	276.6059971	99.11264688	325.226469	133.6147571	dive_030	3/7/2019 15:28	11.9528819	-117.0130876	Seafloor B	German	/home/mbani/mardata/project-repos/deepsea-fauna-detection_30_sep_2022/data/unsupervised_outlier_detection/dive_030/parent_images/SO268-1_030-1_OFOS-03_20190307_152852.JPG	SO268-1_030-1_OFOS-03_20190307_152852#1
SO268-1_030-1_OFOS-03_20190307_105002	7	Ophioroid	0.980291	622.2032261	75.60126096	658.469944	105.0677419	dive_030	3/7/2019 10:50	11.9311884	-117.0339937	Seafloor B	German	/home/mbani/mardata/project-repos/deepsea-fauna-detection_30_sep_2022/data/unsupervised_outlier_detection/dive_030/parent_images/SO268-1_030-1_OFOS-03_20190307_105002.JPG	SO268-1_030-1_OFOS-03_20190307_105002#1
SO268-1_030-1_OFOS-03_20190307_105002	11	Xenophyophore	0.5050914	568.9162922	879.2323065	601.5562248	907.9988194	dive_030	3/7/2019 10:50	11.9311884	-117.0339937	Seafloor B	German	/home/mbani/mardata/project-repos/deepsea-fauna-detection_30_sep_2022/data/unsupervised_outlier_detection/dive_030/parent_images/SO268-1_030-1_OFOS-03_20190307_105002.JPG	SO268-1_030-1_OFOS-03_20190307_105002#2
SO268-1_030-1_OFOS-03_20190307_050730	5	Holothuria	0.999992	532.6647282	847.0965242	595.4000759	909.7015285	dive_030	3/7/2019 5:07	11.9108259	-117.0131122	Seafloor B	German	/home/mbani/mardata/project-repos/deepsea-fauna-detection_30_sep_2022/data/unsupervised_outlier_detection/dive_030/parent_images/SO268-1_030-1_OFOS-03_20190307_050730.JPG	SO268-1_030-1_OFOS-03_20190307_050730#1
SO268-1_030-1_OFOS-03_20190307_052141	11	Xenophyophore	0.8347335	456.7973375	1095.105271	500.1402187	1133.656754	dive_030	3/7/2019 5:21	11.9117289	-117.0145606	Seafloor B	German	/home/mbani/mardata/project-repos/deepsea-fauna-detection_30_sep_2022/data/unsupervised_outlier_detection/dive_030/parent_images/SO268-1_030-1_OFOS-03_20190307_052141.JPG	SO268-1_030-1_OFOS-03_20190307_052141#1
SO268-1_030-1_OFOS-03_20190307_123555	7	Ophioroid	0.92832786	202.8985357	137.1264446	226.5621948	166.2413049	dive_030	3/7/2019 12:35	11.9315259	-117.019546	Seafloor B	German	/home/mbani/mardata/project-repos/deepsea-fauna-detection_30_sep_2022/data/unsupervised_outlier_detection/dive_030/parent_images/SO268-1_030-1_OFOS-03_20190307_123555.JPG	SO268-1_030-1_OFOS-03_20190307_123555#1
SO268-1_030-1_OFOS-03_20190307_110032	7	Ophioroid	0.99997926	491.1565351	394.7686315	526.4576435	424.4946456	dive_030	3/7/2019 11:00	11.9311824	-117.03268	Seafloor B	German	/home/mbani/mardata/project-repos/deepsea-fauna-detection_30_sep_2022/data/unsupervised_outlier_detection/dive_030/parent_images/SO268-1_030-1_OFOS-03_20190307_110032.JPG	SO268-1_030-1_OFOS-03_20190307_110032#1
SO268-1_030-1_OFOS-03_20190307_082955	4	Gastropod	0.99997115	774.82728	1126.381989	801.9749641	1157.463541	dive_030	3/7/2019 8:29	11.9255092	-117.036325	Seafloor B	German	/home/mbani/mardata/project-repos/deepsea-fauna-detection_30_sep_2022/data/unsupervised_outlier_detection/dive_030/parent_images/SO268-1_030-1_OFOS-03_20190307_082955.JPG	SO268-1_030-1_OFOS-03_20190307_082955#1
SO268-1_030-1_OFOS-03_20190307_082955	9	Shrimp	0.999866	112.0100236	839.581883	199.3887258	883.1814623	dive_030	3/7/2019 8:29	11.9255092	-117.036325	Seafloor B	German	/home/mbani/mardata/project-repos/deepsea-fauna-detection_30_sep_2022/data/unsupervised_outlier_detection/dive_030/parent_images/SO268-1_030-1_OFOS-03_20190307_082955.JPG	SO268-1_030-1_OFOS-03_20190307_082955#2
SO268-1_030-1_OFOS-03_20190307_102159	10	Sponge	0.7489096	204.4170117	1137.305303	223.3263731	1154.121308	dive_030	3/7/2019 10:21	11.9311562	-117.0373923	Seafloor B	German	/home/mbani/mardata/project-repos/deepsea-fauna-detection_30_sep_2022/data/unsupervised_outlier_detection/dive_030/parent_images/SO268-1_030-1_OFOS-03_20190307_102159.JPG	SO268-1_030-1_OFOS-03_20190307_102159#1
SO268-1_030-1_OFOS-03_20190307_130152	7	Ophioroid	0.9999938	847.6563835	1235.973516	921.7402554	1314.4907	dive_030	3/7/2019 13:01	11.9332835	-117.0166076	Seafloor B	German	/home/mbani/mardata/project-repos/deepsea-fauna-detection_30_sep_2022/data/unsupervised_outlier_detection/dive_030/parent_images/SO268-1_030-1_OFOS-03_20190307_130152.JPG	SO268-1_030-1_OFOS-03_20190307_130152#1
SO268-1_030-1_OFOS-03_20190307_130152	2	Coral	0.9883477	375.2425337	222.1058679	409.8606825	319.8452461	dive_030	3/7/2019 13:01	11.9332835	-117.0166076	Seafloor B	German	/home/mbani/mardata/project-repos/deepsea-fauna-detection_30_sep_2022/data/unsupervised_outlier_detection/dive_030/parent_images/SO268-1_030-1_OFOS-03_20190307_130152.JPG	SO268-1_030-1_OFOS-03_20190307_130152#2
SO268-1_030-1_OFOS-03_20190307_123810	1	Anemone	0.96578735	685.8260441	1559.557056	710.8930397	1579.944005	dive_030	3/7/2019 12:38	11.9315737	-117.0192417	Seafloor B	German	/home/mbani/mardata/project-repos/deepsea-fauna-detection_30_sep_2022/data/unsupervised_outlier_detection/dive_030/parent_images/SO268-1_030-1_OFOS-03_20190307_123810.JPG	SO268-1_030-1_OFOS-03_20190307_123810#1
SO268-1_030-1_OFOS-03_20190307_095405	8	Sea Urchin	0.9999559	969.4868755	1111.175165	1013.420992	1151.451588	dive_030	3/7/2019 9:54	11.9310303	-117.0404201	Seafloor B	German	/home/mbani/mardata/project-repos/deepsea-fauna-detection_30_sep_2022/data/unsupervised_outlier_detection/dive_030/parent_images/SO268-1_030-1_OFOS-03_20190307_095405.JPG	SO268-1_030-1_OFOS-03_20190307_095405#1
SO268-1_030-1_OFOS-03_20190307_095405	11	Xenophyophore	0.3807968	613.5086346	1189.830236	636.3236427	1213.425937	dive_030	3/7/2019 9:54	11.9310303	-117.0404201	Seafloor B	German	/home/mbani/mardata/project-repos/deepsea-fauna-detection_30_sep_2022/data/unsupervised_outlier_detection/dive_030/parent_images/SO268-1_030-1_OFOS-03_20190307_095405.JPG	SO268-1_030-1_OFOS-03_20190307_095405#2
SO268-1_030-1_OFOS-03_20190307_085750	1	Anemone	0.98638356	376.5768099	870.3242254	398.6855936	886.826005	dive_030	3/7/2019 8:57	11.9276003	-117.0396729	Seafloor B	German	/home/mbani/mardata/project-repos/deepsea-fauna-detection_30_sep_2022/data/unsupervised_outlier_detection/dive_030/parent_images/SO268-1_030-1_OFOS-03_20190307_085750.JPG	SO268-1_030-1_OFOS-03_20190307_085750#1
SO268-1_030-1_OFOS-03_20190307_042956	2	Coral	0.9544117	610.9705257	926.0212612	707.3053741	973.1669998	dive_030	3/7/2019 4:29	11.9087644	-117.0097604	Seafloor B	German	/home/mbani/mardata/project-repos/deepsea-fauna-detection_30_sep_2022/data/unsupervised_outlier_detection/dive_030/parent_images/SO268-1_030-1_OFOS-03_20190307_042956.JPG	SO268-1_030-1_OFOS-03_20190307_042956#1
SO268-1_030-1_OFOS-03_20190307_144101	1	Anemone	0.9999975	18.45154673	451.6348028	130.8832443	546.5554333	dive_030	3/7/2019 14:41	11.946356	-117.0139394	Seafloor B	German	/home/mbani/mardata/project-repos/deepsea-fauna-detection_30_sep_2022/data/unsupervised_outlier_detection/dive_030/parent_images/SO268-1_030-1_OFOS-03_20190307_144101.JPG	SO268-1_030-1_OFOS-03_20190307_144101#1
SO268-1_030-1_OFOS-03_20190307_064129	11	Xenophyophore	0.3424437	760.6908417	1015.051904	820.8328056	1067.666159	dive_030	3/7/2019 6:41	11.9173802	-117.0235296	Seafloor B	German	/home/mbani/mardata/project-repos/deepsea-fauna-detection_30_sep_2022/data/unsupervised_outlier_detection/dive_030/parent_images/SO268-1_030-1_OFOS-03_20190307_064129.JPG	SO268-1_030-1_OFOS-03_20190307_064129#1
SO268-1_030-1_OFOS-03_20190307_053247	7	Ophioroid	0.7184493	616.5658474	250.036397	646.3040447	277.8779304	dive_030	3/7/2019 5:32	11.9125285	-117.0158159	Seafloor A	German	/home/mbani/mardata/project-repos/deepsea-fauna-detection_30_sep_2022/data/unsupervised_outlier_detection/dive_030/parent_images/SO268-1_030-1_OFOS-03_20190307_053247.JPG	SO268-1_030-1_OFOS-03_20190307_053247#1
SO268-1_030-1_OFOS-03_20190307_074626	7	Ophioroid	0.9359193	702.9363823	1355.774088	736.5466309	1388.361282	dive_030	3/7/2019 7:46	11.9222677	-117.031143	Seafloor B	German	/home/mbani/mardata/project-repos/deepsea-fauna-detection_30_sep_2022/data/unsupervised_outlier_detection/dive_030/parent_images/SO268-1_030-1_OFOS-03_20190307_074626.JPG	SO268-1_030-1_OFOS-03_20190307_074626#1
SO268-1_030-1_OFOS-03_20190307_125516	4	Gastropod	0.9999242	573.6287498	798.9942884	595.8056259	816.9400764	dive_030	3/7/2019 12:55	11.9326224	-117.0171314	Seafloor B	German	/home/mbani/mardata/project-repos/deepsea-fauna-detection_30_sep_2022/data/unsupervised_outlier_detection/dive_030/parent_images/SO268-1_030-1_OFOS-03_20190307_125516.JPG	SO268-1_030-1_OFOS-03_20190307_125516#1
SO268-1_030-1_OFOS-03_20190307_070153	4	Gastropod	0.99850756	746.7911243	161.6441703	782.7923489	191.4198643	dive_030	3/7/2019 7:01	11.918898	-117.0258655	Seafloor B	German	/home/mbani/mardata/project-repos/deepsea-fauna-detection_30_sep_2022/data/unsupervised_outlier_detection/dive_030/parent_images/SO268-1_030-1_OFOS-03_20190307_070153.JPG	SO268-1_030-1_OFOS-03_20190307_070153#1
SO268-1_030-1_OFOS-03_20190307_082209	7	Ophioroid	0.99999523	807.0174694	182.4930203	892.6492691	250.1474977	dive_030	3/7/2019 8:22	11.92491	-117.0353401	Seafloor B	German	/home/mbani/mardata/project-repos/deepsea-fauna-detection_30_sep_2022/data/unsupervised_outlier_detection/dive_030/parent_images/SO268-1_030-1_OFOS-03_20190307_082209.JPG	SO268-1_030-1_OFOS-03_20190307_082209#1
SO268-1_030-1_OFOS-03_20190307_082209	7	Ophioroid	0.99999106	610.9633827	1340.368195	662.1144867	1383.304024	dive_030	3/7/2019 8:22	11.92491	-117.0353401	Seafloor B	German	/home/mbani/mardata/project-repos/deepsea-fauna-detection_30_sep_2022/data/unsupervised_outlier_detection/dive_030/parent_images/SO268-1_030-1_OFOS-03_20190307_082209.JPG	SO268-1_030-1_OFOS-03_20190307_082209#2
SO268-1_030-1_OFOS-03_20190307_133846	1	Anemone	0.99999976	771.9400978	299.8240185	857.5984001	382.8018022	dive_030	3/7/2019 13:38	11.9379035	-117.0151326	Seafloor B	German	/home/mbani/mardata/project-repos/deepsea-fauna-detection_30_sep_2022/data/unsupervised_outlier_detection/dive_030/parent_images/SO268-1_030-1_OFOS-03_20190307_133846.JPG	SO268-1_030-1_OFOS-03_20190307_133846#1
SO268-1_030-1_OFOS-03_20190307_133846	11	Xenophyophore	0.3721568	504.8857546	1074.741254	540.9459257	1111.325469	dive_030	3/7/2019 13:38	11.9379035	-117.0151326	Seafloor B	German	/home/mbani/mardata/project-repos/deepsea-fauna-detection_30_sep_2022/data/unsupervised_outlier_detection/dive_030/parent_images/SO268-1_030-1_OFOS-03_20190307_133846.JPG	SO268-1_030-1_OFOS-03_20190307_133846#2
SO268-1_030-1_OFOS-03_20190307_071953	7	Ophioroid	0.9999881	580.0537968	1323.792214	638.8724995	1370.19084	dive_030	3/7/2019 7:19	11.9202805	-117.0280357	Seafloor B	German	/home/mbani/mardata/project-repos/deepsea-fauna-detection_30_sep_2022/data/unsupervised_outlier_detection/dive_030/parent_images/SO268-1_030-1_OFOS-03_20190307_071953.JPG	SO268-1_030-1_OFOS-03_20190307_071953#1
SO268-1_030-1_OFOS-03_20190307_071953	7	Ophioroid	0.99876785	794.8978329	337.8292358	820.8609772	365.5506063	dive_030	3/7/2019 7:19	11.9202805	-117.0280357	Seafloor B	German	/home/mbani/mardata/project-repos/deepsea-fauna-detection_30_sep_2022/data/unsupervised_outlier_detection/dive_030/parent_images/SO268-1_030-1_OFOS-03_20190307_071953.JPG	SO268-1_030-1_OFOS-03_20190307_071953#2
SO268-1_030-1_OFOS-03_20190307_134025	2	Coral	0.9999871	441.8285036	1570.683646	485.7785749	1661.483188	dive_030	3/7/2019 13:40	11.938141	-117.0150883	Seafloor B	German	/home/mbani/mardata/project-repos/deepsea-fauna-detection_30_sep_2022/data/unsupervised_outlier_detection/dive_030/parent_images/SO268-1_030-1_OFOS-03_20190307_134025.JPG	SO268-1_030-1_OFOS-03_20190307_134025#1
SO268-1_030-1_OFOS-03_20190307_134025	11	Xenophyophore	0.9937989	427.5807142	127.4743295	472.8970051	169.3958455	dive_030	3/7/2019 13:40	11.938141	-117.0150883	Seafloor B	German	/home/mbani/mardata/project-repos/deepsea-fauna-detection_30_sep_2022/data/unsupervised_outlier_detection/dive_030/parent_images/SO268-1_030-1_OFOS-03_20190307_134025.JPG	SO268-1_030-1_OFOS-03_20190307_134025#2
SO268-1_030-1_OFOS-03_20190307_043502	7	Ophioroid	0.99982506	955.7261467	1360.412779	998.5904121	1396.368141	dive_030	3/7/2019 4:35	11.9089894	-117.0101285	Seafloor B	German	/home/mbani/mardata/project-repos/deepsea-fauna-detection_30_sep_2022/data/unsupervised_outlier_detection/dive_030/parent_images/SO268-1_030-1_OFOS-03_20190307_043502.JPG	SO268-1_030-1_OFOS-03_20190307_043502#1
SO268-1_030-1_OFOS-03_20190307_153201	10	Sponge	0.99999726	707.8817558	1591.832428	742.0129776	1625.191569	dive_030	3/7/2019 15:32	11.9533369	-117.0130043	Seafloor B	German	/home/mbani/mardata/project-repos/deepsea-fauna-detection_30_sep_2022/data/unsupervised_outlier_detection/dive_030/parent_images/SO268-1_030-1_OFOS-03_20190307_153201.JPG	SO268-1_030-1_OFOS-03_20190307_153201#1
SO268-1_030-1_OFOS-03_20190307_153201	7	Ophioroid	0.99996555	437.0309305	60.23727447	487.96	105.1745492	dive_030	3/7/2019 15:32	11.9533369	-117.0130043	Seafloor B	German	/home/mbani/mardata/project-repos/deepsea-fauna-detection_30_sep_2022/data/unsupervised_outlier_detection/dive_030/parent_images/SO268-1_030-1_OFOS-03_20190307_153201.JPG	SO268-1_030-1_OFOS-03_20190307_153201#2
SO268-1_030-1_OFOS-03_20190307_061841	10	Sponge	0.9998394	365.9739637	1091.797185	398.4490728	1131.458273	dive_030	3/7/2019 6:18	11.9157005	-117.020922	Seafloor B	German	/home/mbani/mardata/project-repos/deepsea-fauna-detection_30_sep_2022/data/unsupervised_outlier_detection/dive_030/parent_images/SO268-1_030-1_OFOS-03_20190307_061841.JPG	SO268-1_030-1_OFOS-03_20190307_061841#1
SO268-1_030-1_OFOS-03_20190307_061841	7	Ophioroid	0.98378295	1003.300133	538.7047362	1052.930775	588.1765294	dive_030	3/7/2019 6:18	11.9157005	-117.020922	Seafloor B	German	/home/mbani/mardata/project-repos/deepsea-fauna-detection_30_sep_2022/data/unsupervised_outlier_detection/dive_030/parent_images/SO268-1_030-1_OFOS-03_20190307_061841.JPG	SO268-1_030-1_OFOS-03_20190307_061841#2
SO268-1_030-1_OFOS-03_20190307_061841	11	Xenophyophore	0.9396076	7.695865706	661.2548375	43.40513647	697.4169803	dive_030	3/7/2019 6:18	11.9157005	-117.020922	Seafloor B	German	/home/mbani/mardata/project-repos/deepsea-fauna-detection_30_sep_2022/data/unsupervised_outlier_detection/dive_030/parent_images/SO268-1_030-1_OFOS-03_20190307_061841.JPG	SO268-1_030-1_OFOS-03_20190307_061841#3
SO268-1_030-1_OFOS-03_20190307_075338	7	Ophioroid	0.99092454	204.7439718	619.679203	275.9615231	704.131887	dive_030	3/7/2019 7:53	11.9227769	-117.0319649	Seafloor C	German	/home/mbani/mardata/project-repos/deepsea-fauna-detection_30_sep_2022/data/unsupervised_outlier_detection/dive_030/parent_images/SO268-1_030-1_OFOS-03_20190307_075338.JPG	SO268-1_030-1_OFOS-03_20190307_075338#1
SO268-1_030-1_OFOS-03_20190307_155740	5	Holothuria	0.99999774	977.6002789	1386.83291	1115.382938	1525.781651	dive_030	3/7/2019 15:57	11.9567666	-117.0125839	Seafloor B	German	/home/mbani/mardata/project-repos/deepsea-fauna-detection_30_sep_2022/data/unsupervised_outlier_detection/dive_030/parent_images/SO268-1_030-1_OFOS-03_20190307_155740.JPG	SO268-1_030-1_OFOS-03_20190307_155740#1
SO268-1_030-1_OFOS-03_20190307_155740	7	Ophioroid	0.99999607	315.9102345	622.8851509	381.9325733	676.5013647	dive_030	3/7/2019 15:57	11.9567666	-117.0125839	Seafloor B	German	/home/mbani/mardata/project-repos/deepsea-fauna-detection_30_sep_2022/data/unsupervised_outlier_detection/dive_030/parent_images/SO268-1_030-1_OFOS-03_20190307_155740.JPG	SO268-1_030-1_OFOS-03_20190307_155740#2
SO268-1_030-1_OFOS-03_20190307_082938	2	Coral	0.9958876	177.5987744	201.7314988	234.481802	279.7546756	dive_030	3/7/2019 8:29	11.9254907	-117.0362891	Seafloor B	German	/home/mbani/mardata/project-repos/deepsea-fauna-detection_30_sep_2022/data/unsupervised_outlier_detection/dive_030/parent_images/SO268-1_030-1_OFOS-03_20190307_082938.JPG	SO268-1_030-1_OFOS-03_20190307_082938#1
SO268-1_030-1_OFOS-03_20190307_071700	10	Sponge	0.5488424	306.7805529	195.2771956	329.7485018	212.6312435	dive_030	3/7/2019 7:17	11.9200756	-117.0277048	Seafloor B	German	/home/mbani/mardata/project-repos/deepsea-fauna-detection_30_sep_2022/data/unsupervised_outlier_detection/dive_030/parent_images/SO268-1_030-1_OFOS-03_20190307_071700.JPG	SO268-1_030-1_OFOS-03_20190307_071700#1
SO268-1_030-1_OFOS-03_20190307_155731	8	Sea Urchin	0.99981004	362.4427414	1052.34498	404.0372849	1091.597414	dive_030	3/7/2019 15:57	11.9567452	-117.0125879	Seafloor B	German	/home/mbani/mardata/project-repos/deepsea-fauna-detection_30_sep_2022/data/unsupervised_outlier_detection/dive_030/parent_images/SO268-1_030-1_OFOS-03_20190307_155731.JPG	SO268-1_030-1_OFOS-03_20190307_155731#1
SO268-1_030-1_OFOS-03_20190307_091644	7	Ophioroid	0.99999666	225.4463482	0	363.597908	91.85954779	dive_030	3/7/2019 9:16	11.9291147	-117.0419448	Seafloor B	German	/home/mbani/mardata/project-repos/deepsea-fauna-detection_30_sep_2022/data/unsupervised_outlier_detection/dive_030/parent_images/SO268-1_030-1_OFOS-03_20190307_091644.JPG	SO268-1_030-1_OFOS-03_20190307_091644#1
SO268-1_030-1_OFOS-03_20190307_114849	7	Ophioroid	0.9931605	225.5830169	390.3154671	270.9994769	440.3909039	dive_030	3/7/2019 11:48	11.9313372	-117.0261621	Seafloor B	German	/home/mbani/mardata/project-repos/deepsea-fauna-detection_30_sep_2022/data/unsupervised_outlier_detection/dive_030/parent_images/SO268-1_030-1_OFOS-03_20190307_114849.JPG	SO268-1_030-1_OFOS-03_20190307_114849#1
SO268-1_030-1_OFOS-03_20190307_115835	10	Sponge	0.9767967	304.8480654	914.2169523	325.6980419	933.0702209	dive_030	3/7/2019 11:58	11.9313498	-117.0248164	Seafloor B	German	/home/mbani/mardata/project-repos/deepsea-fauna-detection_30_sep_2022/data/unsupervised_outlier_detection/dive_030/parent_images/SO268-1_030-1_OFOS-03_20190307_115835.JPG	SO268-1_030-1_OFOS-03_20190307_115835#1
SO268-1_030-1_OFOS-03_20190307_045141	7	Ophioroid	0.9999838	850.8667374	1283.450103	913.097868	1336.269236	dive_030	3/7/2019 4:51	11.9098871	-117.0116172	Seafloor B	German	/home/mbani/mardata/project-repos/deepsea-fauna-detection_30_sep_2022/data/unsupervised_outlier_detection/dive_030/parent_images/SO268-1_030-1_OFOS-03_20190307_045141.JPG	SO268-1_030-1_OFOS-03_20190307_045141#1
SO268-1_030-1_OFOS-03_20190307_045141	7	Ophioroid	0.99997544	412.3292303	1380.632701	473.4699154	1424.657907	dive_030	3/7/2019 4:51	11.9098871	-117.0116172	Seafloor B	German	/home/mbani/mardata/project-repos/deepsea-fauna-detection_30_sep_2022/data/unsupervised_outlier_detection/dive_030/parent_images/SO268-1_030-1_OFOS-03_20190307_045141.JPG	SO268-1_030-1_OFOS-03_20190307_045141#2
SO268-1_030-1_OFOS-03_20190307_045141	7	Ophioroid	0.97896135	404.4342899	716.3510585	424.0985584	734.1686726	dive_030	3/7/2019 4:51	11.9098871	-117.0116172	Seafloor B	German	/home/mbani/mardata/project-repos/deepsea-fauna-detection_30_sep_2022/data/unsupervised_outlier_detection/dive_030/parent_images/SO268-1_030-1_OFOS-03_20190307_045141.JPG	SO268-1_030-1_OFOS-03_20190307_045141#3
SO268-1_030-1_OFOS-03_20190307_052808	7	Ophioroid	0.99999595	749.9230385	483.2311034	818.4822178	543.9853477	dive_030	3/7/2019 5:28	11.9121694	-117.0152349	Seafloor B	German	/home/mbani/mardata/project-repos/deepsea-fauna-detection_30_sep_2022/data/unsupervised_outlier_detection/dive_030/parent_images/SO268-1_030-1_OFOS-03_20190307_052808.JPG	SO268-1_030-1_OFOS-03_20190307_052808#1
SO268-1_030-1_OFOS-03_20190307_090632	1	Anemone	0.9991709	351.9479752	1173.924966	380.4030991	1207.991366	dive_030	3/7/2019 9:06	11.92823	-117.0407521	Seafloor B	German	/home/mbani/mardata/project-repos/deepsea-fauna-detection_30_sep_2022/data/unsupervised_outlier_detection/dive_030/parent_images/SO268-1_030-1_OFOS-03_20190307_090632.JPG	SO268-1_030-1_OFOS-03_20190307_090632#1
SO268-1_030-1_OFOS-03_20190307_042329	1	Anemone	0.99551105	208.5354137	753.4596848	231.3481355	775.7557225	dive_030	3/7/2019 4:23	11.908508	-117.0093228	Seafloor B	German	/home/mbani/mardata/project-repos/deepsea-fauna-detection_30_sep_2022/data/unsupervised_outlier_detection/dive_030/parent_images/SO268-1_030-1_OFOS-03_20190307_042329.JPG	SO268-1_030-1_OFOS-03_20190307_042329#1
SO268-1_030-1_OFOS-03_20190307_140040	2	Coral	0.99941134	769.2181396	588.2294011	914.8934364	668.4221578	dive_030	3/7/2019 14:00	11.940846	-117.0146387	Seafloor B	German	/home/mbani/mardata/project-repos/deepsea-fauna-detection_30_sep_2022/data/unsupervised_outlier_detection/dive_030/parent_images/SO268-1_030-1_OFOS-03_20190307_140040.JPG	SO268-1_030-1_OFOS-03_20190307_140040#1
SO268-1_030-1_OFOS-03_20190307_132543	7	Ophioroid	0.9999968	570.5776119	1314.715705	643.6143303	1390.362997	dive_030	3/7/2019 13:25	11.9361804	-117.015468	Seafloor B	German	/home/mbani/mardata/project-repos/deepsea-fauna-detection_30_sep_2022/data/unsupervised_outlier_detection/dive_030/parent_images/SO268-1_030-1_OFOS-03_20190307_132543.JPG	SO268-1_030-1_OFOS-03_20190307_132543#1
SO268-1_030-1_OFOS-03_20190307_132543	7	Ophioroid	0.9999876	824.7380352	735.6003642	901.0266304	809.9372792	dive_030	3/7/2019 13:25	11.9361804	-117.015468	Seafloor B	German	/home/mbani/mardata/project-repos/deepsea-fauna-detection_30_sep_2022/data/unsupervised_outlier_detection/dive_030/parent_images/SO268-1_030-1_OFOS-03_20190307_132543.JPG	SO268-1_030-1_OFOS-03_20190307_132543#2
SO268-1_030-1_OFOS-03_20190307_100453	7	Ophioroid	0.9999889	465.9401703	1183.728061	526.0043287	1234.241767	dive_030	3/7/2019 10:04	11.9310965	-117.039334	Seafloor B	German	/home/mbani/mardata/project-repos/deepsea-fauna-detection_30_sep_2022/data/unsupervised_outlier_detection/dive_030/parent_images/SO268-1_030-1_OFOS-03_20190307_100453.JPG	SO268-1_030-1_OFOS-03_20190307_100453#1
SO268-1_030-1_OFOS-03_20190307_052347	10	Sponge	0.9032009	796.1734962	1316.082659	861.1500835	1369.398866	dive_030	3/7/2019 5:23	11.911888	-117.0148311	Seafloor B	German	/home/mbani/mardata/project-repos/deepsea-fauna-detection_30_sep_2022/data/unsupervised_outlier_detection/dive_030/parent_images/SO268-1_030-1_OFOS-03_20190307_052347.JPG	SO268-1_030-1_OFOS-03_20190307_052347#1
SO268-1_030-1_OFOS-03_20190307_071711	7	Ophioroid	0.99999034	245.9992051	213.0728674	302.5253153	267.6114321	dive_030	3/7/2019 7:17	11.9200878	-117.0277276	Seafloor B	German	/home/mbani/mardata/project-repos/deepsea-fauna-detection_30_sep_2022/data/unsupervised_outlier_detection/dive_030/parent_images/SO268-1_030-1_OFOS-03_20190307_071711.JPG	SO268-1_030-1_OFOS-03_20190307_071711#1
SO268-1_030-1_OFOS-03_20190307_064420	8	Sea Urchin	0.99980384	277.7418208	1245.17179	316.727109	1284.834681	dive_030	3/7/2019 6:44	11.917624	-117.0238792	Seafloor D	German	/home/mbani/mardata/project-repos/deepsea-fauna-detection_30_sep_2022/data/unsupervised_outlier_detection/dive_030/parent_images/SO268-1_030-1_OFOS-03_20190307_064420.JPG	SO268-1_030-1_OFOS-03_20190307_064420#1
SO268-1_030-1_OFOS-03_20190307_064420	4	Gastropod	0.99890256	782.5008869	743.1755877	805.7674408	764.311552	dive_030	3/7/2019 6:44	11.917624	-117.0238792	Seafloor D	German	/home/mbani/mardata/project-repos/deepsea-fauna-detection_30_sep_2022/data/unsupervised_outlier_detection/dive_030/parent_images/SO268-1_030-1_OFOS-03_20190307_064420.JPG	SO268-1_030-1_OFOS-03_20190307_064420#2
SO268-1_030-1_OFOS-03_20190307_064420	10	Sponge	0.9703846	542.7727032	338.7183166	565.2140045	364.047718	dive_030	3/7/2019 6:44	11.917624	-117.0238792	Seafloor D	German	/home/mbani/mardata/project-repos/deepsea-fauna-detection_30_sep_2022/data/unsupervised_outlier_detection/dive_030/parent_images/SO268-1_030-1_OFOS-03_20190307_064420.JPG	SO268-1_030-1_OFOS-03_20190307_064420#3
SO268-1_030-1_OFOS-03_20190307_065217	7	Ophioroid	0.9998623	22.99230903	434.7103	95.1743412	478.0300999	dive_030	3/7/2019 6:52	11.9182259	-117.0247888	Seafloor B	German	/home/mbani/mardata/project-repos/deepsea-fauna-detection_30_sep_2022/data/unsupervised_outlier_detection/dive_030/parent_images/SO268-1_030-1_OFOS-03_20190307_065217.JPG	SO268-1_030-1_OFOS-03_20190307_065217#1
SO268-1_030-1_OFOS-03_20190307_055011	7	Ophioroid	0.99999297	392.8758478	616.3145399	468.9780903	687.1231198	dive_030	3/7/2019 5:50	11.9136583	-117.0176935	Seafloor B	German	/home/mbani/mardata/project-repos/deepsea-fauna-detection_30_sep_2022/data/unsupervised_outlier_detection/dive_030/parent_images/SO268-1_030-1_OFOS-03_20190307_055011.JPG	SO268-1_030-1_OFOS-03_20190307_055011#1
SO268-1_030-1_OFOS-03_20190307_055011	8	Sea Urchin	0.999894	298.6509275	606.2419796	343.1063175	648.0382133	dive_030	3/7/2019 5:50	11.9136583	-117.0176935	Seafloor B	German	/home/mbani/mardata/project-repos/deepsea-fauna-detection_30_sep_2022/data/unsupervised_outlier_detection/dive_030/parent_images/SO268-1_030-1_OFOS-03_20190307_055011.JPG	SO268-1_030-1_OFOS-03_20190307_055011#2
SO268-1_030-1_OFOS-03_20190307_124325	7	Ophioroid	0.99999034	483.4704781	700.9673953	579.6296215	801.3316584	dive_030	3/7/2019 12:43	11.9317269	-117.0184991	Seafloor B	German	/home/mbani/mardata/project-repos/deepsea-fauna-detection_30_sep_2022/data/unsupervised_outlier_detection/dive_030/parent_images/SO268-1_030-1_OFOS-03_20190307_124325.JPG	SO268-1_030-1_OFOS-03_20190307_124325#1
SO268-1_030-1_OFOS-03_20190307_081053	7	Ophioroid	0.9999957	180.0589275	1373.318682	283.9723873	1469.917088	dive_030	3/7/2019 8:10	11.9240764	-117.0339989	Seafloor B	German	/home/mbani/mardata/project-repos/deepsea-fauna-detection_30_sep_2022/data/unsupervised_outlier_detection/dive_030/parent_images/SO268-1_030-1_OFOS-03_20190307_081053.JPG	SO268-1_030-1_OFOS-03_20190307_081053#1
SO268-1_030-1_OFOS-03_20190307_081053	5	Holothuria	0.71994275	401.2153912	734.2570424	466.044178	783.0159688	dive_030	3/7/2019 8:10	11.9240764	-117.0339989	Seafloor B	German	/home/mbani/mardata/project-repos/deepsea-fauna-detection_30_sep_2022/data/unsupervised_outlier_detection/dive_030/parent_images/SO268-1_030-1_OFOS-03_20190307_081053.JPG	SO268-1_030-1_OFOS-03_20190307_081053#2
SO268-1_030-1_OFOS-03_20190307_081053	10	Sponge	0.68602693	400.4038906	734.3929267	467.0710039	783.4162116	dive_030	3/7/2019 8:10	11.9240764	-117.0339989	Seafloor B	German	/home/mbani/mardata/project-repos/deepsea-fauna-detection_30_sep_2022/data/unsupervised_outlier_detection/dive_030/parent_images/SO268-1_030-1_OFOS-03_20190307_081053.JPG	SO268-1_030-1_OFOS-03_20190307_081053#3
SO268-1_030-1_OFOS-03_20190307_072029	5	Holothuria	0.9999862	516.3319111	45.74017927	605.9821606	133.8741088	dive_030	3/7/2019 7:20	11.9203286	-117.0280965	Seafloor B	German	/home/mbani/mardata/project-repos/deepsea-fauna-detection_30_sep_2022/data/unsupervised_outlier_detection/dive_030/parent_images/SO268-1_030-1_OFOS-03_20190307_072029.JPG	SO268-1_030-1_OFOS-03_20190307_072029#1
SO268-1_030-1_OFOS-03_20190307_083059	7	Ophioroid	0.88176614	297.1089029	1323.978767	342.0600986	1361.700525	dive_030	3/7/2019 8:30	11.9255676	-117.0364313	Seafloor B	German	/home/mbani/mardata/project-repos/deepsea-fauna-detection_30_sep_2022/data/unsupervised_outlier_detection/dive_030/parent_images/SO268-1_030-1_OFOS-03_20190307_083059.JPG	SO268-1_030-1_OFOS-03_20190307_083059#1
SO268-1_030-1_OFOS-03_20190307_093350	7	Ophioroid	0.999995	194.9714518	310.3127182	273.2210732	377.5651753	dive_030	3/7/2019 9:33	11.9305498	-117.0420958	Seafloor B	German	/home/mbani/mardata/project-repos/deepsea-fauna-detection_30_sep_2022/data/unsupervised_outlier_detection/dive_030/parent_images/SO268-1_030-1_OFOS-03_20190307_093350.JPG	SO268-1_030-1_OFOS-03_20190307_093350#1
SO268-1_030-1_OFOS-03_20190307_070708	7	Ophioroid	0.99999166	482.1895075	140.1983356	527.6567364	180.0991613	dive_030	3/7/2019 7:07	11.9193073	-117.0265213	Seafloor B	German	/home/mbani/mardata/project-repos/deepsea-fauna-detection_30_sep_2022/data/unsupervised_outlier_detection/dive_030/parent_images/SO268-1_030-1_OFOS-03_20190307_070708.JPG	SO268-1_030-1_OFOS-03_20190307_070708#1
SO268-1_030-1_OFOS-03_20190307_074344	2	Coral	0.6717804	903.9400482	1391.981792	958.2543755	1450.062561	dive_030	3/7/2019 7:43	11.9220588	-117.0308168	Seafloor B	German	/home/mbani/mardata/project-repos/deepsea-fauna-detection_30_sep_2022/data/unsupervised_outlier_detection/dive_030/parent_images/SO268-1_030-1_OFOS-03_20190307_074344.JPG	SO268-1_030-1_OFOS-03_20190307_074344#1
SO268-1_030-1_OFOS-03_20190307_074344	11	Xenophyophore	0.6123137	782.5461483	901.9655371	812.9550552	933.101964	dive_030	3/7/2019 7:43	11.9220588	-117.0308168	Seafloor B	German	/home/mbani/mardata/project-repos/deepsea-fauna-detection_30_sep_2022/data/unsupervised_outlier_detection/dive_030/parent_images/SO268-1_030-1_OFOS-03_20190307_074344.JPG	SO268-1_030-1_OFOS-03_20190307_074344#2
SO268-1_030-1_OFOS-03_20190307_153940	7	Ophioroid	0.5494112	119.8739135	1042.794228	167.6230288	1084.578195	dive_030	3/7/2019 15:39	11.9543234	-117.0128932	Seafloor B	German	/home/mbani/mardata/project-repos/deepsea-fauna-detection_30_sep_2022/data/unsupervised_outlier_detection/dive_030/parent_images/SO268-1_030-1_OFOS-03_20190307_153940.JPG	SO268-1_030-1_OFOS-03_20190307_153940#1
SO268-1_030-1_OFOS-03_20190307_143322	4	Gastropod	0.99926263	65.09551942	894.0079451	91.19455218	913.2081842	dive_030	3/7/2019 14:33	11.9453051	-117.0140391	Seafloor B	German	/home/mbani/mardata/project-repos/deepsea-fauna-detection_30_sep_2022/data/unsupervised_outlier_detection/dive_030/parent_images/SO268-1_030-1_OFOS-03_20190307_143322.JPG	SO268-1_030-1_OFOS-03_20190307_143322#1
SO268-1_030-1_OFOS-03_20190307_071317	7	Ophioroid	0.9999937	806.2550354	1236.491017	879.1561031	1309.851608	dive_030	3/7/2019 7:13	11.9197744	-117.0272542	Seafloor B	German	/home/mbani/mardata/project-repos/deepsea-fauna-detection_30_sep_2022/data/unsupervised_outlier_detection/dive_030/parent_images/SO268-1_030-1_OFOS-03_20190307_071317.JPG	SO268-1_030-1_OFOS-03_20190307_071317#1
SO268-1_030-1_OFOS-03_20190307_071317	11	Xenophyophore	0.99792874	800.8732033	570.304842	836.924696	603.2508731	dive_030	3/7/2019 7:13	11.9197744	-117.0272542	Seafloor B	German	/home/mbani/mardata/project-repos/deepsea-fauna-detection_30_sep_2022/data/unsupervised_outlier_detection/dive_030/parent_images/SO268-1_030-1_OFOS-03_20190307_071317.JPG	SO268-1_030-1_OFOS-03_20190307_071317#2
SO268-1_030-1_OFOS-03_20190307_125355	7	Ophioroid	0.9999974	303.8722086	100.7156959	469.6356153	266.6303265	dive_030	3/7/2019 12:53	11.9324683	-117.0172283	Seafloor B	German	/home/mbani/mardata/project-repos/deepsea-fauna-detection_30_sep_2022/data/unsupervised_outlier_detection/dive_030/parent_images/SO268-1_030-1_OFOS-03_20190307_125355.JPG	SO268-1_030-1_OFOS-03_20190307_125355#1
SO268-1_030-1_OFOS-03_20190307_125355	8	Sea Urchin	0.97330713	1084.774561	1234.975162	1118.017712	1267.409248	dive_030	3/7/2019 12:53	11.9324683	-117.0172283	Seafloor B	German	/home/mbani/mardata/project-repos/deepsea-fauna-detection_30_sep_2022/data/unsupervised_outlier_detection/dive_030/parent_images/SO268-1_030-1_OFOS-03_20190307_125355.JPG	SO268-1_030-1_OFOS-03_20190307_125355#2
SO268-1_030-1_OFOS-03_20190307_065432	7	Ophioroid	0.99999833	85.28191686	1331.063275	233.1989121	1480.334015	dive_030	3/7/2019 6:54	11.9183962	-117.0250673	Seafloor B	German	/home/mbani/mardata/project-repos/deepsea-fauna-detection_30_sep_2022/data/unsupervised_outlier_detection/dive_030/parent_images/SO268-1_030-1_OFOS-03_20190307_065432.JPG	SO268-1_030-1_OFOS-03_20190307_065432#1
SO268-1_030-1_OFOS-03_20190307_051241	7	Ophioroid	0.99999213	1009.668703	1222.3947	1064.033966	1281.611209	dive_030	3/7/2019 5:12	11.9111689	-117.0136527	Seafloor B	German	/home/mbani/mardata/project-repos/deepsea-fauna-detection_30_sep_2022/data/unsupervised_outlier_detection/dive_030/parent_images/SO268-1_030-1_OFOS-03_20190307_051241.JPG	SO268-1_030-1_OFOS-03_20190307_051241#1
SO268-1_030-1_OFOS-03_20190307_051241	7	Ophioroid	0.9999242	932.7110004	975.1802301	996.2274742	1042.273922	dive_030	3/7/2019 5:12	11.9111689	-117.0136527	Seafloor B	German	/home/mbani/mardata/project-repos/deepsea-fauna-detection_30_sep_2022/data/unsupervised_outlier_detection/dive_030/parent_images/SO268-1_030-1_OFOS-03_20190307_051241.JPG	SO268-1_030-1_OFOS-03_20190307_051241#2
SO268-1_030-1_OFOS-03_20190307_104908	4	Ophioroid	0.91027516	966.1495495	714.32441	1006.51329	749.7558117	dive_030	3/7/2019 10:49	11.9311755	-117.0341178	Seafloor B	German	/home/mbani/mardata/project-repos/deepsea-fauna-detection_30_sep_2022/data/unsupervised_outlier_detection/dive_030/parent_images/SO268-1_030-1_OFOS-03_20190307_104908.JPG	SO268-1_030-1_OFOS-03_20190307_104908#1
SO268-1_030-1_OFOS-03_20190307_104908	7	Ophioroid	0.66539866	966.1446095	714.4484282	1006.692801	749.8370218	dive_030	3/7/2019 10:49	11.9311755	-117.0341178	Seafloor B	German	/home/mbani/mardata/project-repos/deepsea-fauna-detection_30_sep_2022/data/unsupervised_outlier_detection/dive_030/parent_images/SO268-1_030-1_OFOS-03_20190307_104908.JPG	SO268-1_030-1_OFOS-03_20190307_104908#2
SO268-1_030-1_OFOS-03_20190307_065732	7	Ophioroid	0.9999937	707.533083	494.9540019	779.7866058	560.1874208	dive_030	3/7/2019 6:57	11.9185861	-117.0254082	Seafloor B	German	/home/mbani/mardata/project-repos/deepsea-fauna-detection_30_sep_2022/data/unsupervised_outlier_detection/dive_030/parent_images/SO268-1_030-1_OFOS-03_20190307_065732.JPG	SO268-1_030-1_OFOS-03_20190307_065732#1
SO268-1_030-1_OFOS-03_20190307_065732	10	Sponge	0.999992	406.2129354	1575.89201	483.9577389	1650.423489	dive_030	3/7/2019 6:57	11.9185861	-117.0254082	Seafloor B	German	/home/mbani/mardata/project-repos/deepsea-fauna-detection_30_sep_2022/data/unsupervised_outlier_detection/dive_030/parent_images/SO268-1_030-1_OFOS-03_20190307_065732.JPG	SO268-1_030-1_OFOS-03_20190307_065732#2
SO268-1_030-1_OFOS-03_20190307_065732	11	Xenophyophore	0.85882574	635.6102753	1425.342736	684.1853523	1480.319295	dive_030	3/7/2019 6:57	11.9185861	-117.0254082	Seafloor B	German	/home/mbani/mardata/project-repos/deepsea-fauna-detection_30_sep_2022/data/unsupervised_outlier_detection/dive_030/parent_images/SO268-1_030-1_OFOS-03_20190307_065732.JPG	SO268-1_030-1_OFOS-03_20190307_065732#3
SO268-1_030-1_OFOS-03_20190307_044147	11	Xenophyophore	0.9997342	419.6071005	853.0651188	448.561368	880.4767942	dive_030	3/7/2019 4:41	11.90931	-117.0107225	Seafloor B	German	/home/mbani/mardata/project-repos/deepsea-fauna-detection_30_sep_2022/data/unsupervised_outlier_detection/dive_030/parent_images/SO268-1_030-1_OFOS-03_20190307_044147.JPG	SO268-1_030-1_OFOS-03_20190307_044147#1
SO268-1_030-1_OFOS-03_20190307_075853	10	Sponge	0.9876494	315.1612854	426.3484597	334.9123716	446.2817931	dive_030	3/7/2019 7:58	11.9231853	-117.0325895	Seafloor A	German	/home/mbani/mardata/project-repos/deepsea-fauna-detection_30_sep_2022/data/unsupervised_outlier_detection/dive_030/parent_images/SO268-1_030-1_OFOS-03_20190307_075853.JPG	SO268-1_030-1_OFOS-03_20190307_075853#1
SO268-1_030-1_OFOS-03_20190307_093238	11	Xenophyophore	0.9997842	537.7127743	738.8170266	584.3430138	782.8033805	dive_030	3/7/2019 9:32	11.9304895	-117.0421678	Seafloor B	German	/home/mbani/mardata/project-repos/deepsea-fauna-detection_30_sep_2022/data/unsupervised_outlier_detection/dive_030/parent_images/SO268-1_030-1_OFOS-03_20190307_093238.JPG	SO268-1_030-1_OFOS-03_20190307_093238#1
SO268-1_030-1_OFOS-03_20190307_093238	8	Sea Urchin	0.8009788	440.3838444	362.2208655	477.2764444	401.7739069	dive_030	3/7/2019 9:32	11.9304895	-117.0421678	Seafloor B	German	/home/mbani/mardata/project-repos/deepsea-fauna-detection_30_sep_2022/data/unsupervised_outlier_detection/dive_030/parent_images/SO268-1_030-1_OFOS-03_20190307_093238.JPG	SO268-1_030-1_OFOS-03_20190307_093238#2
SO268-1_030-1_OFOS-03_20190307_101053	7	Ophioroid	0.9998617	322.3559093	254.1145027	370.9503794	295.5136228	dive_030	3/7/2019 10:10	11.9311433	-117.038654	Seafloor B	German	/home/mbani/mardata/project-repos/deepsea-fauna-detection_30_sep_2022/data/unsupervised_outlier_detection/dive_030/parent_images/SO268-1_030-1_OFOS-03_20190307_101053.JPG	SO268-1_030-1_OFOS-03_20190307_101053#1
SO268-1_030-1_OFOS-03_20190307_135252	7	Ophioroid	0.99999535	513.3469296	551.8631816	574.1839695	610.2132654	dive_030	3/7/2019 13:52	11.9397851	-117.0148033	Seafloor B	German	/home/mbani/mardata/project-repos/deepsea-fauna-detection_30_sep_2022/data/unsupervised_outlier_detection/dive_030/parent_images/SO268-1_030-1_OFOS-03_20190307_135252.JPG	SO268-1_030-1_OFOS-03_20190307_135252#1
SO268-1_030-1_OFOS-03_20190307_151343	7	Ophioroid	0.9999982	641.7081451	353.7301505	697.5948715	396.9831347	dive_030	3/7/2019 15:13	11.9508575	-117.013311	Seafloor B	German	/home/mbani/mardata/project-repos/deepsea-fauna-detection_30_sep_2022/data/unsupervised_outlier_detection/dive_030/parent_images/SO268-1_030-1_OFOS-03_20190307_151343.JPG	SO268-1_030-1_OFOS-03_20190307_151343#1
SO268-1_030-1_OFOS-03_20190307_151343	7	Ophioroid	0.9998061	753.1446075	1331.47213	805.4281807	1399.579997	dive_030	3/7/2019 15:13	11.9508575	-117.013311	Seafloor B	German	/home/mbani/mardata/project-repos/deepsea-fauna-detection_30_sep_2022/data/unsupervised_outlier_detection/dive_030/parent_images/SO268-1_030-1_OFOS-03_20190307_151343.JPG	SO268-1_030-1_OFOS-03_20190307_151343#2
SO268-1_030-1_OFOS-03_20190307_092956	5	Holothuria	0.9999677	418.2581043	1363.053861	483.072772	1414.459376	dive_030	3/7/2019 9:29	11.9303229	-117.0423008	Seafloor B	German	/home/mbani/mardata/project-repos/deepsea-fauna-detection_30_sep_2022/data/unsupervised_outlier_detection/dive_030/parent_images/SO268-1_030-1_OFOS-03_20190307_092956.JPG	SO268-1_030-1_OFOS-03_20190307_092956#1
SO268-1_030-1_OFOS-03_20190307_092956	7	Ophioroid	0.99912053	632.2245502	752.9555511	686.5718555	802.3490882	dive_030	3/7/2019 9:29	11.9303229	-117.0423008	Seafloor B	German	/home/mbani/mardata/project-repos/deepsea-fauna-detection_30_sep_2022/data/unsupervised_outlier_detection/dive_030/parent_images/SO268-1_030-1_OFOS-03_20190307_092956.JPG	SO268-1_030-1_OFOS-03_20190307_092956#2
SO268-1_030-1_OFOS-03_20190307_091402	8	Sea Urchin	0.99990976	845.3650093	1218.938313	893.9760685	1266.84989	dive_030	3/7/2019 9:14	11.9288439	-117.041669	Seafloor B	German	/home/mbani/mardata/project-repos/deepsea-fauna-detection_30_sep_2022/data/unsupervised_outlier_detection/dive_030/parent_images/SO268-1_030-1_OFOS-03_20190307_091402.JPG	SO268-1_030-1_OFOS-03_20190307_091402#1
SO268-1_030-1_OFOS-03_20190307_122628	7	Ophioroid	0.9994624	1021.031713	420.3319502	1063.723612	465.4386234	dive_030	3/7/2019 12:26	11.9314617	-117.0209149	Seafloor B	German	/home/mbani/mardata/project-repos/deepsea-fauna-detection_30_sep_2022/data/unsupervised_outlier_detection/dive_030/parent_images/SO268-1_030-1_OFOS-03_20190307_122628.JPG	SO268-1_030-1_OFOS-03_20190307_122628#1
SO268-1_030-1_OFOS-03_20190307_101805	7	Ophioroid	0.99998546	285.4096031	339.9671352	355.9688282	397.8849328	dive_030	3/7/2019 10:18	11.9311385	-117.0378717	Seafloor D	German	/home/mbani/mardata/project-repos/deepsea-fauna-detection_30_sep_2022/data/unsupervised_outlier_detection/dive_030/parent_images/SO268-1_030-1_OFOS-03_20190307_101805.JPG	SO268-1_030-1_OFOS-03_20190307_101805#1
SO268-1_030-1_OFOS-03_20190307_092517	7	Ophioroid	0.99999356	753.927002	1000.063877	822.4416542	1052.551961	dive_030	3/7/2019 9:25	11.9299763	-117.0423793	Seafloor B	German	/home/mbani/mardata/project-repos/deepsea-fauna-detection_30_sep_2022/data/unsupervised_outlier_detection/dive_030/parent_images/SO268-1_030-1_OFOS-03_20190307_092517.JPG	SO268-1_030-1_OFOS-03_20190307_092517#1
SO268-1_030-1_OFOS-03_20190307_092517	11	Xenophyophore	0.9995678	373.4038067	1324.981828	429.779129	1371.549282	dive_030	3/7/2019 9:25	11.9299763	-117.0423793	Seafloor B	German	/home/mbani/mardata/project-repos/deepsea-fauna-detection_30_sep_2022/data/unsupervised_outlier_detection/dive_030/parent_images/SO268-1_030-1_OFOS-03_20190307_092517.JPG	SO268-1_030-1_OFOS-03_20190307_092517#2
SO268-1_030-1_OFOS-03_20190307_150819	7	Ophioroid	0.99999416	387.8015327	332.7970111	499.5392036	446.3588476	dive_030	3/7/2019 15:08	11.9501081	-117.013421	Seafloor B	German	/home/mbani/mardata/project-repos/deepsea-fauna-detection_30_sep_2022/data/unsupervised_outlier_detection/dive_030/parent_images/SO268-1_030-1_OFOS-03_20190307_150819.JPG	SO268-1_030-1_OFOS-03_20190307_150819#1
SO268-1_030-1_OFOS-03_20190307_153358	10	Sponge	0.9999939	992.0276451	1336.195936	1058.008661	1410.392761	dive_030	3/7/2019 15:33	11.9535525	-117.0129881	Seafloor B	German	/home/mbani/mardata/project-repos/deepsea-fauna-detection_30_sep_2022/data/unsupervised_outlier_detection/dive_030/parent_images/SO268-1_030-1_OFOS-03_20190307_153358.JPG	SO268-1_030-1_OFOS-03_20190307_153358#1
SO268-1_030-1_OFOS-03_20190307_075150	10	Sponge	0.84382164	138.3521152	903.5833311	173.4169698	947.4201822	dive_030	3/7/2019 7:51	11.9226699	-117.0316809	Seafloor B	German	/home/mbani/mardata/project-repos/deepsea-fauna-detection_30_sep_2022/data/unsupervised_outlier_detection/dive_030/parent_images/SO268-1_030-1_OFOS-03_20190307_075150.JPG	SO268-1_030-1_OFOS-03_20190307_075150#1
SO268-1_030-1_OFOS-03_20190307_054729	7	Ophioroid	0.9178272	757.882967	888.8504505	819.948473	957.5839663	dive_030	3/7/2019 5:47	11.9135082	-117.0173792	Seafloor B	German	/home/mbani/mardata/project-repos/deepsea-fauna-detection_30_sep_2022/data/unsupervised_outlier_detection/dive_030/parent_images/SO268-1_030-1_OFOS-03_20190307_054729.JPG	SO268-1_030-1_OFOS-03_20190307_054729#1
SO268-1_030-1_OFOS-03_20190307_112619	10	Sponge	0.999941	955.9049225	102.0110026	988.0170727	136.5532297	dive_030	3/7/2019 11:26	11.9312375	-117.0292582	Seafloor B	German	/home/mbani/mardata/project-repos/deepsea-fauna-detection_30_sep_2022/data/unsupervised_outlier_detection/dive_030/parent_images/SO268-1_030-1_OFOS-03_20190307_112619.JPG	SO268-1_030-1_OFOS-03_20190307_112619#1
SO268-1_030-1_OFOS-03_20190307_093502	10	Sponge	0.99999905	627.6157665	1119.6808	661.2854958	1152.007241	dive_030	3/7/2019 9:35	11.9306189	-117.0419939	Seafloor B	German	/home/mbani/mardata/project-repos/deepsea-fauna-detection_30_sep_2022/data/unsupervised_outlier_detection/dive_030/parent_images/SO268-1_030-1_OFOS-03_20190307_093502.JPG	SO268-1_030-1_OFOS-03_20190307_093502#1
SO268-1_030-1_OFOS-03_20190307_085826	7	Ophioroid	0.38669863	113.6567736	656.6729236	131.9130409	672.9252648	dive_030	3/7/2019 8:58	11.9276651	-117.0398235	Seafloor B	German	/home/mbani/mardata/project-repos/deepsea-fauna-detection_30_sep_2022/data/unsupervised_outlier_detection/dive_030/parent_images/SO268-1_030-1_OFOS-03_20190307_085826.JPG	SO268-1_030-1_OFOS-03_20190307_085826#1
SO268-1_030-1_OFOS-03_20190307_150611	2	Coral	0.9998723	561.5768051	1032.749405	592.5219727	1090.755072	dive_030	3/7/2019 15:06	11.9498286	-117.0134775	Seafloor A	German	/home/mbani/mardata/project-repos/deepsea-fauna-detection_30_sep_2022/data/unsupervised_outlier_detection/dive_030/parent_images/SO268-1_030-1_OFOS-03_20190307_150611.JPG	SO268-1_030-1_OFOS-03_20190307_150611#1
SO268-1_030-1_OFOS-03_20190307_150611	10	Sponge	0.9984883	653.5100174	578.3588648	682.6219654	603.459456	dive_030	3/7/2019 15:06	11.9498286	-117.0134775	Seafloor A	German	/home/mbani/mardata/project-repos/deepsea-fauna-detection_30_sep_2022/data/unsupervised_outlier_detection/dive_030/parent_images/SO268-1_030-1_OFOS-03_20190307_150611.JPG	SO268-1_030-1_OFOS-03_20190307_150611#2
SO268-1_030-1_OFOS-03_20190307_150611	3	Fish	0.9937457	274.6908832	795.4383659	634.4434929	961.8017864	dive_030	3/7/2019 15:06	11.9498286	-117.0134775	Seafloor A	German	/home/mbani/mardata/project-repos/deepsea-fauna-detection_30_sep_2022/data/unsupervised_outlier_detection/dive_030/parent_images/SO268-1_030-1_OFOS-03_20190307_150611.JPG	SO268-1_030-1_OFOS-03_20190307_150611#3
SO268-1_030-1_OFOS-03_20190307_132825	4	Gastropod	0.9998592	912.9787064	600.3897929	934.2364025	619.4856405	dive_030	3/7/2019 13:28	11.9365253	-117.0153959	Seafloor B	German	/home/mbani/mardata/project-repos/deepsea-fauna-detection_30_sep_2022/data/unsupervised_outlier_detection/dive_030/parent_images/SO268-1_030-1_OFOS-03_20190307_132825.JPG	SO268-1_030-1_OFOS-03_20190307_132825#1
SO268-1_030-1_OFOS-03_20190307_132825	7	Ophioroid	0.9998431	87.65560269	576.2788939	117.3098361	602.1968436	dive_030	3/7/2019 13:28	11.9365253	-117.0153959	Seafloor B	German	/home/mbani/mardata/project-repos/deepsea-fauna-detection_30_sep_2022/data/unsupervised_outlier_detection/dive_030/parent_images/SO268-1_030-1_OFOS-03_20190307_132825.JPG	SO268-1_030-1_OFOS-03_20190307_132825#2
SO268-1_030-1_OFOS-03_20190307_132825	8	Sea Urchin	0.91408175	853.1745338	1044.628415	892.8628922	1080.870867	dive_030	3/7/2019 13:28	11.9365253	-117.0153959	Seafloor B	German	/home/mbani/mardata/project-repos/deepsea-fauna-detection_30_sep_2022/data/unsupervised_outlier_detection/dive_030/parent_images/SO268-1_030-1_OFOS-03_20190307_132825.JPG	SO268-1_030-1_OFOS-03_20190307_132825#3
SO268-1_030-1_OFOS-03_20190307_132825	4	Gastropod	0.38020054	1006.596003	1000.730882	1026.101923	1015.49911	dive_030	3/7/2019 13:28	11.9365253	-117.0153959	Seafloor B	German	/home/mbani/mardata/project-repos/deepsea-fauna-detection_30_sep_2022/data/unsupervised_outlier_detection/dive_030/parent_images/SO268-1_030-1_OFOS-03_20190307_132825.JPG	SO268-1_030-1_OFOS-03_20190307_132825#4
SO268-1_030-1_OFOS-03_20190307_065159	2	Coral	0.99995553	362.5052595	866.3076782	428.4124088	906.2661695	dive_030	3/7/2019 6:51	11.9182128	-117.0247529	Seafloor B	German	/home/mbani/mardata/project-repos/deepsea-fauna-detection_30_sep_2022/data/unsupervised_outlier_detection/dive_030/parent_images/SO268-1_030-1_OFOS-03_20190307_065159.JPG	SO268-1_030-1_OFOS-03_20190307_065159#1
SO268-1_030-1_OFOS-03_20190307_111326	7	Ophioroid	0.9999813	12.06693485	508.5102367	59.51069117	555.1500893	dive_030	3/7/2019 11:13	11.931213	-117.0309687	Seafloor B	German	/home/mbani/mardata/project-repos/deepsea-fauna-detection_30_sep_2022/data/unsupervised_outlier_detection/dive_030/parent_images/SO268-1_030-1_OFOS-03_20190307_111326.JPG	SO268-1_030-1_OFOS-03_20190307_111326#1
SO268-1_030-1_OFOS-03_20190307_111326	7	Ophioroid	0.99968076	834.2030048	379.2622769	891.2511063	432.4388695	dive_030	3/7/2019 11:13	11.931213	-117.0309687	Seafloor B	German	/home/mbani/mardata/project-repos/deepsea-fauna-detection_30_sep_2022/data/unsupervised_outlier_detection/dive_030/parent_images/SO268-1_030-1_OFOS-03_20190307_111326.JPG	SO268-1_030-1_OFOS-03_20190307_111326#2
SO268-1_030-1_OFOS-03_20190307_093126	7	Ophioroid	0.99996805	367.429738	889.3696547	410.4965115	933.7201023	dive_030	3/7/2019 9:31	11.9304386	-117.0422229	Seafloor B	German	/home/mbani/mardata/project-repos/deepsea-fauna-detection_30_sep_2022/data/unsupervised_outlier_detection/dive_030/parent_images/SO268-1_030-1_OFOS-03_20190307_093126.JPG	SO268-1_030-1_OFOS-03_20190307_093126#1
SO268-1_030-1_OFOS-03_20190307_123107	4	Gastropod	0.99998784	879.599905	369.0153301	905.2673817	393.0174065	dive_030	3/7/2019 12:31	11.9315068	-117.0202365	Seafloor A	German	/home/mbani/mardata/project-repos/deepsea-fauna-detection_30_sep_2022/data/unsupervised_outlier_detection/dive_030/parent_images/SO268-1_030-1_OFOS-03_20190307_123107.JPG	SO268-1_030-1_OFOS-03_20190307_123107#1
SO268-1_030-1_OFOS-03_20190307_120838	7	Ophioroid	0.9999968	196.3796949	521.3702774	311.0677338	642.8415656	dive_030	3/7/2019 12:08	11.9314218	-117.0233913	Seafloor A	German	/home/mbani/mardata/project-repos/deepsea-fauna-detection_30_sep_2022/data/unsupervised_outlier_detection/dive_030/parent_images/SO268-1_030-1_OFOS-03_20190307_120838.JPG	SO268-1_030-1_OFOS-03_20190307_120838#1
SO268-1_030-1_OFOS-03_20190307_120838	7	Ophioroid	0.99988794	303.5452652	1619.905901	367.6429272	1668.476772	dive_030	3/7/2019 12:08	11.9314218	-117.0233913	Seafloor A	German	/home/mbani/mardata/project-repos/deepsea-fauna-detection_30_sep_2022/data/unsupervised_outlier_detection/dive_030/parent_images/SO268-1_030-1_OFOS-03_20190307_120838.JPG	SO268-1_030-1_OFOS-03_20190307_120838#2
SO268-1_030-1_OFOS-03_20190307_102723	7	Ophioroid	0.9999907	658.6487865	268.9332998	718.1396675	332.1125078	dive_030	3/7/2019 10:27	11.931176	-117.0367895	Seafloor B	German	/home/mbani/mardata/project-repos/deepsea-fauna-detection_30_sep_2022/data/unsupervised_outlier_detection/dive_030/parent_images/SO268-1_030-1_OFOS-03_20190307_102723.JPG	SO268-1_030-1_OFOS-03_20190307_102723#1
SO268-1_030-1_OFOS-03_20190307_115816	7	Ophioroid	0.9999963	1021.058016	886.3223219	1082.732792	933.1266975	dive_030	3/7/2019 11:58	11.9313524	-117.0248661	Seafloor B	German	/home/mbani/mardata/project-repos/deepsea-fauna-detection_30_sep_2022/data/unsupervised_outlier_detection/dive_030/parent_images/SO268-1_030-1_OFOS-03_20190307_115816.JPG	SO268-1_030-1_OFOS-03_20190307_115816#1
SO268-1_030-1_OFOS-03_20190307_085508	7	Ophioroid	0.99999	198.6576009	1430.227461	262.1861911	1486.936469	dive_030	3/7/2019 8:55	11.9274121	-117.0393877	Seafloor B	German	/home/mbani/mardata/project-repos/deepsea-fauna-detection_30_sep_2022/data/unsupervised_outlier_detection/dive_030/parent_images/SO268-1_030-1_OFOS-03_20190307_085508.JPG	SO268-1_030-1_OFOS-03_20190307_085508#1
SO268-1_030-1_OFOS-03_20190307_084439	7	Ophioroid	0.99936277	105.3654289	192.2689283	148.1656075	221.1471677	dive_030	3/7/2019 8:44	11.9266075	-117.038052	Seafloor B	German	/home/mbani/mardata/project-repos/deepsea-fauna-detection_30_sep_2022/data/unsupervised_outlier_detection/dive_030/parent_images/SO268-1_030-1_OFOS-03_20190307_084439.JPG	SO268-1_030-1_OFOS-03_20190307_084439#1
SO268-1_030-1_OFOS-03_20190307_084606	1	Anemone	0.9999466	298.0803871	1003.875446	327.8648138	1030.036426	dive_030	3/7/2019 8:46	11.9267063	-117.0382522	Seafloor B	German	/home/mbani/mardata/project-repos/deepsea-fauna-detection_30_sep_2022/data/unsupervised_outlier_detection/dive_030/parent_images/SO268-1_030-1_OFOS-03_20190307_084606.JPG	SO268-1_030-1_OFOS-03_20190307_084606#1
SO268-1_030-1_OFOS-03_20190307_151952	2	Coral	0.9999865	564.0080357	1367.998366	619.317379	1398.26201	dive_030	3/7/2019 15:19	11.9516619	-117.0132377	Seafloor B	German	/home/mbani/mardata/project-repos/deepsea-fauna-detection_30_sep_2022/data/unsupervised_outlier_detection/dive_030/parent_images/SO268-1_030-1_OFOS-03_20190307_151952.JPG	SO268-1_030-1_OFOS-03_20190307_151952#1
SO268-1_030-1_OFOS-03_20190307_111428	10	Sponge	0.9995098	544.1619873	1458.738327	563.9256573	1476.460462	dive_030	3/7/2019 11:14	11.9311946	-117.030835	Seafloor B	German	/home/mbani/mardata/project-repos/deepsea-fauna-detection_30_sep_2022/data/unsupervised_outlier_detection/dive_030/parent_images/SO268-1_030-1_OFOS-03_20190307_111428.JPG	SO268-1_030-1_OFOS-03_20190307_111428#1
SO268-1_030-1_OFOS-03_20190307_150219	7	Ophioroid	0.99999535	556.716547	1081.132522	610.9175873	1135.058956	dive_030	3/7/2019 15:02	11.9492957	-117.0135279	Seafloor B	German	/home/mbani/mardata/project-repos/deepsea-fauna-detection_30_sep_2022/data/unsupervised_outlier_detection/dive_030/parent_images/SO268-1_030-1_OFOS-03_20190307_150219.JPG	SO268-1_030-1_OFOS-03_20190307_150219#1
SO268-1_030-1_OFOS-03_20190307_060117	7	Ophioroid	0.99999774	835.3604412	159.7103477	892.8199005	213.0270553	dive_030	3/7/2019 6:01	11.9144466	-117.0189137	Seafloor B	German	/home/mbani/mardata/project-repos/deepsea-fauna-detection_30_sep_2022/data/unsupervised_outlier_detection/dive_030/parent_images/SO268-1_030-1_OFOS-03_20190307_060117.JPG	SO268-1_030-1_OFOS-03_20190307_060117#1
SO268-1_030-1_OFOS-03_20190307_060117	7	Ophioroid	0.96303004	967.4778175	359.3482196	1031.789904	435.1502466	dive_030	3/7/2019 6:01	11.9144466	-117.0189137	Seafloor B	German	/home/mbani/mardata/project-repos/deepsea-fauna-detection_30_sep_2022/data/unsupervised_outlier_detection/dive_030/parent_images/SO268-1_030-1_OFOS-03_20190307_060117.JPG	SO268-1_030-1_OFOS-03_20190307_060117#2
SO268-1_030-1_OFOS-03_20190307_103247	7	Ophioroid	0.999998	341.2683249	761.6453362	398.0341101	811.8946338	dive_030	3/7/2019 10:32	11.9311612	-117.0361363	Seafloor A	German	/home/mbani/mardata/project-repos/deepsea-fauna-detection_30_sep_2022/data/unsupervised_outlier_detection/dive_030/parent_images/SO268-1_030-1_OFOS-03_20190307_103247.JPG	SO268-1_030-1_OFOS-03_20190307_103247#1
SO268-1_030-1_OFOS-03_20190307_055947	7	Ophioroid	0.93558794	847.9233456	1007.294083	864.0586281	1025.877585	dive_030	3/7/2019 5:59	11.9143431	-117.0187536	Seafloor B	German	/home/mbani/mardata/project-repos/deepsea-fauna-detection_30_sep_2022/data/unsupervised_outlier_detection/dive_030/parent_images/SO268-1_030-1_OFOS-03_20190307_055947.JPG	SO268-1_030-1_OFOS-03_20190307_055947#1
SO268-1_030-1_OFOS-03_20190307_091532	11	Xenophyophore	0.9975776	994.6481991	297.9568863	1052.182627	359.9110579	dive_030	3/7/2019 9:15	11.9290126	-117.0418308	Seafloor B	German	/home/mbani/mardata/project-repos/deepsea-fauna-detection_30_sep_2022/data/unsupervised_outlier_detection/dive_030/parent_images/SO268-1_030-1_OFOS-03_20190307_091532.JPG	SO268-1_030-1_OFOS-03_20190307_091532#1
SO268-1_030-1_OFOS-03_20190307_074447	10	Sponge	0.9999975	102.5854087	777.5902605	135.5006146	810.2738357	dive_030	3/7/2019 7:44	11.922134	-117.0309379	Seafloor B	German	/home/mbani/mardata/project-repos/deepsea-fauna-detection_30_sep_2022/data/unsupervised_outlier_detection/dive_030/parent_images/SO268-1_030-1_OFOS-03_20190307_074447.JPG	SO268-1_030-1_OFOS-03_20190307_074447#1
SO268-1_030-1_OFOS-03_20190307_074447	11	Xenophyophore	0.95172685	664.0855598	729.4411111	697.7656364	761.77351	dive_030	3/7/2019 7:44	11.922134	-117.0309379	Seafloor B	German	/home/mbani/mardata/project-repos/deepsea-fauna-detection_30_sep_2022/data/unsupervised_outlier_detection/dive_030/parent_images/SO268-1_030-1_OFOS-03_20190307_074447.JPG	SO268-1_030-1_OFOS-03_20190307_074447#2
SO268-1_030-1_OFOS-03_20190307_074447	8	Sea Urchin	0.6388162	384.9122143	501.136086	414.037447	531.9125748	dive_030	3/7/2019 7:44	11.922134	-117.0309379	Seafloor B	German	/home/mbani/mardata/project-repos/deepsea-fauna-detection_30_sep_2022/data/unsupervised_outlier_detection/dive_030/parent_images/SO268-1_030-1_OFOS-03_20190307_074447.JPG	SO268-1_030-1_OFOS-03_20190307_074447#3
SO268-1_030-1_OFOS-03_20190307_111541	11	Xenophyophore	0.9997931	664.142437	1033.739147	697.4341869	1065.072441	dive_030	3/7/2019 11:15	11.9312126	-117.0306947	Seafloor B	German	/home/mbani/mardata/project-repos/deepsea-fauna-detection_30_sep_2022/data/unsupervised_outlier_detection/dive_030/parent_images/SO268-1_030-1_OFOS-03_20190307_111541.JPG	SO268-1_030-1_OFOS-03_20190307_111541#1
SO268-1_030-1_OFOS-03_20190307_103744	7	Ophioroid	0.99937636	618.1965256	791.2865853	661.4870358	827.3356748	dive_030	3/7/2019 10:37	11.9311378	-117.0355381	Seafloor B	German	/home/mbani/mardata/project-repos/deepsea-fauna-detection_30_sep_2022/data/unsupervised_outlier_detection/dive_030/parent_images/SO268-1_030-1_OFOS-03_20190307_103744.JPG	SO268-1_030-1_OFOS-03_20190307_103744#1
SO268-1_030-1_OFOS-03_20190307_055437	10	Sponge	0.9977054	119.5295131	926.2517738	177.1719122	978.5436916	dive_030	3/7/2019 5:54	11.9139911	-117.0181801	Seafloor B	German	/home/mbani/mardata/project-repos/deepsea-fauna-detection_30_sep_2022/data/unsupervised_outlier_detection/dive_030/parent_images/SO268-1_030-1_OFOS-03_20190307_055437.JPG	SO268-1_030-1_OFOS-03_20190307_055437#1
SO268-1_030-1_OFOS-03_20190307_091729	7	Ophioroid	0.9999926	943.2338047	942.9409075	988.545723	978.5508013	dive_030	3/7/2019 9:17	11.9291778	-117.0420222	Seafloor B	German	/home/mbani/mardata/project-repos/deepsea-fauna-detection_30_sep_2022/data/unsupervised_outlier_detection/dive_030/parent_images/SO268-1_030-1_OFOS-03_20190307_091729.JPG	SO268-1_030-1_OFOS-03_20190307_091729#1
SO268-1_030-1_OFOS-03_20190307_054823	7	Ophioroid	0.9999249	436.7816257	756.3542104	489.4403076	813.2989383	dive_030	3/7/2019 5:48	11.9135599	-117.0174785	Seafloor B	German	/home/mbani/mardata/project-repos/deepsea-fauna-detection_30_sep_2022/data/unsupervised_outlier_detection/dive_030/parent_images/SO268-1_030-1_OFOS-03_20190307_054823.JPG	SO268-1_030-1_OFOS-03_20190307_054823#1
SO268-1_030-1_OFOS-03_20190307_054823	4	Gastropod	0.9999237	101.6965449	652.3111582	131.5659034	676.5342093	dive_030	3/7/2019 5:48	11.9135599	-117.0174785	Seafloor B	German	/home/mbani/mardata/project-repos/deepsea-fauna-detection_30_sep_2022/data/unsupervised_outlier_detection/dive_030/parent_images/SO268-1_030-1_OFOS-03_20190307_054823.JPG	SO268-1_030-1_OFOS-03_20190307_054823#2
SO268-1_030-1_OFOS-03_20190307_113246	7	Ophioroid	0.9999925	268.6525607	779.3385315	341.0468912	858.007822	dive_030	3/7/2019 11:32	11.931279	-117.0284097	Seafloor B	German	/home/mbani/mardata/project-repos/deepsea-fauna-detection_30_sep_2022/data/unsupervised_outlier_detection/dive_030/parent_images/SO268-1_030-1_OFOS-03_20190307_113246.JPG	SO268-1_030-1_OFOS-03_20190307_113246#1
SO268-1_030-1_OFOS-03_20190307_085056	7	Ophioroid	0.9559128	613.7263966	695.3944373	635.2705479	714.4820738	dive_030	3/7/2019 8:50	11.9270756	-117.0388178	Seafloor B	German	/home/mbani/mardata/project-repos/deepsea-fauna-detection_30_sep_2022/data/unsupervised_outlier_detection/dive_030/parent_images/SO268-1_030-1_OFOS-03_20190307_085056.JPG	SO268-1_030-1_OFOS-03_20190307_085056#1
SO268-1_030-1_OFOS-03_20190307_050220	10	Sponge	0.9996271	439.0377522	807.5547981	492.787447	849.3434715	dive_030	3/7/2019 5:02	11.9104938	-117.0126337	Seafloor B	German	/home/mbani/mardata/project-repos/deepsea-fauna-detection_30_sep_2022/data/unsupervised_outlier_detection/dive_030/parent_images/SO268-1_030-1_OFOS-03_20190307_050220.JPG	SO268-1_030-1_OFOS-03_20190307_050220#1
SO268-1_030-1_OFOS-03_20190307_084205	2	Coral	0.5393382	622.1926785	1349.140892	680.3173065	1378.792305	dive_030	3/7/2019 8:42	11.926414	-117.0377713	Seafloor B	German	/home/mbani/mardata/project-repos/deepsea-fauna-detection_30_sep_2022/data/unsupervised_outlier_detection/dive_030/parent_images/SO268-1_030-1_OFOS-03_20190307_084205.JPG	SO268-1_030-1_OFOS-03_20190307_084205#1
SO268-1_030-1_OFOS-03_20190307_115356	7	Ophioroid	0.9999963	432.2796535	1258.674803	589.7044849	1394.215121	dive_030	3/7/2019 11:53	11.9313665	-117.0254722	Seafloor B	German	/home/mbani/mardata/project-repos/deepsea-fauna-detection_30_sep_2022/data/unsupervised_outlier_detection/dive_030/parent_images/SO268-1_030-1_OFOS-03_20190307_115356.JPG	SO268-1_030-1_OFOS-03_20190307_115356#1
SO268-1_030-1_OFOS-03_20190307_115356	7	Ophioroid	0.9999621	716.1412907	1346.823149	765.4958916	1394.668136	dive_030	3/7/2019 11:53	11.9313665	-117.0254722	Seafloor B	German	/home/mbani/mardata/project-repos/deepsea-fauna-detection_30_sep_2022/data/unsupervised_outlier_detection/dive_030/parent_images/SO268-1_030-1_OFOS-03_20190307_115356.JPG	SO268-1_030-1_OFOS-03_20190307_115356#2
SO268-1_030-1_OFOS-03_20190307_134625	2	Coral	0.99998987	889.9753094	185.3124565	995.177784	338.0457795	dive_030	3/7/2019 13:46	11.9389375	-117.0149453	Seafloor B	German	/home/mbani/mardata/project-repos/deepsea-fauna-detection_30_sep_2022/data/unsupervised_outlier_detection/dive_030/parent_images/SO268-1_030-1_OFOS-03_20190307_134625.JPG	SO268-1_030-1_OFOS-03_20190307_134625#1
SO268-1_030-1_OFOS-03_20190307_134625	7	Ophioroid	0.999933	422.1311569	772.9171228	524.3896389	858.0259466	dive_030	3/7/2019 13:46	11.9389375	-117.0149453	Seafloor B	German	/home/mbani/mardata/project-repos/deepsea-fauna-detection_30_sep_2022/data/unsupervised_outlier_detection/dive_030/parent_images/SO268-1_030-1_OFOS-03_20190307_134625.JPG	SO268-1_030-1_OFOS-03_20190307_134625#2
SO268-1_030-1_OFOS-03_20190307_082826	7	Ophioroid	0.9999975	214.8552179	1406.976328	312.1156549	1500.110435	dive_030	3/7/2019 8:28	11.9254018	-117.0361279	Seafloor B	German	/home/mbani/mardata/project-repos/deepsea-fauna-detection_30_sep_2022/data/unsupervised_outlier_detection/dive_030/parent_images/SO268-1_030-1_OFOS-03_20190307_082826.JPG	SO268-1_030-1_OFOS-03_20190307_082826#1
SO268-1_030-1_OFOS-03_20190307_060211	5	Holothuria	0.99999774	724.4897461	234.5062602	787.2736931	320.5329287	dive_030	3/7/2019 6:02	11.9145165	-117.0190319	Seafloor B	German	/home/mbani/mardata/project-repos/deepsea-fauna-detection_30_sep_2022/data/unsupervised_outlier_detection/dive_030/parent_images/SO268-1_030-1_OFOS-03_20190307_060211.JPG	SO268-1_030-1_OFOS-03_20190307_060211#1
SO268-1_030-1_OFOS-03_20190307_060256	7	Ophioroid	0.9999914	719.7675419	459.125762	784.9241066	520.5410528	dive_030	3/7/2019 6:02	11.9145752	-117.0191039	Seafloor B	German	/home/mbani/mardata/project-repos/deepsea-fauna-detection_30_sep_2022/data/unsupervised_outlier_detection/dive_030/parent_images/SO268-1_030-1_OFOS-03_20190307_060256.JPG	SO268-1_030-1_OFOS-03_20190307_060256#1
SO268-1_030-1_OFOS-03_20190307_060256	7	Ophioroid	0.9999391	119.6748519	847.3600817	151.2158608	877.3592663	dive_030	3/7/2019 6:02	11.9145752	-117.0191039	Seafloor B	German	/home/mbani/mardata/project-repos/deepsea-fauna-detection_30_sep_2022/data/unsupervised_outlier_detection/dive_030/parent_images/SO268-1_030-1_OFOS-03_20190307_060256.JPG	SO268-1_030-1_OFOS-03_20190307_060256#2
SO268-1_030-1_OFOS-03_20190307_094635	4	Gastropod	0.99987733	60.2498436	1186.211429	83.16100717	1204.326997	dive_030	3/7/2019 9:46	11.9309206	-117.0411227	Seafloor B	German	/home/mbani/mardata/project-repos/deepsea-fauna-detection_30_sep_2022/data/unsupervised_outlier_detection/dive_030/parent_images/SO268-1_030-1_OFOS-03_20190307_094635.JPG	SO268-1_030-1_OFOS-03_20190307_094635#1
SO268-1_030-1_OFOS-03_20190307_050144	7	Ophioroid	0.9927401	337.7957153	514.3973207	377.7783728	556.2061214	dive_030	3/7/2019 5:01	11.9104539	-117.0125719	Seafloor B	German	/home/mbani/mardata/project-repos/deepsea-fauna-detection_30_sep_2022/data/unsupervised_outlier_detection/dive_030/parent_images/SO268-1_030-1_OFOS-03_20190307_050144.JPG	SO268-1_030-1_OFOS-03_20190307_050144#1
SO268-1_030-1_OFOS-03_20190307_134401	7	Ophioroid	0.9520054	965.1481247	910.2523756	1014.369345	958.4767771	dive_030	3/7/2019 13:44	11.9386076	-117.0149978	Seafloor B	German	/home/mbani/mardata/project-repos/deepsea-fauna-detection_30_sep_2022/data/unsupervised_outlier_detection/dive_030/parent_images/SO268-1_030-1_OFOS-03_20190307_134401.JPG	SO268-1_030-1_OFOS-03_20190307_134401#1
SO268-1_030-1_OFOS-03_20190307_121437	11	Xenophyophore	0.9389283	846.5039539	659.5527792	874.8407841	688.4195781	dive_030	3/7/2019 12:14	11.9314344	-117.0225859	Seafloor B	German	/home/mbani/mardata/project-repos/deepsea-fauna-detection_30_sep_2022/data/unsupervised_outlier_detection/dive_030/parent_images/SO268-1_030-1_OFOS-03_20190307_121437.JPG	SO268-1_030-1_OFOS-03_20190307_121437#1
SO268-1_030-1_OFOS-03_20190307_092750	7	Ophioroid	0.9999887	104.8893917	689.6838427	154.2744255	740.7634664	dive_030	3/7/2019 9:27	11.9302072	-117.0423426	Seafloor B	German	/home/mbani/mardata/project-repos/deepsea-fauna-detection_30_sep_2022/data/unsupervised_outlier_detection/dive_030/parent_images/SO268-1_030-1_OFOS-03_20190307_092750.JPG	SO268-1_030-1_OFOS-03_20190307_092750#1
SO268-1_030-1_OFOS-03_20190307_100941	4	Gastropod	0.9918715	340.0823832	794.6491456	394.7504568	841.1409473	dive_030	3/7/2019 10:09	11.931146	-117.0387866	Seafloor B	German	/home/mbani/mardata/project-repos/deepsea-fauna-detection_30_sep_2022/data/unsupervised_outlier_detection/dive_030/parent_images/SO268-1_030-1_OFOS-03_20190307_100941.JPG	SO268-1_030-1_OFOS-03_20190307_100941#1
SO268-1_030-1_OFOS-03_20190307_065535	7	Ophioroid	0.9999918	871.6926479	238.5305929	920.6266117	277.9288995	dive_030	3/7/2019 6:55	11.9184713	-117.0251749	Seafloor B	German	/home/mbani/mardata/project-repos/deepsea-fauna-detection_30_sep_2022/data/unsupervised_outlier_detection/dive_030/parent_images/SO268-1_030-1_OFOS-03_20190307_065535.JPG	SO268-1_030-1_OFOS-03_20190307_065535#1
SO268-1_030-1_OFOS-03_20190307_104532	4	Gastropod	0.7181974	90.62766671	75.90783924	122.1047473	104.4867164	dive_030	3/7/2019 10:45	11.9311367	-117.0345789	Seafloor A	German	/home/mbani/mardata/project-repos/deepsea-fauna-detection_30_sep_2022/data/unsupervised_outlier_detection/dive_030/parent_images/SO268-1_030-1_OFOS-03_20190307_104532.JPG	SO268-1_030-1_OFOS-03_20190307_104532#1
SO268-1_030-1_OFOS-03_20190307_104532	10	Sponge	0.4701463	91.30791426	76.08185023	122.1078432	104.6319321	dive_030	3/7/2019 10:45	11.9311367	-117.0345789	Seafloor A	German	/home/mbani/mardata/project-repos/deepsea-fauna-detection_30_sep_2022/data/unsupervised_outlier_detection/dive_030/parent_images/SO268-1_030-1_OFOS-03_20190307_104532.JPG	SO268-1_030-1_OFOS-03_20190307_104532#2
SO268-1_030-1_OFOS-03_20190307_103959	7	Ophioroid	0.978696	215.9852839	992.8055334	252.1888828	1027.027545	dive_030	3/7/2019 10:39	11.9311333	-117.0352716	Seafloor B	German	/home/mbani/mardata/project-repos/deepsea-fauna-detection_30_sep_2022/data/unsupervised_outlier_detection/dive_030/parent_images/SO268-1_030-1_OFOS-03_20190307_103959.JPG	SO268-1_030-1_OFOS-03_20190307_103959#1
SO268-1_030-1_OFOS-03_20190307_123116	7	Ophioroid	0.9999981	919.0403938	863.8750792	976.4959812	920.959897	dive_030	3/7/2019 12:31	11.9315024	-117.0202123	Seafloor B	German	/home/mbani/mardata/project-repos/deepsea-fauna-detection_30_sep_2022/data/unsupervised_outlier_detection/dive_030/parent_images/SO268-1_030-1_OFOS-03_20190307_123116.JPG	SO268-1_030-1_OFOS-03_20190307_123116#1
SO268-1_030-1_OFOS-03_20190307_123116	7	Ophioroid	0.84463364	756.0451412	1626.876655	809.5585823	1667.894483	dive_030	3/7/2019 12:31	11.9315024	-117.0202123	Seafloor B	German	/home/mbani/mardata/project-repos/deepsea-fauna-detection_30_sep_2022/data/unsupervised_outlier_detection/dive_030/parent_images/SO268-1_030-1_OFOS-03_20190307_123116.JPG	SO268-1_030-1_OFOS-03_20190307_123116#2
SO268-1_030-1_OFOS-03_20190307_063811	10	Sponge	0.9644089	241.4567947	952.3677921	284.0280294	998.3795929	dive_030	3/7/2019 6:38	11.9171711	-117.0231541	Seafloor B	German	/home/mbani/mardata/project-repos/deepsea-fauna-detection_30_sep_2022/data/unsupervised_outlier_detection/dive_030/parent_images/SO268-1_030-1_OFOS-03_20190307_063811.JPG	SO268-1_030-1_OFOS-03_20190307_063811#1
SO268-1_030-1_OFOS-03_20190307_063811	2	Coral	0.92839855	541.4612913	777.167387	614.2426968	811.1307478	dive_030	3/7/2019 6:38	11.9171711	-117.0231541	Seafloor B	German	/home/mbani/mardata/project-repos/deepsea-fauna-detection_30_sep_2022/data/unsupervised_outlier_detection/dive_030/parent_images/SO268-1_030-1_OFOS-03_20190307_063811.JPG	SO268-1_030-1_OFOS-03_20190307_063811#2
SO268-1_030-1_OFOS-03_20190307_054722	7	Ophioroid	0.9999913	795.5460453	683.507967	863.4599495	747.5768065	dive_030	3/7/2019 5:47	11.9134964	-117.0173614	Seafloor B	German	/home/mbani/mardata/project-repos/deepsea-fauna-detection_30_sep_2022/data/unsupervised_outlier_detection/dive_030/parent_images/SO268-1_030-1_OFOS-03_20190307_054722.JPG	SO268-1_030-1_OFOS-03_20190307_054722#1
SO268-1_030-1_OFOS-03_20190307_054722	5	Holothuria	0.9999839	46.0585767	368.6967981	118.4337187	450.0305271	dive_030	3/7/2019 5:47	11.9134964	-117.0173614	Seafloor B	German	/home/mbani/mardata/project-repos/deepsea-fauna-detection_30_sep_2022/data/unsupervised_outlier_detection/dive_030/parent_images/SO268-1_030-1_OFOS-03_20190307_054722.JPG	SO268-1_030-1_OFOS-03_20190307_054722#2
SO268-1_030-1_OFOS-03_20190307_054722	7	Ophioroid	0.99997854	1027.553358	843.1327486	1077.710848	894.7612667	dive_030	3/7/2019 5:47	11.9134964	-117.0173614	Seafloor B	German	/home/mbani/mardata/project-repos/deepsea-fauna-detection_30_sep_2022/data/unsupervised_outlier_detection/dive_030/parent_images/SO268-1_030-1_OFOS-03_20190307_054722.JPG	SO268-1_030-1_OFOS-03_20190307_054722#3
SO268-1_030-1_OFOS-03_20190307_070959	10	Sponge	0.99996674	105.8378196	1429.945278	133.6370707	1457.775321	dive_030	3/7/2019 7:09	11.919518	-117.0268338	Seafloor B	German	/home/mbani/mardata/project-repos/deepsea-fauna-detection_30_sep_2022/data/unsupervised_outlier_detection/dive_030/parent_images/SO268-1_030-1_OFOS-03_20190307_070959.JPG	SO268-1_030-1_OFOS-03_20190307_070959#1
SO268-1_030-1_OFOS-03_20190307_154558	7	Ophioroid	0.99999654	881.3035488	965.5323458	925.7471561	1009.226804	dive_030	3/7/2019 15:45	11.9551939	-117.0127782	Seafloor B	German	/home/mbani/mardata/project-repos/deepsea-fauna-detection_30_sep_2022/data/unsupervised_outlier_detection/dive_030/parent_images/SO268-1_030-1_OFOS-03_20190307_154558.JPG	SO268-1_030-1_OFOS-03_20190307_154558#1
SO268-1_030-1_OFOS-03_20190307_154558	10	Sponge	0.9985764	246.6326642	0.511807438	282.7842093	30.12919843	dive_030	3/7/2019 15:45	11.9551939	-117.0127782	Seafloor B	German	/home/mbani/mardata/project-repos/deepsea-fauna-detection_30_sep_2022/data/unsupervised_outlier_detection/dive_030/parent_images/SO268-1_030-1_OFOS-03_20190307_154558.JPG	SO268-1_030-1_OFOS-03_20190307_154558#2
SO268-1_030-1_OFOS-03_20190307_083453	7	Ophioroid	0.9999982	271.3668919	850.456481	325.1888514	903.5450792	dive_030	3/7/2019 8:34	11.9258573	-117.0368953	Seafloor B	German	/home/mbani/mardata/project-repos/deepsea-fauna-detection_30_sep_2022/data/unsupervised_outlier_detection/dive_030/parent_images/SO268-1_030-1_OFOS-03_20190307_083453.JPG	SO268-1_030-1_OFOS-03_20190307_083453#1
SO268-1_030-1_OFOS-03_20190307_113058	5	Holothuria	0.99993706	1032.966566	1197.463889	1102.999544	1243.561306	dive_030	3/7/2019 11:30	11.9312833	-117.0286088	Seafloor B	German	/home/mbani/mardata/project-repos/deepsea-fauna-detection_30_sep_2022/data/unsupervised_outlier_detection/dive_030/parent_images/SO268-1_030-1_OFOS-03_20190307_113058.JPG	SO268-1_030-1_OFOS-03_20190307_113058#1
SO268-1_030-1_OFOS-03_20190307_140537	4	Gastropod	0.40002954	303.6825514	8.870774992	350.4262781	39.9620305	dive_030	3/7/2019 14:05	11.9415296	-117.0145609	Seafloor B	German	/home/mbani/mardata/project-repos/deepsea-fauna-detection_30_sep_2022/data/unsupervised_outlier_detection/dive_030/parent_images/SO268-1_030-1_OFOS-03_20190307_140537.JPG	SO268-1_030-1_OFOS-03_20190307_140537#1
SO268-1_030-1_OFOS-03_20190307_140537	2	Coral	0.38824943	303.678112	8.669378422	350.9345007	39.9029316	dive_030	3/7/2019 14:05	11.9415296	-117.0145609	Seafloor B	German	/home/mbani/mardata/project-repos/deepsea-fauna-detection_30_sep_2022/data/unsupervised_outlier_detection/dive_030/parent_images/SO268-1_030-1_OFOS-03_20190307_140537.JPG	SO268-1_030-1_OFOS-03_20190307_140537#2
SO268-1_030-1_OFOS-03_20190307_092723	8	Sea Urchin	0.9999325	390.1161385	1380.534968	442.707262	1423.510351	dive_030	3/7/2019 9:27	11.9301582	-117.0423592	Seafloor B	German	/home/mbani/mardata/project-repos/deepsea-fauna-detection_30_sep_2022/data/unsupervised_outlier_detection/dive_030/parent_images/SO268-1_030-1_OFOS-03_20190307_092723.JPG	SO268-1_030-1_OFOS-03_20190307_092723#1
SO268-1_030-1_OFOS-03_20190307_060829	7	Ophioroid	0.9995938	765.4367447	1329.88688	809.2539024	1376.996269	dive_030	3/7/2019 6:08	11.9149699	-117.0197484	Seafloor B	German	/home/mbani/mardata/project-repos/deepsea-fauna-detection_30_sep_2022/data/unsupervised_outlier_detection/dive_030/parent_images/SO268-1_030-1_OFOS-03_20190307_060829.JPG	SO268-1_030-1_OFOS-03_20190307_060829#1
SO268-1_030-1_OFOS-03_20190307_112302	7	Ophioroid	0.9999795	690.4111958	1236.841893	752.6643562	1286.621404	dive_030	3/7/2019 11:23	11.9312093	-117.0297204	Seafloor B	German	/home/mbani/mardata/project-repos/deepsea-fauna-detection_30_sep_2022/data/unsupervised_outlier_detection/dive_030/parent_images/SO268-1_030-1_OFOS-03_20190307_112302.JPG	SO268-1_030-1_OFOS-03_20190307_112302#1
SO268-1_030-1_OFOS-03_20190307_112302	10	Sponge	0.99459064	310.8026743	1139.675918	338.9249134	1164.815812	dive_030	3/7/2019 11:23	11.9312093	-117.0297204	Seafloor B	German	/home/mbani/mardata/project-repos/deepsea-fauna-detection_30_sep_2022/data/unsupervised_outlier_detection/dive_030/parent_images/SO268-1_030-1_OFOS-03_20190307_112302.JPG	SO268-1_030-1_OFOS-03_20190307_112302#2
SO268-1_030-1_OFOS-03_20190307_082611	7	Ophioroid	0.99999726	1061.517487	585.4121304	1119.209862	660.6998348	dive_030	3/7/2019 8:26	11.9252401	-117.0358315	Seafloor B	German	/home/mbani/mardata/project-repos/deepsea-fauna-detection_30_sep_2022/data/unsupervised_outlier_detection/dive_030/parent_images/SO268-1_030-1_OFOS-03_20190307_082611.JPG	SO268-1_030-1_OFOS-03_20190307_082611#1
SO268-1_030-1_OFOS-03_20190307_105056	7	Ophioroid	0.9999931	53.30355644	1094.790645	107.6900983	1149.758692	dive_030	3/7/2019 10:50	11.9311695	-117.033878	Seafloor B	German	/home/mbani/mardata/project-repos/deepsea-fauna-detection_30_sep_2022/data/unsupervised_outlier_detection/dive_030/parent_images/SO268-1_030-1_OFOS-03_20190307_105056.JPG	SO268-1_030-1_OFOS-03_20190307_105056#1
SO268-1_030-1_OFOS-03_20190307_123313	5	Holothuria	0.6146062	268.6096859	1504.978838	334.4796848	1585.626812	dive_030	3/7/2019 12:33	11.9314689	-117.0199196	Seafloor B	German	/home/mbani/mardata/project-repos/deepsea-fauna-detection_30_sep_2022/data/unsupervised_outlier_detection/dive_030/parent_images/SO268-1_030-1_OFOS-03_20190307_123313.JPG	SO268-1_030-1_OFOS-03_20190307_123313#1
SO268-1_030-1_OFOS-03_20190307_123313	9	Shrimp	0.43398103	268.4510207	1504.599223	334.9757242	1585.935631	dive_030	3/7/2019 12:33	11.9314689	-117.0199196	Seafloor B	German	/home/mbani/mardata/project-repos/deepsea-fauna-detection_30_sep_2022/data/unsupervised_outlier_detection/dive_030/parent_images/SO268-1_030-1_OFOS-03_20190307_123313.JPG	SO268-1_030-1_OFOS-03_20190307_123313#2
SO268-1_030-1_OFOS-03_20190307_135928	11	Xenophyophore	0.9999583	69.15632665	868.4959459	111.150099	912.0560217	dive_030	3/7/2019 13:59	11.9406838	-117.0146702	Seafloor B	German	/home/mbani/mardata/project-repos/deepsea-fauna-detection_30_sep_2022/data/unsupervised_outlier_detection/dive_030/parent_images/SO268-1_030-1_OFOS-03_20190307_135928.JPG	SO268-1_030-1_OFOS-03_20190307_135928#1
SO268-1_030-1_OFOS-03_20190307_135928	10	Sponge	0.9908421	668.3869267	16.08122639	695.0721169	41.63998112	dive_030	3/7/2019 13:59	11.9406838	-117.0146702	Seafloor B	German	/home/mbani/mardata/project-repos/deepsea-fauna-detection_30_sep_2022/data/unsupervised_outlier_detection/dive_030/parent_images/SO268-1_030-1_OFOS-03_20190307_135928.JPG	SO268-1_030-1_OFOS-03_20190307_135928#2
SO268-1_030-1_OFOS-03_20190307_112443	10	Sponge	0.6502046	697.2335148	691.2380505	722.9292965	710.1530027	dive_030	3/7/2019 11:24	11.9312263	-117.0294792	Seafloor B	German	/home/mbani/mardata/project-repos/deepsea-fauna-detection_30_sep_2022/data/unsupervised_outlier_detection/dive_030/parent_images/SO268-1_030-1_OFOS-03_20190307_112443.JPG	SO268-1_030-1_OFOS-03_20190307_112443#1
SO268-1_030-1_OFOS-03_20190307_101559	7	Ophioroid	0.9999919	786.7582607	675.6080031	840.9744549	718.4987211	dive_030	3/7/2019 10:15	11.9311408	-117.0380979	Seafloor B	German	/home/mbani/mardata/project-repos/deepsea-fauna-detection_30_sep_2022/data/unsupervised_outlier_detection/dive_030/parent_images/SO268-1_030-1_OFOS-03_20190307_101559.JPG	SO268-1_030-1_OFOS-03_20190307_101559#1
SO268-1_030-1_OFOS-03_20190307_101559	7	Ophioroid	0.9997944	61.90256417	799.8371816	100.6046808	838.3650327	dive_030	3/7/2019 10:15	11.9311408	-117.0380979	Seafloor B	German	/home/mbani/mardata/project-repos/deepsea-fauna-detection_30_sep_2022/data/unsupervised_outlier_detection/dive_030/parent_images/SO268-1_030-1_OFOS-03_20190307_101559.JPG	SO268-1_030-1_OFOS-03_20190307_101559#2
SO268-1_030-1_OFOS-03_20190307_101559	7	Ophioroid	0.9983724	838.0197811	1036.341076	878.3272457	1068.925567	dive_030	3/7/2019 10:15	11.9311408	-117.0380979	Seafloor B	German	/home/mbani/mardata/project-repos/deepsea-fauna-detection_30_sep_2022/data/unsupervised_outlier_detection/dive_030/parent_images/SO268-1_030-1_OFOS-03_20190307_101559.JPG	SO268-1_030-1_OFOS-03_20190307_101559#3
SO268-1_030-1_OFOS-03_20190307_084111	4	Gastropod	0.82094115	398.2220984	642.4173903	419.4607687	665.3928494	dive_030	3/7/2019 8:41	11.9263323	-117.0376576	Seafloor B	German	/home/mbani/mardata/project-repos/deepsea-fauna-detection_30_sep_2022/data/unsupervised_outlier_detection/dive_030/parent_images/SO268-1_030-1_OFOS-03_20190307_084111.JPG	SO268-1_030-1_OFOS-03_20190307_084111#1
SO268-1_030-1_OFOS-03_20190307_152019	7	Ophioroid	0.9999932	1056.185923	797.0822954	1114.632187	861.1720133	dive_030	3/7/2019 15:20	11.9517213	-117.0132285	Seafloor B	German	/home/mbani/mardata/project-repos/deepsea-fauna-detection_30_sep_2022/data/unsupervised_outlier_detection/dive_030/parent_images/SO268-1_030-1_OFOS-03_20190307_152019.JPG	SO268-1_030-1_OFOS-03_20190307_152019#1
SO268-1_030-1_OFOS-03_20190307_152019	2	Coral	0.9588445	281.817832	503.1027532	324.181118	568.6031342	dive_030	3/7/2019 15:20	11.9517213	-117.0132285	Seafloor B	German	/home/mbani/mardata/project-repos/deepsea-fauna-detection_30_sep_2022/data/unsupervised_outlier_detection/dive_030/parent_images/SO268-1_030-1_OFOS-03_20190307_152019.JPG	SO268-1_030-1_OFOS-03_20190307_152019#2
SO268-1_030-1_OFOS-03_20190307_041550	4	Gastropod	0.9974529	1047.489729	1087.039232	1067.114477	1108.899779	dive_030	3/7/2019 4:15	11.908317	-117.0089168	Seafloor B	German	/home/mbani/mardata/project-repos/deepsea-fauna-detection_30_sep_2022/data/unsupervised_outlier_detection/dive_030/parent_images/SO268-1_030-1_OFOS-03_20190307_041550.JPG	SO268-1_030-1_OFOS-03_20190307_041550#1
SO268-1_030-1_OFOS-03_20190307_041550	7	Ophioroid	0.98218554	583.3769703	1126.283455	604.4908714	1144.553032	dive_030	3/7/2019 4:15	11.908317	-117.0089168	Seafloor B	German	/home/mbani/mardata/project-repos/deepsea-fauna-detection_30_sep_2022/data/unsupervised_outlier_detection/dive_030/parent_images/SO268-1_030-1_OFOS-03_20190307_041550.JPG	SO268-1_030-1_OFOS-03_20190307_041550#2
SO268-1_030-1_OFOS-03_20190307_092844	11	Xenophyophore	0.99995196	345.1463842	1118.256469	376.7158985	1151.845822	dive_030	3/7/2019 9:28	11.9302464	-117.0423111	Seafloor B	German	/home/mbani/mardata/project-repos/deepsea-fauna-detection_30_sep_2022/data/unsupervised_outlier_detection/dive_030/parent_images/SO268-1_030-1_OFOS-03_20190307_092844.JPG	SO268-1_030-1_OFOS-03_20190307_092844#1
SO268-1_030-1_OFOS-03_20190307_092844	11	Xenophyophore	0.8614126	315.1940966	654.5765805	348.9248085	687.6037717	dive_030	3/7/2019 9:28	11.9302464	-117.0423111	Seafloor B	German	/home/mbani/mardata/project-repos/deepsea-fauna-detection_30_sep_2022/data/unsupervised_outlier_detection/dive_030/parent_images/SO268-1_030-1_OFOS-03_20190307_092844.JPG	SO268-1_030-1_OFOS-03_20190307_092844#2
SO268-1_030-1_OFOS-03_20190307_135431	7	Ophioroid	0.99998	829.2305279	978.802743	896.87994	1046.416039	dive_030	3/7/2019 13:54	11.9399943	-117.0147626	Seafloor B	German	/home/mbani/mardata/project-repos/deepsea-fauna-detection_30_sep_2022/data/unsupervised_outlier_detection/dive_030/parent_images/SO268-1_030-1_OFOS-03_20190307_135431.JPG	SO268-1_030-1_OFOS-03_20190307_135431#1
SO268-1_030-1_OFOS-03_20190307_135431	7	Ophioroid	0.9997906	735.5638313	1517.188697	756.2525558	1543.69895	dive_030	3/7/2019 13:54	11.9399943	-117.0147626	Seafloor B	German	/home/mbani/mardata/project-repos/deepsea-fauna-detection_30_sep_2022/data/unsupervised_outlier_detection/dive_030/parent_images/SO268-1_030-1_OFOS-03_20190307_135431.JPG	SO268-1_030-1_OFOS-03_20190307_135431#2
SO268-1_030-1_OFOS-03_20190307_115732	7	Ophioroid	0.9999758	456.2973595	442.2508764	514.8056746	499.2740607	dive_030	3/7/2019 11:57	11.9313793	-117.0249806	Seafloor B	German	/home/mbani/mardata/project-repos/deepsea-fauna-detection_30_sep_2022/data/unsupervised_outlier_detection/dive_030/parent_images/SO268-1_030-1_OFOS-03_20190307_115732.JPG	SO268-1_030-1_OFOS-03_20190307_115732#1
SO268-1_030-1_OFOS-03_20190307_061111	10	Sponge	0.9979221	833.5940456	267.0931292	855.1126289	285.8362234	dive_030	3/7/2019 6:11	11.9151905	-117.0200517	Seafloor B	German	/home/mbani/mardata/project-repos/deepsea-fauna-detection_30_sep_2022/data/unsupervised_outlier_detection/dive_030/parent_images/SO268-1_030-1_OFOS-03_20190307_061111.JPG	SO268-1_030-1_OFOS-03_20190307_061111#1
SO268-1_030-1_OFOS-03_20190307_110153	7	Ophioroid	0.9996698	1027.236595	886.0756874	1078.495378	927.9409647	dive_030	3/7/2019 11:01	11.9311976	-117.0325038	Seafloor B	German	/home/mbani/mardata/project-repos/deepsea-fauna-detection_30_sep_2022/data/unsupervised_outlier_detection/dive_030/parent_images/SO268-1_030-1_OFOS-03_20190307_110153.JPG	SO268-1_030-1_OFOS-03_20190307_110153#1
SO268-1_030-1_OFOS-03_20190307_052508	7	Ophioroid	0.99999833	757.0936966	165.1693135	890.7828045	284.6516168	dive_030	3/7/2019 5:25	11.9119718	-117.0149687	Seafloor B	German	/home/mbani/mardata/project-repos/deepsea-fauna-detection_30_sep_2022/data/unsupervised_outlier_detection/dive_030/parent_images/SO268-1_030-1_OFOS-03_20190307_052508.JPG	SO268-1_030-1_OFOS-03_20190307_052508#1
SO268-1_030-1_OFOS-03_20190307_042611	7	Ophioroid	0.99996877	612.3665524	365.633018	661.5086651	411.5841866	dive_030	3/7/2019 4:26	11.9085959	-117.0094838	Seafloor B	German	/home/mbani/mardata/project-repos/deepsea-fauna-detection_30_sep_2022/data/unsupervised_outlier_detection/dive_030/parent_images/SO268-1_030-1_OFOS-03_20190307_042611.JPG	SO268-1_030-1_OFOS-03_20190307_042611#1
SO268-1_030-1_OFOS-03_20190307_042611	4	Gastropod	0.7285932	599.815731	138.8055342	621.7325878	160.9713703	dive_030	3/7/2019 4:26	11.9085959	-117.0094838	Seafloor B	German	/home/mbani/mardata/project-repos/deepsea-fauna-detection_30_sep_2022/data/unsupervised_outlier_detection/dive_030/parent_images/SO268-1_030-1_OFOS-03_20190307_042611.JPG	SO268-1_030-1_OFOS-03_20190307_042611#2
SO268-1_030-1_OFOS-03_20190307_042611	10	Sponge	0.61969763	600.2089977	139.2804283	621.5040112	160.6184417	dive_030	3/7/2019 4:26	11.9085959	-117.0094838	Seafloor B	German	/home/mbani/mardata/project-repos/deepsea-fauna-detection_30_sep_2022/data/unsupervised_outlier_detection/dive_030/parent_images/SO268-1_030-1_OFOS-03_20190307_042611.JPG	SO268-1_030-1_OFOS-03_20190307_042611#3
SO268-1_030-1_OFOS-03_20190307_042526	7	Ophioroid	0.999997	799.7680378	952.0971251	861.1045551	1005.21246	dive_030	3/7/2019 4:25	11.9085782	-117.0094311	Seafloor B	German	/home/mbani/mardata/project-repos/deepsea-fauna-detection_30_sep_2022/data/unsupervised_outlier_detection/dive_030/parent_images/SO268-1_030-1_OFOS-03_20190307_042526.JPG	SO268-1_030-1_OFOS-03_20190307_042526#1
SO268-1_030-1_OFOS-03_20190307_101111	7	Ophioroid	0.9999913	514.4570351	718.0173182	575.6538296	775.9893394	dive_030	3/7/2019 10:11	11.9311485	-117.038626	Seafloor B	German	/home/mbani/mardata/project-repos/deepsea-fauna-detection_30_sep_2022/data/unsupervised_outlier_detection/dive_030/parent_images/SO268-1_030-1_OFOS-03_20190307_101111.JPG	SO268-1_030-1_OFOS-03_20190307_101111#1
SO268-1_030-1_OFOS-03_20190307_101111	10	Sponge	0.99996376	58.36932242	463.9440966	99.28131104	507.7385902	dive_030	3/7/2019 10:11	11.9311485	-117.038626	Seafloor B	German	/home/mbani/mardata/project-repos/deepsea-fauna-detection_30_sep_2022/data/unsupervised_outlier_detection/dive_030/parent_images/SO268-1_030-1_OFOS-03_20190307_101111.JPG	SO268-1_030-1_OFOS-03_20190307_101111#2
SO268-1_030-1_OFOS-03_20190307_101111	7	Ophioroid	0.999923	41.56884611	370.0673318	92.08302379	415.2579439	dive_030	3/7/2019 10:11	11.9311485	-117.038626	Seafloor B	German	/home/mbani/mardata/project-repos/deepsea-fauna-detection_30_sep_2022/data/unsupervised_outlier_detection/dive_030/parent_images/SO268-1_030-1_OFOS-03_20190307_101111.JPG	SO268-1_030-1_OFOS-03_20190307_101111#3
SO268-1_030-1_OFOS-03_20190307_101111	7	Ophioroid	0.9997702	293.7415695	1392.073517	335.7119226	1429.411955	dive_030	3/7/2019 10:11	11.9311485	-117.038626	Seafloor B	German	/home/mbani/mardata/project-repos/deepsea-fauna-detection_30_sep_2022/data/unsupervised_outlier_detection/dive_030/parent_images/SO268-1_030-1_OFOS-03_20190307_101111.JPG	SO268-1_030-1_OFOS-03_20190307_101111#4
SO268-1_030-1_OFOS-03_20190307_104823	7	Ophioroid	0.99972457	833.1142616	328.8024187	869.6327209	361.051079	dive_030	3/7/2019 10:48	11.9311745	-117.0342141	Seafloor A	German	/home/mbani/mardata/project-repos/deepsea-fauna-detection_30_sep_2022/data/unsupervised_outlier_detection/dive_030/parent_images/SO268-1_030-1_OFOS-03_20190307_104823.JPG	SO268-1_030-1_OFOS-03_20190307_104823#1
SO268-1_030-1_OFOS-03_20190307_104823	8	Sea Urchin	0.998691	657.3543644	137.6259971	699.4566631	176.7235583	dive_030	3/7/2019 10:48	11.9311745	-117.0342141	Seafloor A	German	/home/mbani/mardata/project-repos/deepsea-fauna-detection_30_sep_2022/data/unsupervised_outlier_detection/dive_030/parent_images/SO268-1_030-1_OFOS-03_20190307_104823.JPG	SO268-1_030-1_OFOS-03_20190307_104823#2
SO268-1_030-1_OFOS-03_20190307_052020	8	Sea Urchin	0.99996185	279.5529771	789.2532277	320.8532047	832.7262354	dive_030	3/7/2019 5:20	11.9116615	-117.0144263	Seafloor B	German	/home/mbani/mardata/project-repos/deepsea-fauna-detection_30_sep_2022/data/unsupervised_outlier_detection/dive_030/parent_images/SO268-1_030-1_OFOS-03_20190307_052020.JPG	SO268-1_030-1_OFOS-03_20190307_052020#1
SO268-1_030-1_OFOS-03_20190307_105159	4	Gastropod	0.99999726	863.643198	821.5486264	937.6858139	896.2877369	dive_030	3/7/2019 10:51	11.9311666	-117.0337602	Seafloor B	German	/home/mbani/mardata/project-repos/deepsea-fauna-detection_30_sep_2022/data/unsupervised_outlier_detection/dive_030/parent_images/SO268-1_030-1_OFOS-03_20190307_105159.JPG	SO268-1_030-1_OFOS-03_20190307_105159#1
SO268-1_030-1_OFOS-03_20190307_145413	7	Ophioroid	0.99999225	45.35201013	12.35265803	162.8505063	132.895782	dive_030	3/7/2019 14:54	11.9482015	-117.0136736	Seafloor B	German	/home/mbani/mardata/project-repos/deepsea-fauna-detection_30_sep_2022/data/unsupervised_outlier_detection/dive_030/parent_images/SO268-1_030-1_OFOS-03_20190307_145413.JPG	SO268-1_030-1_OFOS-03_20190307_145413#1
SO268-1_030-1_OFOS-03_20190307_145413	2	Coral	0.999992	71.31898046	532.4932623	122.7180541	585.9084034	dive_030	3/7/2019 14:54	11.9482015	-117.0136736	Seafloor B	German	/home/mbani/mardata/project-repos/deepsea-fauna-detection_30_sep_2022/data/unsupervised_outlier_detection/dive_030/parent_images/SO268-1_030-1_OFOS-03_20190307_145413.JPG	SO268-1_030-1_OFOS-03_20190307_145413#2
SO268-1_030-1_OFOS-03_20190307_135937	7	Ophioroid	0.9999957	687.1663952	1401.059303	865.8542633	1571.533899	dive_030	3/7/2019 13:59	11.9407074	-117.0146623	Seafloor B	German	/home/mbani/mardata/project-repos/deepsea-fauna-detection_30_sep_2022/data/unsupervised_outlier_detection/dive_030/parent_images/SO268-1_030-1_OFOS-03_20190307_135937.JPG	SO268-1_030-1_OFOS-03_20190307_135937#1
SO268-1_030-1_OFOS-03_20190307_135937	7	Ophioroid	0.9999839	215.2402735	822.756865	296.0613489	898.829484	dive_030	3/7/2019 13:59	11.9407074	-117.0146623	Seafloor B	German	/home/mbani/mardata/project-repos/deepsea-fauna-detection_30_sep_2022/data/unsupervised_outlier_detection/dive_030/parent_images/SO268-1_030-1_OFOS-03_20190307_135937.JPG	SO268-1_030-1_OFOS-03_20190307_135937#2
SO268-1_030-1_OFOS-03_20190307_112046	7	Ophioroid	0.9999949	482.2603703	382.8033543	561.9933033	447.542603	dive_030	3/7/2019 11:20	11.9312025	-117.0300128	Seafloor B	German	/home/mbani/mardata/project-repos/deepsea-fauna-detection_30_sep_2022/data/unsupervised_outlier_detection/dive_030/parent_images/SO268-1_030-1_OFOS-03_20190307_112046.JPG	SO268-1_030-1_OFOS-03_20190307_112046#1
SO268-1_030-1_OFOS-03_20190307_112046	2	Coral	0.40205765	609.8664284	130.1735026	671.2319183	225.186621	dive_030	3/7/2019 11:20	11.9312025	-117.0300128	Seafloor B	German	/home/mbani/mardata/project-repos/deepsea-fauna-detection_30_sep_2022/data/unsupervised_outlier_detection/dive_030/parent_images/SO268-1_030-1_OFOS-03_20190307_112046.JPG	SO268-1_030-1_OFOS-03_20190307_112046#2
SO268-1_030-1_OFOS-03_20190307_070538	7	Ophioroid	0.99999714	256.0805607	481.0178018	417.142992	615.4320931	dive_030	3/7/2019 7:05	11.9191986	-117.026355	Seafloor B	German	/home/mbani/mardata/project-repos/deepsea-fauna-detection_30_sep_2022/data/unsupervised_outlier_detection/dive_030/parent_images/SO268-1_030-1_OFOS-03_20190307_070538.JPG	SO268-1_030-1_OFOS-03_20190307_070538#1
SO268-1_030-1_OFOS-03_20190307_104729	7	Ophioroid	0.9999877	351.2005281	1288.801661	404.4015789	1335.870295	dive_030	3/7/2019 10:47	11.9311711	-117.0343475	Seafloor B	German	/home/mbani/mardata/project-repos/deepsea-fauna-detection_30_sep_2022/data/unsupervised_outlier_detection/dive_030/parent_images/SO268-1_030-1_OFOS-03_20190307_104729.JPG	SO268-1_030-1_OFOS-03_20190307_104729#1
SO268-1_030-1_OFOS-03_20190307_105807	11	Xenophyophore	0.8625207	306.7031479	406.9021368	340.7585669	438.8705921	dive_030	3/7/2019 10:58	11.9312012	-117.0329448	Seafloor B	German	/home/mbani/mardata/project-repos/deepsea-fauna-detection_30_sep_2022/data/unsupervised_outlier_detection/dive_030/parent_images/SO268-1_030-1_OFOS-03_20190307_105807.JPG	SO268-1_030-1_OFOS-03_20190307_105807#1
SO268-1_030-1_OFOS-03_20190307_130210	7	Ophioroid	0.99998987	86.75319552	1507.018905	167.9232526	1600.025239	dive_030	3/7/2019 13:02	11.9333207	-117.0165892	Seafloor B	German	/home/mbani/mardata/project-repos/deepsea-fauna-detection_30_sep_2022/data/unsupervised_outlier_detection/dive_030/parent_images/SO268-1_030-1_OFOS-03_20190307_130210.JPG	SO268-1_030-1_OFOS-03_20190307_130210#1
SO268-1_030-1_OFOS-03_20190307_130210	2	Coral	0.9927382	961.5796185	501.4325881	1012.714834	545.1435184	dive_030	3/7/2019 13:02	11.9333207	-117.0165892	Seafloor B	German	/home/mbani/mardata/project-repos/deepsea-fauna-detection_30_sep_2022/data/unsupervised_outlier_detection/dive_030/parent_images/SO268-1_030-1_OFOS-03_20190307_130210.JPG	SO268-1_030-1_OFOS-03_20190307_130210#2
SO268-1_030-1_OFOS-03_20190307_130210	7	Ophioroid	0.99267346	315.9178448	1485.732236	388.7106991	1550.794272	dive_030	3/7/2019 13:02	11.9333207	-117.0165892	Seafloor B	German	/home/mbani/mardata/project-repos/deepsea-fauna-detection_30_sep_2022/data/unsupervised_outlier_detection/dive_030/parent_images/SO268-1_030-1_OFOS-03_20190307_130210.JPG	SO268-1_030-1_OFOS-03_20190307_130210#3
SO268-1_030-1_OFOS-03_20190307_153604	10	Sponge	0.8058117	375.1135921	381.287123	399.5213604	404.842068	dive_030	3/7/2019 15:36	11.9538551	-117.0129448	Seafloor C	German	/home/mbani/mardata/project-repos/deepsea-fauna-detection_30_sep_2022/data/unsupervised_outlier_detection/dive_030/parent_images/SO268-1_030-1_OFOS-03_20190307_153604.JPG	SO268-1_030-1_OFOS-03_20190307_153604#1
SO268-1_030-1_OFOS-03_20190307_153604	4	Gastropod	0.43336076	375.1273775	381.3354385	399.4791365	404.5458162	dive_030	3/7/2019 15:36	11.9538551	-117.0129448	Seafloor C	German	/home/mbani/mardata/project-repos/deepsea-fauna-detection_30_sep_2022/data/unsupervised_outlier_detection/dive_030/parent_images/SO268-1_030-1_OFOS-03_20190307_153604.JPG	SO268-1_030-1_OFOS-03_20190307_153604#2
SO268-1_030-1_OFOS-03_20190307_085920	7	Ophioroid	0.999992	632.9419899	168.4898293	717.7312469	244.5316815	dive_030	3/7/2019 8:59	11.9277089	-117.0399125	Seafloor B	German	/home/mbani/mardata/project-repos/deepsea-fauna-detection_30_sep_2022/data/unsupervised_outlier_detection/dive_030/parent_images/SO268-1_030-1_OFOS-03_20190307_085920.JPG	SO268-1_030-1_OFOS-03_20190307_085920#1
SO268-1_030-1_OFOS-03_20190307_151849	10	Sponge	0.99957305	997.6444626	1525.127764	1025.556917	1553.821878	dive_030	3/7/2019 15:18	11.9515127	-117.0132585	Seafloor B	German	/home/mbani/mardata/project-repos/deepsea-fauna-detection_30_sep_2022/data/unsupervised_outlier_detection/dive_030/parent_images/SO268-1_030-1_OFOS-03_20190307_151849.JPG	SO268-1_030-1_OFOS-03_20190307_151849#1
SO268-1_030-1_OFOS-03_20190307_121447	7	Ophioroid	0.9510485	687.7204132	556.8215561	752.7903271	605.2083778	dive_030	3/7/2019 12:14	11.9314367	-117.0225621	Seafloor B	German	/home/mbani/mardata/project-repos/deepsea-fauna-detection_30_sep_2022/data/unsupervised_outlier_detection/dive_030/parent_images/SO268-1_030-1_OFOS-03_20190307_121447.JPG	SO268-1_030-1_OFOS-03_20190307_121447#1
SO268-1_030-1_OFOS-03_20190307_114953	7	Ophioroid	0.99976546	776.8056965	252.6963794	822.9407978	289.7740889	dive_030	3/7/2019 11:49	11.9313363	-117.026013	Seafloor B	German	/home/mbani/mardata/project-repos/deepsea-fauna-detection_30_sep_2022/data/unsupervised_outlier_detection/dive_030/parent_images/SO268-1_030-1_OFOS-03_20190307_114953.JPG	SO268-1_030-1_OFOS-03_20190307_114953#1
SO268-1_030-1_OFOS-03_20190307_114953	11	Xenophyophore	0.56687796	844.3567753	431.4658499	869.8865318	456.8345046	dive_030	3/7/2019 11:49	11.9313363	-117.026013	Seafloor B	German	/home/mbani/mardata/project-repos/deepsea-fauna-detection_30_sep_2022/data/unsupervised_outlier_detection/dive_030/parent_images/SO268-1_030-1_OFOS-03_20190307_114953.JPG	SO268-1_030-1_OFOS-03_20190307_114953#2
SO268-1_030-1_OFOS-03_20190307_083650	7	Ophioroid	0.50336814	992.8505611	362.3336685	1046.611805	399.0949488	dive_030	3/7/2019 8:36	11.926038	-117.0371251	Seafloor B	German	/home/mbani/mardata/project-repos/deepsea-fauna-detection_30_sep_2022/data/unsupervised_outlier_detection/dive_030/parent_images/SO268-1_030-1_OFOS-03_20190307_083650.JPG	SO268-1_030-1_OFOS-03_20190307_083650#1
SO268-1_030-1_OFOS-03_20190307_055759	7	Ophioroid	0.6393616	415.3255606	1614.722471	494.6961689	1674.054537	dive_030	3/7/2019 5:57	11.9142031	-117.0185515	Seafloor B	German	/home/mbani/mardata/project-repos/deepsea-fauna-detection_30_sep_2022/data/unsupervised_outlier_detection/dive_030/parent_images/SO268-1_030-1_OFOS-03_20190307_055759.JPG	SO268-1_030-1_OFOS-03_20190307_055759#1
SO268-1_030-1_OFOS-03_20190307_055132	7	Ophioroid	0.9999933	796.5576172	1231.115627	859.069128	1282.310958	dive_030	3/7/2019 5:51	11.9137957	-117.0178664	Seafloor B	German	/home/mbani/mardata/project-repos/deepsea-fauna-detection_30_sep_2022/data/unsupervised_outlier_detection/dive_030/parent_images/SO268-1_030-1_OFOS-03_20190307_055132.JPG	SO268-1_030-1_OFOS-03_20190307_055132#1
SO268-1_030-1_OFOS-03_20190307_142310	11	Xenophyophore	0.63428897	556.8177509	1252.886553	585.8704853	1282.469974	dive_030	3/7/2019 14:23	11.9438962	-117.0142651	Seafloor B	German	/home/mbani/mardata/project-repos/deepsea-fauna-detection_30_sep_2022/data/unsupervised_outlier_detection/dive_030/parent_images/SO268-1_030-1_OFOS-03_20190307_142310.JPG	SO268-1_030-1_OFOS-03_20190307_142310#1
SO268-1_030-1_OFOS-03_20190307_102334	7	Ophioroid	0.99999714	783.9409733	831.0555696	855.2350616	884.7292614	dive_030	3/7/2019 10:23	11.9311689	-117.0372262	Seafloor B	German	/home/mbani/mardata/project-repos/deepsea-fauna-detection_30_sep_2022/data/unsupervised_outlier_detection/dive_030/parent_images/SO268-1_030-1_OFOS-03_20190307_102334.JPG	SO268-1_030-1_OFOS-03_20190307_102334#1
SO268-1_030-1_OFOS-03_20190307_111052	7	Ophioroid	0.99563545	447.0304918	770.7294059	516.4197302	828.466959	dive_030	3/7/2019 11:10	11.9311946	-117.0312955	Seafloor B	German	/home/mbani/mardata/project-repos/deepsea-fauna-detection_30_sep_2022/data/unsupervised_outlier_detection/dive_030/parent_images/SO268-1_030-1_OFOS-03_20190307_111052.JPG	SO268-1_030-1_OFOS-03_20190307_111052#1
SO268-1_030-1_OFOS-03_20190307_121505	7	Ophioroid	0.999992	92.87403822	602.145524	151.789856	654.9993038	dive_030	3/7/2019 12:15	11.9314383	-117.0225227	Seafloor B	German	/home/mbani/mardata/project-repos/deepsea-fauna-detection_30_sep_2022/data/unsupervised_outlier_detection/dive_030/parent_images/SO268-1_030-1_OFOS-03_20190307_121505.JPG	SO268-1_030-1_OFOS-03_20190307_121505#1
SO268-1_030-1_OFOS-03_20190307_052159	7	Ophioroid	0.88624024	285.9127855	265.5171919	334.4248104	303.4886885	dive_030	3/7/2019 5:21	11.9117476	-117.0145953	Seafloor B	German	/home/mbani/mardata/project-repos/deepsea-fauna-detection_30_sep_2022/data/unsupervised_outlier_detection/dive_030/parent_images/SO268-1_030-1_OFOS-03_20190307_052159.JPG	SO268-1_030-1_OFOS-03_20190307_052159#1
SO268-1_030-1_OFOS-03_20190307_140255	1	Anemone	0.99999917	23.951222	1232.558885	53.82171333	1254.13094	dive_030	3/7/2019 14:02	11.9411683	-117.0146217	Seafloor B	German	/home/mbani/mardata/project-repos/deepsea-fauna-detection_30_sep_2022/data/unsupervised_outlier_detection/dive_030/parent_images/SO268-1_030-1_OFOS-03_20190307_140255.JPG	SO268-1_030-1_OFOS-03_20190307_140255#1
SO268-1_030-1_OFOS-03_20190307_140255	3	Fish	0.99999607	1036.71999	1197.052431	1119.991455	1395.127158	dive_030	3/7/2019 14:02	11.9411683	-117.0146217	Seafloor B	German	/home/mbani/mardata/project-repos/deepsea-fauna-detection_30_sep_2022/data/unsupervised_outlier_detection/dive_030/parent_images/SO268-1_030-1_OFOS-03_20190307_140255.JPG	SO268-1_030-1_OFOS-03_20190307_140255#2
SO268-1_030-1_OFOS-03_20190307_140255	11	Xenophyophore	0.9999912	870.7816124	1302.978687	915.3391075	1360.632477	dive_030	3/7/2019 14:02	11.9411683	-117.0146217	Seafloor B	German	/home/mbani/mardata/project-repos/deepsea-fauna-detection_30_sep_2022/data/unsupervised_outlier_detection/dive_030/parent_images/SO268-1_030-1_OFOS-03_20190307_140255.JPG	SO268-1_030-1_OFOS-03_20190307_140255#3
SO268-1_030-1_OFOS-03_20190307_140255	2	Coral	0.99987864	939.568367	1590.272913	979.3646049	1624.743361	dive_030	3/7/2019 14:02	11.9411683	-117.0146217	Seafloor B	German	/home/mbani/mardata/project-repos/deepsea-fauna-detection_30_sep_2022/data/unsupervised_outlier_detection/dive_030/parent_images/SO268-1_030-1_OFOS-03_20190307_140255.JPG	SO268-1_030-1_OFOS-03_20190307_140255#4
SO268-1_030-1_OFOS-03_20190307_134043	10	Sponge	0.9999945	455.6369638	766.6646433	520.8452654	826.5811515	dive_030	3/7/2019 13:40	11.9381696	-117.0150841	Seafloor B	German	/home/mbani/mardata/project-repos/deepsea-fauna-detection_30_sep_2022/data/unsupervised_outlier_detection/dive_030/parent_images/SO268-1_030-1_OFOS-03_20190307_134043.JPG	SO268-1_030-1_OFOS-03_20190307_134043#1
SO268-1_030-1_OFOS-03_20190307_134043	7	Ophioroid	0.9999398	4.632131532	1225.527649	47.20473528	1279.0975	dive_030	3/7/2019 13:40	11.9381696	-117.0150841	Seafloor B	German	/home/mbani/mardata/project-repos/deepsea-fauna-detection_30_sep_2022/data/unsupervised_outlier_detection/dive_030/parent_images/SO268-1_030-1_OFOS-03_20190307_134043.JPG	SO268-1_030-1_OFOS-03_20190307_134043#2
SO268-1_030-1_OFOS-03_20190307_134043	11	Xenophyophore	0.99951196	207.7952433	765.8427286	246.8705535	816.443553	dive_030	3/7/2019 13:40	11.9381696	-117.0150841	Seafloor B	German	/home/mbani/mardata/project-repos/deepsea-fauna-detection_30_sep_2022/data/unsupervised_outlier_detection/dive_030/parent_images/SO268-1_030-1_OFOS-03_20190307_134043.JPG	SO268-1_030-1_OFOS-03_20190307_134043#3
SO268-1_030-1_OFOS-03_20190307_151737	10	Sponge	0.98309326	583.2433224	1505.450377	605.16572	1528.47971	dive_030	3/7/2019 15:17	11.9513579	-117.0132657	Seafloor B	German	/home/mbani/mardata/project-repos/deepsea-fauna-detection_30_sep_2022/data/unsupervised_outlier_detection/dive_030/parent_images/SO268-1_030-1_OFOS-03_20190307_151737.JPG	SO268-1_030-1_OFOS-03_20190307_151737#1
SO268-1_030-1_OFOS-03_20190307_151737	1	Anemone	0.92390823	1052.123413	1087.864552	1087.446384	1127.632084	dive_030	3/7/2019 15:17	11.9513579	-117.0132657	Seafloor B	German	/home/mbani/mardata/project-repos/deepsea-fauna-detection_30_sep_2022/data/unsupervised_outlier_detection/dive_030/parent_images/SO268-1_030-1_OFOS-03_20190307_151737.JPG	SO268-1_030-1_OFOS-03_20190307_151737#2
SO268-1_030-1_OFOS-03_20190307_151737	10	Sponge	0.43233663	1051.660986	1087.360368	1088.062353	1126.958771	dive_030	3/7/2019 15:17	11.9513579	-117.0132657	Seafloor B	German	/home/mbani/mardata/project-repos/deepsea-fauna-detection_30_sep_2022/data/unsupervised_outlier_detection/dive_030/parent_images/SO268-1_030-1_OFOS-03_20190307_151737.JPG	SO268-1_030-1_OFOS-03_20190307_151737#3
SO268-1_030-1_OFOS-03_20190307_115842	7	Ophioroid	0.99999666	831.8763161	657.948103	893.9458942	725.0909114	dive_030	3/7/2019 11:58	11.9313523	-117.0248005	Seafloor B	German	/home/mbani/mardata/project-repos/deepsea-fauna-detection_30_sep_2022/data/unsupervised_outlier_detection/dive_030/parent_images/SO268-1_030-1_OFOS-03_20190307_115842.JPG	SO268-1_030-1_OFOS-03_20190307_115842#1
SO268-1_030-1_OFOS-03_20190307_074617	7	Ophioroid	0.9999933	1049.634171	750.8972597	1091.461296	793.8746452	dive_030	3/7/2019 7:46	11.9222552	-117.0311284	Seafloor B	German	/home/mbani/mardata/project-repos/deepsea-fauna-detection_30_sep_2022/data/unsupervised_outlier_detection/dive_030/parent_images/SO268-1_030-1_OFOS-03_20190307_074617.JPG	SO268-1_030-1_OFOS-03_20190307_074617#1
SO268-1_030-1_OFOS-03_20190307_112226	8	Sea Urchin	0.9606488	203.1316185	411.8694985	248.3929682	453.6608505	dive_030	3/7/2019 11:22	11.9312127	-117.0297921	Seafloor B	German	/home/mbani/mardata/project-repos/deepsea-fauna-detection_30_sep_2022/data/unsupervised_outlier_detection/dive_030/parent_images/SO268-1_030-1_OFOS-03_20190307_112226.JPG	SO268-1_030-1_OFOS-03_20190307_112226#1
SO268-1_030-1_OFOS-03_20190307_065226	7	Ophioroid	0.9999875	1035.488653	438.809309	1090.626831	487.2690797	dive_030	3/7/2019 6:52	11.9182344	-117.0248089	Seafloor B	German	/home/mbani/mardata/project-repos/deepsea-fauna-detection_30_sep_2022/data/unsupervised_outlier_detection/dive_030/parent_images/SO268-1_030-1_OFOS-03_20190307_065226.JPG	SO268-1_030-1_OFOS-03_20190307_065226#1
SO268-1_030-1_OFOS-03_20190307_160013	1	Anemone	0.8248924	1093.576765	663.6406732	1116.009922	692.7807927	dive_030	3/7/2019 16:00	11.9571294	-117.0125155	Seafloor C	German	/home/mbani/mardata/project-repos/deepsea-fauna-detection_30_sep_2022/data/unsupervised_outlier_detection/dive_030/parent_images/SO268-1_030-1_OFOS-03_20190307_160013.JPG	SO268-1_030-1_OFOS-03_20190307_160013#1
SO268-1_030-1_OFOS-03_20190307_133743	10	Sponge	0.998026	922.5792599	106.2196541	1009.641132	190.7902104	dive_030	3/7/2019 13:37	11.9377602	-117.015123	Seafloor A	German	/home/mbani/mardata/project-repos/deepsea-fauna-detection_30_sep_2022/data/unsupervised_outlier_detection/dive_030/parent_images/SO268-1_030-1_OFOS-03_20190307_133743.JPG	SO268-1_030-1_OFOS-03_20190307_133743#1
SO268-1_030-1_OFOS-03_20190307_070838	7	Ophioroid	0.9999958	477.6598978	920.1057386	565.7641506	1002.940078	dive_030	3/7/2019 7:08	11.9194281	-117.0266965	Seafloor B	German	/home/mbani/mardata/project-repos/deepsea-fauna-detection_30_sep_2022/data/unsupervised_outlier_detection/dive_030/parent_images/SO268-1_030-1_OFOS-03_20190307_070838.JPG	SO268-1_030-1_OFOS-03_20190307_070838#1
SO268-1_030-1_OFOS-03_20190307_114541	7	Ophioroid	0.99997866	289.7983551	876.4295053	373.9101601	944.0539169	dive_030	3/7/2019 11:45	11.9313952	-117.0266674	Seafloor B	German	/home/mbani/mardata/project-repos/deepsea-fauna-detection_30_sep_2022/data/unsupervised_outlier_detection/dive_030/parent_images/SO268-1_030-1_OFOS-03_20190307_114541.JPG	SO268-1_030-1_OFOS-03_20190307_114541#1
SO268-1_030-1_OFOS-03_20190307_101241	7	Ophioroid	0.99999523	278.306303	992.2807217	329.7051096	1047.004037	dive_030	3/7/2019 10:12	11.9311408	-117.0384697	Seafloor B	German	/home/mbani/mardata/project-repos/deepsea-fauna-detection_30_sep_2022/data/unsupervised_outlier_detection/dive_030/parent_images/SO268-1_030-1_OFOS-03_20190307_101241.JPG	SO268-1_030-1_OFOS-03_20190307_101241#1
SO268-1_030-1_OFOS-03_20190307_101241	7	Ophioroid	0.99998045	274.1365147	830.3141141	336.8036699	894.4018793	dive_030	3/7/2019 10:12	11.9311408	-117.0384697	Seafloor B	German	/home/mbani/mardata/project-repos/deepsea-fauna-detection_30_sep_2022/data/unsupervised_outlier_detection/dive_030/parent_images/SO268-1_030-1_OFOS-03_20190307_101241.JPG	SO268-1_030-1_OFOS-03_20190307_101241#2
SO268-1_030-1_OFOS-03_20190307_101241	10	Sponge	0.9998703	135.7912004	1089.63325	168.7588525	1113.756766	dive_030	3/7/2019 10:12	11.9311408	-117.0384697	Seafloor B	German	/home/mbani/mardata/project-repos/deepsea-fauna-detection_30_sep_2022/data/unsupervised_outlier_detection/dive_030/parent_images/SO268-1_030-1_OFOS-03_20190307_101241.JPG	SO268-1_030-1_OFOS-03_20190307_101241#3
SO268-1_030-1_OFOS-03_20190307_101241	7	Ophioroid	0.9940321	881.604023	1058.396187	937.2070313	1101.684995	dive_030	3/7/2019 10:12	11.9311408	-117.0384697	Seafloor B	German	/home/mbani/mardata/project-repos/deepsea-fauna-detection_30_sep_2022/data/unsupervised_outlier_detection/dive_030/parent_images/SO268-1_030-1_OFOS-03_20190307_101241.JPG	SO268-1_030-1_OFOS-03_20190307_101241#4
SO268-1_030-1_OFOS-03_20190307_124907	7	Ophioroid	0.9999808	361.0863018	656.8110108	415.4346418	719.0655398	dive_030	3/7/2019 12:49	11.9321028	-117.0177673	Seafloor B	German	/home/mbani/mardata/project-repos/deepsea-fauna-detection_30_sep_2022/data/unsupervised_outlier_detection/dive_030/parent_images/SO268-1_030-1_OFOS-03_20190307_124907.JPG	SO268-1_030-1_OFOS-03_20190307_124907#1
SO268-1_030-1_OFOS-03_20190307_072011	10	Sponge	0.9999981	638.0534554	1258.424563	660.9491062	1283.251534	dive_030	3/7/2019 7:20	11.920307	-117.0280649	Seafloor B	German	/home/mbani/mardata/project-repos/deepsea-fauna-detection_30_sep_2022/data/unsupervised_outlier_detection/dive_030/parent_images/SO268-1_030-1_OFOS-03_20190307_072011.JPG	SO268-1_030-1_OFOS-03_20190307_072011#1
SO268-1_030-1_OFOS-03_20190307_072011	7	Ophioroid	0.99999654	619.8035717	831.804235	791.4539623	978.7547779	dive_030	3/7/2019 7:20	11.920307	-117.0280649	Seafloor B	German	/home/mbani/mardata/project-repos/deepsea-fauna-detection_30_sep_2022/data/unsupervised_outlier_detection/dive_030/parent_images/SO268-1_030-1_OFOS-03_20190307_072011.JPG	SO268-1_030-1_OFOS-03_20190307_072011#2
SO268-1_030-1_OFOS-03_20190307_072011	7	Ophioroid	0.9999883	803.7778091	1541.751509	864.364109	1619.712739	dive_030	3/7/2019 7:20	11.920307	-117.0280649	Seafloor B	German	/home/mbani/mardata/project-repos/deepsea-fauna-detection_30_sep_2022/data/unsupervised_outlier_detection/dive_030/parent_images/SO268-1_030-1_OFOS-03_20190307_072011.JPG	SO268-1_030-1_OFOS-03_20190307_072011#3
SO268-1_030-1_OFOS-03_20190307_110520	7	Ophioroid	0.9999809	769.7594738	1161.384358	818.3985043	1206.581554	dive_030	3/7/2019 11:05	11.9312118	-117.0320357	Seafloor B	German	/home/mbani/mardata/project-repos/deepsea-fauna-detection_30_sep_2022/data/unsupervised_outlier_detection/dive_030/parent_images/SO268-1_030-1_OFOS-03_20190307_110520.JPG	SO268-1_030-1_OFOS-03_20190307_110520#1
SO268-1_030-1_OFOS-03_20190307_110520	4	Gastropod	0.99948454	122.1774209	629.1616631	156.0030365	660.4963589	dive_030	3/7/2019 11:05	11.9312118	-117.0320357	Seafloor B	German	/home/mbani/mardata/project-repos/deepsea-fauna-detection_30_sep_2022/data/unsupervised_outlier_detection/dive_030/parent_images/SO268-1_030-1_OFOS-03_20190307_110520.JPG	SO268-1_030-1_OFOS-03_20190307_110520#2
SO268-1_030-1_OFOS-03_20190307_120717	7	Ophioroid	0.9999906	548.8093901	1052.047777	629.6957207	1110.55923	dive_030	3/7/2019 12:07	11.9314092	-117.0235912	Seafloor B	German	/home/mbani/mardata/project-repos/deepsea-fauna-detection_30_sep_2022/data/unsupervised_outlier_detection/dive_030/parent_images/SO268-1_030-1_OFOS-03_20190307_120717.JPG	SO268-1_030-1_OFOS-03_20190307_120717#1
SO268-1_030-1_OFOS-03_20190307_132901	7	Ophioroid	0.99999607	805.3699017	1199.384794	861.4506912	1261.333008	dive_030	3/7/2019 13:29	11.9366061	-117.0153571	Seafloor B	German	/home/mbani/mardata/project-repos/deepsea-fauna-detection_30_sep_2022/data/unsupervised_outlier_detection/dive_030/parent_images/SO268-1_030-1_OFOS-03_20190307_132901.JPG	SO268-1_030-1_OFOS-03_20190307_132901#1
SO268-1_030-1_OFOS-03_20190307_134558	4	Gastropod	0.78686076	510.9817219	1129.13332	537.4572277	1153.025422	dive_030	3/7/2019 13:45	11.9388746	-117.014951	Seafloor B	German	/home/mbani/mardata/project-repos/deepsea-fauna-detection_30_sep_2022/data/unsupervised_outlier_detection/dive_030/parent_images/SO268-1_030-1_OFOS-03_20190307_134558.JPG	SO268-1_030-1_OFOS-03_20190307_134558#1
SO268-1_030-1_OFOS-03_20190307_090323	7	Ophioroid	0.99998367	856.3848877	241.3383508	896.5293312	275.2276611	dive_030	3/7/2019 9:03	11.9280274	-117.0403661	Seafloor B	German	/home/mbani/mardata/project-repos/deepsea-fauna-detection_30_sep_2022/data/unsupervised_outlier_detection/dive_030/parent_images/SO268-1_030-1_OFOS-03_20190307_090323.JPG	SO268-1_030-1_OFOS-03_20190307_090323#1
SO268-1_030-1_OFOS-03_20190307_090323	11	Xenophyophore	0.99993455	567.7963066	418.9716303	604.0542793	457.0898008	dive_030	3/7/2019 9:03	11.9280274	-117.0403661	Seafloor B	German	/home/mbani/mardata/project-repos/deepsea-fauna-detection_30_sep_2022/data/unsupervised_outlier_detection/dive_030/parent_images/SO268-1_030-1_OFOS-03_20190307_090323.JPG	SO268-1_030-1_OFOS-03_20190307_090323#2
SO268-1_030-1_OFOS-03_20190307_090323	11	Xenophyophore	0.99601305	719.4127274	489.581666	753.8819408	519.3711662	dive_030	3/7/2019 9:03	11.9280274	-117.0403661	Seafloor B	German	/home/mbani/mardata/project-repos/deepsea-fauna-detection_30_sep_2022/data/unsupervised_outlier_detection/dive_030/parent_images/SO268-1_030-1_OFOS-03_20190307_090323.JPG	SO268-1_030-1_OFOS-03_20190307_090323#3
SO268-1_030-1_OFOS-03_20190307_082114	7	Ophioroid	0.99999356	193.8741803	1035.4743	247.1623826	1083.388882	dive_030	3/7/2019 8:21	11.9248521	-117.0352512	Seafloor B	German	/home/mbani/mardata/project-repos/deepsea-fauna-detection_30_sep_2022/data/unsupervised_outlier_detection/dive_030/parent_images/SO268-1_030-1_OFOS-03_20190307_082114.JPG	SO268-1_030-1_OFOS-03_20190307_082114#1
SO268-1_030-1_OFOS-03_20190307_082114	7	Ophioroid	0.9999776	5.856065899	982.3068953	45.97107053	1018.976827	dive_030	3/7/2019 8:21	11.9248521	-117.0352512	Seafloor B	German	/home/mbani/mardata/project-repos/deepsea-fauna-detection_30_sep_2022/data/unsupervised_outlier_detection/dive_030/parent_images/SO268-1_030-1_OFOS-03_20190307_082114.JPG	SO268-1_030-1_OFOS-03_20190307_082114#2
SO268-1_030-1_OFOS-03_20190307_113631	10	Sponge	0.99597436	656.1728287	1170.286832	678.087883	1191.527538	dive_030	3/7/2019 11:36	11.9313092	-117.0278602	Seafloor B	German	/home/mbani/mardata/project-repos/deepsea-fauna-detection_30_sep_2022/data/unsupervised_outlier_detection/dive_030/parent_images/SO268-1_030-1_OFOS-03_20190307_113631.JPG	SO268-1_030-1_OFOS-03_20190307_113631#1
SO268-1_030-1_OFOS-03_20190307_055750	7	Ophioroid	0.42038214	914.0691853	1370.241709	954.0984726	1416.608491	dive_030	3/7/2019 5:57	11.9141916	-117.0185303	Seafloor B	German	/home/mbani/mardata/project-repos/deepsea-fauna-detection_30_sep_2022/data/unsupervised_outlier_detection/dive_030/parent_images/SO268-1_030-1_OFOS-03_20190307_055750.JPG	SO268-1_030-1_OFOS-03_20190307_055750#1
SO268-1_030-1_OFOS-03_20190307_132525	7	Ophioroid	0.99999475	986.3532162	1578.927627	1080.481071	1674.140553	dive_030	3/7/2019 13:25	11.9361383	-117.0154759	Seafloor B	German	/home/mbani/mardata/project-repos/deepsea-fauna-detection_30_sep_2022/data/unsupervised_outlier_detection/dive_030/parent_images/SO268-1_030-1_OFOS-03_20190307_132525.JPG	SO268-1_030-1_OFOS-03_20190307_132525#1
SO268-1_030-1_OFOS-03_20190307_132525	4	Gastropod	0.99992	985.223484	984.6042109	1010.093746	1002.963209	dive_030	3/7/2019 13:25	11.9361383	-117.0154759	Seafloor B	German	/home/mbani/mardata/project-repos/deepsea-fauna-detection_30_sep_2022/data/unsupervised_outlier_detection/dive_030/parent_images/SO268-1_030-1_OFOS-03_20190307_132525.JPG	SO268-1_030-1_OFOS-03_20190307_132525#2
SO268-1_030-1_OFOS-03_20190307_132525	11	Xenophyophore	0.9362724	551.5556145	393.5080969	588.5346317	435.763979	dive_030	3/7/2019 13:25	11.9361383	-117.0154759	Seafloor B	German	/home/mbani/mardata/project-repos/deepsea-fauna-detection_30_sep_2022/data/unsupervised_outlier_detection/dive_030/parent_images/SO268-1_030-1_OFOS-03_20190307_132525.JPG	SO268-1_030-1_OFOS-03_20190307_132525#3
SO268-1_030-1_OFOS-03_20190307_145131	8	Sea Urchin	0.9999633	306.7344236	915.437808	341.1971617	949.725008	dive_030	3/7/2019 14:51	11.9478552	-117.0137074	Seafloor B	German	/home/mbani/mardata/project-repos/deepsea-fauna-detection_30_sep_2022/data/unsupervised_outlier_detection/dive_030/parent_images/SO268-1_030-1_OFOS-03_20190307_145131.JPG	SO268-1_030-1_OFOS-03_20190307_145131#1
SO268-1_030-1_OFOS-03_20190307_145131	4	Gastropod	0.4653619	252.8444886	1142.124839	283.5106277	1166.973939	dive_030	3/7/2019 14:51	11.9478552	-117.0137074	Seafloor B	German	/home/mbani/mardata/project-repos/deepsea-fauna-detection_30_sep_2022/data/unsupervised_outlier_detection/dive_030/parent_images/SO268-1_030-1_OFOS-03_20190307_145131.JPG	SO268-1_030-1_OFOS-03_20190307_145131#2
SO268-1_030-1_OFOS-03_20190307_074541	10	Sponge	0.99976593	668.4775162	151.3289434	691.7016792	172.1305418	dive_030	3/7/2019 7:45	11.9221976	-117.0310572	Seafloor B	German	/home/mbani/mardata/project-repos/deepsea-fauna-detection_30_sep_2022/data/unsupervised_outlier_detection/dive_030/parent_images/SO268-1_030-1_OFOS-03_20190307_074541.JPG	SO268-1_030-1_OFOS-03_20190307_074541#1
SO268-1_030-1_OFOS-03_20190307_074541	2	Coral	0.93915683	35.06530941	430.9581113	90.73889256	480.3046346	dive_030	3/7/2019 7:45	11.9221976	-117.0310572	Seafloor B	German	/home/mbani/mardata/project-repos/deepsea-fauna-detection_30_sep_2022/data/unsupervised_outlier_detection/dive_030/parent_images/SO268-1_030-1_OFOS-03_20190307_074541.JPG	SO268-1_030-1_OFOS-03_20190307_074541#2
SO268-1_030-1_OFOS-03_20190307_074841	7	Ophioroid	0.99999595	269.4056487	620.8238554	385.9932137	732.4933004	dive_030	3/7/2019 7:48	11.9224646	-117.0314142	Seafloor B	German	/home/mbani/mardata/project-repos/deepsea-fauna-detection_30_sep_2022/data/unsupervised_outlier_detection/dive_030/parent_images/SO268-1_030-1_OFOS-03_20190307_074841.JPG	SO268-1_030-1_OFOS-03_20190307_074841#1
SO268-1_030-1_OFOS-03_20190307_104841	4	Gastropod	0.99722916	444.4862413	801.6968536	472.3893166	825.1557183	dive_030	3/7/2019 10:48	11.9311715	-117.0341756	Seafloor B	German	/home/mbani/mardata/project-repos/deepsea-fauna-detection_30_sep_2022/data/unsupervised_outlier_detection/dive_030/parent_images/SO268-1_030-1_OFOS-03_20190307_104841.JPG	SO268-1_030-1_OFOS-03_20190307_104841#1
SO268-1_030-1_OFOS-03_20190307_104008	10	Sponge	0.9999925	137.3726034	654.585042	159.8237514	673.6785364	dive_030	3/7/2019 10:40	11.9311318	-117.0352535	Seafloor B	German	/home/mbani/mardata/project-repos/deepsea-fauna-detection_30_sep_2022/data/unsupervised_outlier_detection/dive_030/parent_images/SO268-1_030-1_OFOS-03_20190307_104008.JPG	SO268-1_030-1_OFOS-03_20190307_104008#1
SO268-1_030-1_OFOS-03_20190307_104008	7	Ophioroid	0.99999213	995.3500843	1270.434351	1059.715109	1324.499073	dive_030	3/7/2019 10:40	11.9311318	-117.0352535	Seafloor B	German	/home/mbani/mardata/project-repos/deepsea-fauna-detection_30_sep_2022/data/unsupervised_outlier_detection/dive_030/parent_images/SO268-1_030-1_OFOS-03_20190307_104008.JPG	SO268-1_030-1_OFOS-03_20190307_104008#2
SO268-1_030-1_OFOS-03_20190307_104008	7	Ophioroid	0.9999871	87.35754848	989.732666	132.0690441	1031.176572	dive_030	3/7/2019 10:40	11.9311318	-117.0352535	Seafloor B	German	/home/mbani/mardata/project-repos/deepsea-fauna-detection_30_sep_2022/data/unsupervised_outlier_detection/dive_030/parent_images/SO268-1_030-1_OFOS-03_20190307_104008.JPG	SO268-1_030-1_OFOS-03_20190307_104008#3
SO268-1_030-1_OFOS-03_20190307_070659	7	Ophioroid	0.9999975	101.2970948	1406.013222	181.2737083	1470.805492	dive_030	3/7/2019 7:06	11.919298	-117.0265076	Seafloor B	German	/home/mbani/mardata/project-repos/deepsea-fauna-detection_30_sep_2022/data/unsupervised_outlier_detection/dive_030/parent_images/SO268-1_030-1_OFOS-03_20190307_070659.JPG	SO268-1_030-1_OFOS-03_20190307_070659#1
SO268-1_030-1_OFOS-03_20190307_085808	11	Xenophyophore	0.9999379	551.7016125	1066.92976	580.5488682	1097.140131	dive_030	3/7/2019 8:58	11.9276327	-117.0397482	Seafloor B	German	/home/mbani/mardata/project-repos/deepsea-fauna-detection_30_sep_2022/data/unsupervised_outlier_detection/dive_030/parent_images/SO268-1_030-1_OFOS-03_20190307_085808.JPG	SO268-1_030-1_OFOS-03_20190307_085808#1
SO268-1_030-1_OFOS-03_20190307_041120	8	Sea Urchin	0.9999348	293.0826426	859.6801901	336.7090416	900.4415703	dive_030	3/7/2019 4:11	11.9082139	-117.0087272	Seafloor B	German	/home/mbani/mardata/project-repos/deepsea-fauna-detection_30_sep_2022/data/unsupervised_outlier_detection/dive_030/parent_images/SO268-1_030-1_OFOS-03_20190307_041120.JPG	SO268-1_030-1_OFOS-03_20190307_041120#1
SO268-1_030-1_OFOS-03_20190307_082132	10	Sponge	0.6355776	79.15302157	1483.330579	98.29532385	1504.856472	dive_030	3/7/2019 8:21	11.9248662	-117.0352749	Seafloor B	German	/home/mbani/mardata/project-repos/deepsea-fauna-detection_30_sep_2022/data/unsupervised_outlier_detection/dive_030/parent_images/SO268-1_030-1_OFOS-03_20190307_082132.JPG	SO268-1_030-1_OFOS-03_20190307_082132#1
SO268-1_030-1_OFOS-03_20190307_090941	7	Ophioroid	0.9999958	97.70098448	523.5265017	163.9769006	584.8209286	dive_030	3/7/2019 9:09	11.9284948	-117.0411612	Seafloor B	German	/home/mbani/mardata/project-repos/deepsea-fauna-detection_30_sep_2022/data/unsupervised_outlier_detection/dive_030/parent_images/SO268-1_030-1_OFOS-03_20190307_090941.JPG	SO268-1_030-1_OFOS-03_20190307_090941#1
SO268-1_030-1_OFOS-03_20190307_054653	7	Ophioroid	0.99999833	374.6574068	641.9449496	433.5807514	701.4116478	dive_030	3/7/2019 5:46	11.9134461	-117.0172893	Seafloor B	German	/home/mbani/mardata/project-repos/deepsea-fauna-detection_30_sep_2022/data/unsupervised_outlier_detection/dive_030/parent_images/SO268-1_030-1_OFOS-03_20190307_054653.JPG	SO268-1_030-1_OFOS-03_20190307_054653#1
SO268-1_030-1_OFOS-03_20190307_063950	7	Ophioroid	0.9999876	725.9735584	1258.633747	778.8176918	1310.931773	dive_030	3/7/2019 6:39	11.9172467	-117.0233317	Seafloor B	German	/home/mbani/mardata/project-repos/deepsea-fauna-detection_30_sep_2022/data/unsupervised_outlier_detection/dive_030/parent_images/SO268-1_030-1_OFOS-03_20190307_063950.JPG	SO268-1_030-1_OFOS-03_20190307_063950#1
SO268-1_030-1_OFOS-03_20190307_063950	10	Sponge	0.9999622	333.793354	102.9477105	362.5017881	137.2182941	dive_030	3/7/2019 6:39	11.9172467	-117.0233317	Seafloor B	German	/home/mbani/mardata/project-repos/deepsea-fauna-detection_30_sep_2022/data/unsupervised_outlier_detection/dive_030/parent_images/SO268-1_030-1_OFOS-03_20190307_063950.JPG	SO268-1_030-1_OFOS-03_20190307_063950#2
SO268-1_030-1_OFOS-03_20190307_124607	7	Ophioroid	0.9999933	11.92974463	462.9837441	62.53709137	504.675386	dive_030	3/7/2019 12:46	11.9318787	-117.0181208	Seafloor B	German	/home/mbani/mardata/project-repos/deepsea-fauna-detection_30_sep_2022/data/unsupervised_outlier_detection/dive_030/parent_images/SO268-1_030-1_OFOS-03_20190307_124607.JPG	SO268-1_030-1_OFOS-03_20190307_124607#1
SO268-1_030-1_OFOS-03_20190307_124607	7	Ophioroid	0.9999932	202.4198699	1089.13888	249.5182776	1129.355621	dive_030	3/7/2019 12:46	11.9318787	-117.0181208	Seafloor B	German	/home/mbani/mardata/project-repos/deepsea-fauna-detection_30_sep_2022/data/unsupervised_outlier_detection/dive_030/parent_images/SO268-1_030-1_OFOS-03_20190307_124607.JPG	SO268-1_030-1_OFOS-03_20190307_124607#2
SO268-1_030-1_OFOS-03_20190307_124607	4	Gastropod	0.99998415	293.4908628	1113.391171	317.0506477	1134.276195	dive_030	3/7/2019 12:46	11.9318787	-117.0181208	Seafloor B	German	/home/mbani/mardata/project-repos/deepsea-fauna-detection_30_sep_2022/data/unsupervised_outlier_detection/dive_030/parent_images/SO268-1_030-1_OFOS-03_20190307_124607.JPG	SO268-1_030-1_OFOS-03_20190307_124607#3
SO268-1_030-1_OFOS-03_20190307_154325	1	Anemone	0.7378178	1003.771238	1101.643839	1025.457983	1120.684361	dive_030	3/7/2019 15:43	11.9548417	-117.0128247	Seafloor B	German	/home/mbani/mardata/project-repos/deepsea-fauna-detection_30_sep_2022/data/unsupervised_outlier_detection/dive_030/parent_images/SO268-1_030-1_OFOS-03_20190307_154325.JPG	SO268-1_030-1_OFOS-03_20190307_154325#1
SO268-1_030-1_OFOS-03_20190307_154325	10	Sponge	0.36948618	1004.045811	1102.378535	1025.315657	1120.057511	dive_030	3/7/2019 15:43	11.9548417	-117.0128247	Seafloor B	German	/home/mbani/mardata/project-repos/deepsea-fauna-detection_30_sep_2022/data/unsupervised_outlier_detection/dive_030/parent_images/SO268-1_030-1_OFOS-03_20190307_154325.JPG	SO268-1_030-1_OFOS-03_20190307_154325#2
SO268-1_030-1_OFOS-03_20190307_152731	7	Ophioroid	0.999997	1042.954845	494.6546459	1113.734636	568.2805967	dive_030	3/7/2019 15:27	11.9526814	-117.0131164	Seafloor B	German	/home/mbani/mardata/project-repos/deepsea-fauna-detection_30_sep_2022/data/unsupervised_outlier_detection/dive_030/parent_images/SO268-1_030-1_OFOS-03_20190307_152731.JPG	SO268-1_030-1_OFOS-03_20190307_152731#1
SO268-1_030-1_OFOS-03_20190307_152731	5	Holothuria	0.99995327	901.2034035	1235.498071	1013.660517	1301.127777	dive_030	3/7/2019 15:27	11.9526814	-117.0131164	Seafloor B	German	/home/mbani/mardata/project-repos/deepsea-fauna-detection_30_sep_2022/data/unsupervised_outlier_detection/dive_030/parent_images/SO268-1_030-1_OFOS-03_20190307_152731.JPG	SO268-1_030-1_OFOS-03_20190307_152731#2
SO268-1_030-1_OFOS-03_20190307_091711	7	Ophioroid	0.9999918	373.1205225	436.6593432	438.8591766	492.8522015	dive_030	3/7/2019 9:17	11.9291506	-117.0419902	Seafloor B	German	/home/mbani/mardata/project-repos/deepsea-fauna-detection_30_sep_2022/data/unsupervised_outlier_detection/dive_030/parent_images/SO268-1_030-1_OFOS-03_20190307_091711.JPG	SO268-1_030-1_OFOS-03_20190307_091711#1
SO268-1_030-1_OFOS-03_20190307_091711	7	Ophioroid	0.9999912	24.8899889	853.0723286	75.82973123	899.9659252	dive_030	3/7/2019 9:17	11.9291506	-117.0419902	Seafloor B	German	/home/mbani/mardata/project-repos/deepsea-fauna-detection_30_sep_2022/data/unsupervised_outlier_detection/dive_030/parent_images/SO268-1_030-1_OFOS-03_20190307_091711.JPG	SO268-1_030-1_OFOS-03_20190307_091711#2
SO268-1_030-1_OFOS-03_20190307_152713	1	Anemone	0.9982357	741.9419479	606.5279675	760.9767628	625.1591849	dive_030	3/7/2019 15:27	11.9526323	-117.0131162	Seafloor B	German	/home/mbani/mardata/project-repos/deepsea-fauna-detection_30_sep_2022/data/unsupervised_outlier_detection/dive_030/parent_images/SO268-1_030-1_OFOS-03_20190307_152713.JPG	SO268-1_030-1_OFOS-03_20190307_152713#1
SO268-1_030-1_OFOS-03_20190307_115911	7	Ophioroid	0.99996996	699.174614	1334.179602	743.029356	1375.852919	dive_030	3/7/2019 11:59	11.9313787	-117.0247394	Seafloor B	German	/home/mbani/mardata/project-repos/deepsea-fauna-detection_30_sep_2022/data/unsupervised_outlier_detection/dive_030/parent_images/SO268-1_030-1_OFOS-03_20190307_115911.JPG	SO268-1_030-1_OFOS-03_20190307_115911#1
SO268-1_030-1_OFOS-03_20190307_152149	5	Holothuria	0.9997768	53.82773817	1141.920562	120.7908821	1205.957408	dive_030	3/7/2019 15:21	11.9519186	-117.0132012	Seafloor B	German	/home/mbani/mardata/project-repos/deepsea-fauna-detection_30_sep_2022/data/unsupervised_outlier_detection/dive_030/parent_images/SO268-1_030-1_OFOS-03_20190307_152149.JPG	SO268-1_030-1_OFOS-03_20190307_152149#1
SO268-1_030-1_OFOS-03_20190307_152149	4	Gastropod	0.994001	275.0070453	300.7032609	294.2176819	320.1162136	dive_030	3/7/2019 15:21	11.9519186	-117.0132012	Seafloor B	German	/home/mbani/mardata/project-repos/deepsea-fauna-detection_30_sep_2022/data/unsupervised_outlier_detection/dive_030/parent_images/SO268-1_030-1_OFOS-03_20190307_152149.JPG	SO268-1_030-1_OFOS-03_20190307_152149#2
SO268-1_030-1_OFOS-03_20190307_143510	4	Gastropod	0.9999615	739.2298031	837.236402	771.1178493	860.8658981	dive_030	3/7/2019 14:35	11.9455694	-117.0140327	Seafloor B	German	/home/mbani/mardata/project-repos/deepsea-fauna-detection_30_sep_2022/data/unsupervised_outlier_detection/dive_030/parent_images/SO268-1_030-1_OFOS-03_20190307_143510.JPG	SO268-1_030-1_OFOS-03_20190307_143510#1
SO268-1_030-1_OFOS-03_20190307_143510	7	Ophioroid	0.76999336	24.60742861	1050.251741	46.906389	1070.665526	dive_030	3/7/2019 14:35	11.9455694	-117.0140327	Seafloor B	German	/home/mbani/mardata/project-repos/deepsea-fauna-detection_30_sep_2022/data/unsupervised_outlier_detection/dive_030/parent_images/SO268-1_030-1_OFOS-03_20190307_143510.JPG	SO268-1_030-1_OFOS-03_20190307_143510#2
SO268-1_030-1_OFOS-03_20190307_055159	7	Ophioroid	0.99985397	499.5562267	740.3151083	555.0460815	782.9016638	dive_030	3/7/2019 5:51	11.9138272	-117.0179048	Seafloor B	German	/home/mbani/mardata/project-repos/deepsea-fauna-detection_30_sep_2022/data/unsupervised_outlier_detection/dive_030/parent_images/SO268-1_030-1_OFOS-03_20190307_055159.JPG	SO268-1_030-1_OFOS-03_20190307_055159#1
SO268-1_030-1_OFOS-03_20190307_145628	7	Ophioroid	0.99999285	426.4467096	193.7027854	484.4309139	237.9620969	dive_030	3/7/2019 14:56	11.9485124	-117.0136649	Seafloor B	German	/home/mbani/mardata/project-repos/deepsea-fauna-detection_30_sep_2022/data/unsupervised_outlier_detection/dive_030/parent_images/SO268-1_030-1_OFOS-03_20190307_145628.JPG	SO268-1_030-1_OFOS-03_20190307_145628#1
SO268-1_030-1_OFOS-03_20190307_145628	7	Ophioroid	0.9999889	215.0164032	1114.129472	270.713222	1168.153839	dive_030	3/7/2019 14:56	11.9485124	-117.0136649	Seafloor B	German	/home/mbani/mardata/project-repos/deepsea-fauna-detection_30_sep_2022/data/unsupervised_outlier_detection/dive_030/parent_images/SO268-1_030-1_OFOS-03_20190307_145628.JPG	SO268-1_030-1_OFOS-03_20190307_145628#2
SO268-1_030-1_OFOS-03_20190307_145628	11	Xenophyophore	0.9994547	860.9855938	1135.647254	897.5605297	1173.05789	dive_030	3/7/2019 14:56	11.9485124	-117.0136649	Seafloor B	German	/home/mbani/mardata/project-repos/deepsea-fauna-detection_30_sep_2022/data/unsupervised_outlier_detection/dive_030/parent_images/SO268-1_030-1_OFOS-03_20190307_145628.JPG	SO268-1_030-1_OFOS-03_20190307_145628#3
SO268-1_030-1_OFOS-03_20190307_134146	7	Ophioroid	0.99999833	168.4516859	927.4499989	304.022646	1039.164305	dive_030	3/7/2019 13:41	11.9382872	-117.0150676	Seafloor B	German	/home/mbani/mardata/project-repos/deepsea-fauna-detection_30_sep_2022/data/unsupervised_outlier_detection/dive_030/parent_images/SO268-1_030-1_OFOS-03_20190307_134146.JPG	SO268-1_030-1_OFOS-03_20190307_134146#1
SO268-1_030-1_OFOS-03_20190307_075705	10	Sponge	0.9955486	864.7476959	284.4323945	898.0167484	317.3847842	dive_030	3/7/2019 7:57	11.9230622	-117.0323511	Seafloor B	German	/home/mbani/mardata/project-repos/deepsea-fauna-detection_30_sep_2022/data/unsupervised_outlier_detection/dive_030/parent_images/SO268-1_030-1_OFOS-03_20190307_075705.JPG	SO268-1_030-1_OFOS-03_20190307_075705#1
SO268-1_030-1_OFOS-03_20190307_152422	1	Anemone	0.9999994	137.0896947	120.1305324	254.5430589	217.3056829	dive_030	3/7/2019 15:24	11.9522554	-117.01315	Seafloor B	German	/home/mbani/mardata/project-repos/deepsea-fauna-detection_30_sep_2022/data/unsupervised_outlier_detection/dive_030/parent_images/SO268-1_030-1_OFOS-03_20190307_152422.JPG	SO268-1_030-1_OFOS-03_20190307_152422#1
SO268-1_030-1_OFOS-03_20190307_152422	7	Ophioroid	0.99999475	479.2877054	404.1442716	614.5037842	547.9757094	dive_030	3/7/2019 15:24	11.9522554	-117.01315	Seafloor B	German	/home/mbani/mardata/project-repos/deepsea-fauna-detection_30_sep_2022/data/unsupervised_outlier_detection/dive_030/parent_images/SO268-1_030-1_OFOS-03_20190307_152422.JPG	SO268-1_030-1_OFOS-03_20190307_152422#2
SO268-1_030-1_OFOS-03_20190307_152422	11	Xenophyophore	0.88547486	396.1544275	844.7560501	434.6816444	873.6185932	dive_030	3/7/2019 15:24	11.9522554	-117.01315	Seafloor B	German	/home/mbani/mardata/project-repos/deepsea-fauna-detection_30_sep_2022/data/unsupervised_outlier_detection/dive_030/parent_images/SO268-1_030-1_OFOS-03_20190307_152422.JPG	SO268-1_030-1_OFOS-03_20190307_152422#3
SO268-1_030-1_OFOS-03_20190307_083735	2	Coral	0.9981369	194.1183782	425.6375957	238.1145287	479.126687	dive_030	3/7/2019 8:37	11.9260924	-117.0371946	Seafloor D	German	/home/mbani/mardata/project-repos/deepsea-fauna-detection_30_sep_2022/data/unsupervised_outlier_detection/dive_030/parent_images/SO268-1_030-1_OFOS-03_20190307_083735.JPG	SO268-1_030-1_OFOS-03_20190307_083735#1
SO268-1_030-1_OFOS-03_20190307_083735	8	Sea Urchin	0.84105307	272.9707003	816.6270018	321.6915751	856.8465471	dive_030	3/7/2019 8:37	11.9260924	-117.0371946	Seafloor D	German	/home/mbani/mardata/project-repos/deepsea-fauna-detection_30_sep_2022/data/unsupervised_outlier_detection/dive_030/parent_images/SO268-1_030-1_OFOS-03_20190307_083735.JPG	SO268-1_030-1_OFOS-03_20190307_083735#2
SO268-1_030-1_OFOS-03_20190307_083735	1	Anemone	0.45151922	272.4469233	816.3448691	321.6443777	856.7094612	dive_030	3/7/2019 8:37	11.9260924	-117.0371946	Seafloor D	German	/home/mbani/mardata/project-repos/deepsea-fauna-detection_30_sep_2022/data/unsupervised_outlier_detection/dive_030/parent_images/SO268-1_030-1_OFOS-03_20190307_083735.JPG	SO268-1_030-1_OFOS-03_20190307_083735#3
SO268-1_030-1_OFOS-03_20190307_065902	7	Ophioroid	0.9986884	458.0889559	1299.536219	494.7407627	1332.556701	dive_030	3/7/2019 6:59	11.9186762	-117.0255748	Seafloor B	German	/home/mbani/mardata/project-repos/deepsea-fauna-detection_30_sep_2022/data/unsupervised_outlier_detection/dive_030/parent_images/SO268-1_030-1_OFOS-03_20190307_065902.JPG	SO268-1_030-1_OFOS-03_20190307_065902#1
SO268-1_030-1_OFOS-03_20190307_045920	7	Ophioroid	0.95300245	114.8955703	1146.374402	164.1259694	1179.840488	dive_030	3/7/2019 4:59	11.9103314	-117.0123325	Seafloor B	German	/home/mbani/mardata/project-repos/deepsea-fauna-detection_30_sep_2022/data/unsupervised_outlier_detection/dive_030/parent_images/SO268-1_030-1_OFOS-03_20190307_045920.JPG	SO268-1_030-1_OFOS-03_20190307_045920#1
SO268-1_030-1_OFOS-03_20190307_054438	7	Ophioroid	0.99828714	951.4873981	833.2593083	991.3387108	869.8878336	dive_030	3/7/2019 5:44	11.9132692	-117.0169896	Seafloor B	German	/home/mbani/mardata/project-repos/deepsea-fauna-detection_30_sep_2022/data/unsupervised_outlier_detection/dive_030/parent_images/SO268-1_030-1_OFOS-03_20190307_054438.JPG	SO268-1_030-1_OFOS-03_20190307_054438#1
SO268-1_030-1_OFOS-03_20190307_054438	1	Anemone	0.65165955	407.9060984	640.6241083	442.2191334	673.3882928	dive_030	3/7/2019 5:44	11.9132692	-117.0169896	Seafloor B	German	/home/mbani/mardata/project-repos/deepsea-fauna-detection_30_sep_2022/data/unsupervised_outlier_detection/dive_030/parent_images/SO268-1_030-1_OFOS-03_20190307_054438.JPG	SO268-1_030-1_OFOS-03_20190307_054438#2
SO268-1_030-1_OFOS-03_20190307_054438	10	Sponge	0.43836623	407.5269842	640.5864573	442.3000431	672.623806	dive_030	3/7/2019 5:44	11.9132692	-117.0169896	Seafloor B	German	/home/mbani/mardata/project-repos/deepsea-fauna-detection_30_sep_2022/data/unsupervised_outlier_detection/dive_030/parent_images/SO268-1_030-1_OFOS-03_20190307_054438.JPG	SO268-1_030-1_OFOS-03_20190307_054438#3
SO268-1_030-1_OFOS-03_20190307_145601	8	Sea Urchin	0.9938451	156.6774011	529.7386265	192.3891997	562.0978618	dive_030	3/7/2019 14:56	11.9484576	-117.0136665	Seafloor B	German	/home/mbani/mardata/project-repos/deepsea-fauna-detection_30_sep_2022/data/unsupervised_outlier_detection/dive_030/parent_images/SO268-1_030-1_OFOS-03_20190307_145601.JPG	SO268-1_030-1_OFOS-03_20190307_145601#1
SO268-1_030-1_OFOS-03_20190307_075723	7	Ophioroid	0.99999154	387.5909805	1073.907022	449.0367794	1124.263716	dive_030	3/7/2019 7:57	11.923086	-117.0323893	Seafloor B	German	/home/mbani/mardata/project-repos/deepsea-fauna-detection_30_sep_2022/data/unsupervised_outlier_detection/dive_030/parent_images/SO268-1_030-1_OFOS-03_20190307_075723.JPG	SO268-1_030-1_OFOS-03_20190307_075723#1
SO268-1_030-1_OFOS-03_20190307_104738	7	Ophioroid	0.99756336	196.7926884	241.3530457	241.5281749	279.6344125	dive_030	3/7/2019 10:47	11.931175	-117.0343279	Seafloor B	German	/home/mbani/mardata/project-repos/deepsea-fauna-detection_30_sep_2022/data/unsupervised_outlier_detection/dive_030/parent_images/SO268-1_030-1_OFOS-03_20190307_104738.JPG	SO268-1_030-1_OFOS-03_20190307_104738#1
SO268-1_030-1_OFOS-03_20190307_054214	10	Sponge	0.9998425	36.88603699	588.2683539	82.55064607	627.4464369	dive_030	3/7/2019 5:42	11.9131177	-117.0168135	Seafloor B	German	/home/mbani/mardata/project-repos/deepsea-fauna-detection_30_sep_2022/data/unsupervised_outlier_detection/dive_030/parent_images/SO268-1_030-1_OFOS-03_20190307_054214.JPG	SO268-1_030-1_OFOS-03_20190307_054214#1
SO268-1_030-1_OFOS-03_20190307_115225	7	Ophioroid	0.999877	1031.715603	1376.48818	1079.646006	1417.211809	dive_030	3/7/2019 11:52	11.9313539	-117.0256558	Seafloor B	German	/home/mbani/mardata/project-repos/deepsea-fauna-detection_30_sep_2022/data/unsupervised_outlier_detection/dive_030/parent_images/SO268-1_030-1_OFOS-03_20190307_115225.JPG	SO268-1_030-1_OFOS-03_20190307_115225#1
SO268-1_030-1_OFOS-03_20190307_062217	7	Ophioroid	0.9999944	874.8361111	896.191206	958.7039185	982.7678204	dive_030	3/7/2019 6:22	11.9159627	-117.0213208	Seafloor B	German	/home/mbani/mardata/project-repos/deepsea-fauna-detection_30_sep_2022/data/unsupervised_outlier_detection/dive_030/parent_images/SO268-1_030-1_OFOS-03_20190307_062217.JPG	SO268-1_030-1_OFOS-03_20190307_062217#1
SO268-1_030-1_OFOS-03_20190307_065920	7	Ophioroid	0.9999963	1006.917772	192.5384939	1115.520525	300.360496	dive_030	3/7/2019 6:59	11.9187025	-117.0256095	Seafloor B	German	/home/mbani/mardata/project-repos/deepsea-fauna-detection_30_sep_2022/data/unsupervised_outlier_detection/dive_030/parent_images/SO268-1_030-1_OFOS-03_20190307_065920.JPG	SO268-1_030-1_OFOS-03_20190307_065920#1
SO268-1_030-1_OFOS-03_20190307_143555	7	Ophioroid	0.90210545	207.3315477	549.5827889	270.7348347	605.8509994	dive_030	3/7/2019 14:35	11.9456693	-117.0140021	Seafloor B	German	/home/mbani/mardata/project-repos/deepsea-fauna-detection_30_sep_2022/data/unsupervised_outlier_detection/dive_030/parent_images/SO268-1_030-1_OFOS-03_20190307_143555.JPG	SO268-1_030-1_OFOS-03_20190307_143555#1
SO268-1_030-1_OFOS-03_20190307_153949	7	Ophioroid	0.33958614	0	1080.54142	51.98843539	1116.639776	dive_030	3/7/2019 15:39	11.9543451	-117.0128935	Seafloor B	German	/home/mbani/mardata/project-repos/deepsea-fauna-detection_30_sep_2022/data/unsupervised_outlier_detection/dive_030/parent_images/SO268-1_030-1_OFOS-03_20190307_153949.JPG	SO268-1_030-1_OFOS-03_20190307_153949#1
SO268-1_030-1_OFOS-03_20190307_120913	10	Sponge	0.99999774	885.5975723	1416.011281	927.3972607	1458.164849	dive_030	3/7/2019 12:09	11.9314338	-117.0233355	Seafloor B	German	/home/mbani/mardata/project-repos/deepsea-fauna-detection_30_sep_2022/data/unsupervised_outlier_detection/dive_030/parent_images/SO268-1_030-1_OFOS-03_20190307_120913.JPG	SO268-1_030-1_OFOS-03_20190307_120913#1
SO268-1_030-1_OFOS-03_20190307_120913	7	Ophioroid	0.99999106	62.99479127	599.1002941	169.8747659	710.8454418	dive_030	3/7/2019 12:09	11.9314338	-117.0233355	Seafloor B	German	/home/mbani/mardata/project-repos/deepsea-fauna-detection_30_sep_2022/data/unsupervised_outlier_detection/dive_030/parent_images/SO268-1_030-1_OFOS-03_20190307_120913.JPG	SO268-1_030-1_OFOS-03_20190307_120913#2
SO268-1_030-1_OFOS-03_20190307_122000	1	Ophioroid	0.62583864	19.64921683	933.7042809	303.1902504	1191.945004	dive_030	3/7/2019 12:20	11.9314497	-117.0218133	Seafloor B	German	/home/mbani/mardata/project-repos/deepsea-fauna-detection_30_sep_2022/data/unsupervised_outlier_detection/dive_030/parent_images/SO268-1_030-1_OFOS-03_20190307_122000.JPG	SO268-1_030-1_OFOS-03_20190307_122000#1
SO268-1_030-1_OFOS-03_20190307_122000	7	Ophioroid	0.60814774	13.33946273	927.0399427	306.4656925	1192.139568	dive_030	3/7/2019 12:20	11.9314497	-117.0218133	Seafloor B	German	/home/mbani/mardata/project-repos/deepsea-fauna-detection_30_sep_2022/data/unsupervised_outlier_detection/dive_030/parent_images/SO268-1_030-1_OFOS-03_20190307_122000.JPG	SO268-1_030-1_OFOS-03_20190307_122000#2
SO268-1_030-1_OFOS-03_20190307_122000	6	Ophioroid	0.35246366	13.53739887	937.153759	307.7296066	1188.338413	dive_030	3/7/2019 12:20	11.9314497	-117.0218133	Seafloor B	German	/home/mbani/mardata/project-repos/deepsea-fauna-detection_30_sep_2022/data/unsupervised_outlier_detection/dive_030/parent_images/SO268-1_030-1_OFOS-03_20190307_122000.JPG	SO268-1_030-1_OFOS-03_20190307_122000#3
SO268-1_030-1_OFOS-03_20190307_065526	7	Ophioroid	0.99998283	938.2456398	498.7951112	990.1211929	547.01015	dive_030	3/7/2019 6:55	11.9184607	-117.025158	Seafloor B	German	/home/mbani/mardata/project-repos/deepsea-fauna-detection_30_sep_2022/data/unsupervised_outlier_detection/dive_030/parent_images/SO268-1_030-1_OFOS-03_20190307_065526.JPG	SO268-1_030-1_OFOS-03_20190307_065526#1
SO268-1_030-1_OFOS-03_20190307_060857	7	Ophioroid	0.999998	264.8574305	1135.05465	325.434885	1190.587363	dive_030	3/7/2019 6:08	11.9149961	-117.0197961	Seafloor B	German	/home/mbani/mardata/project-repos/deepsea-fauna-detection_30_sep_2022/data/unsupervised_outlier_detection/dive_030/parent_images/SO268-1_030-1_OFOS-03_20190307_060857.JPG	SO268-1_030-1_OFOS-03_20190307_060857#1
SO268-1_030-1_OFOS-03_20190307_053453	1	Anemone	0.99760085	144.2884159	492.8242636	164.0697598	511.8883681	dive_030	3/7/2019 5:34	11.9126299	-117.0159685	Seafloor B	German	/home/mbani/mardata/project-repos/deepsea-fauna-detection_30_sep_2022/data/unsupervised_outlier_detection/dive_030/parent_images/SO268-1_030-1_OFOS-03_20190307_053453.JPG	SO268-1_030-1_OFOS-03_20190307_053453#1
SO268-1_030-1_OFOS-03_20190307_072138	1	Anemone	0.9999994	74.01721478	875.4526806	146.3307524	938.5616684	dive_030	3/7/2019 7:21	11.9203926	-117.0282484	Seafloor B	German	/home/mbani/mardata/project-repos/deepsea-fauna-detection_30_sep_2022/data/unsupervised_outlier_detection/dive_030/parent_images/SO268-1_030-1_OFOS-03_20190307_072138.JPG	SO268-1_030-1_OFOS-03_20190307_072138#1
SO268-1_030-1_OFOS-03_20190307_135310	7	Ophioroid	0.99999034	819.8369884	1155.441599	861.8882179	1198.007026	dive_030	3/7/2019 13:53	11.9398277	-117.0147973	Seafloor B	German	/home/mbani/mardata/project-repos/deepsea-fauna-detection_30_sep_2022/data/unsupervised_outlier_detection/dive_030/parent_images/SO268-1_030-1_OFOS-03_20190307_135310.JPG	SO268-1_030-1_OFOS-03_20190307_135310#1
SO268-1_030-1_OFOS-03_20190307_081626	7	Ophioroid	0.9999956	445.7319307	917.9059553	490.7160044	966.0596609	dive_030	3/7/2019 8:16	11.9244811	-117.0346632	Seafloor B	German	/home/mbani/mardata/project-repos/deepsea-fauna-detection_30_sep_2022/data/unsupervised_outlier_detection/dive_030/parent_images/SO268-1_030-1_OFOS-03_20190307_081626.JPG	SO268-1_030-1_OFOS-03_20190307_081626#1
SO268-1_030-1_OFOS-03_20190307_140819	7	Ophioroid	0.9998311	949.8507786	76.22517586	1022.857723	143.0523562	dive_030	3/7/2019 14:08	11.9419019	-117.0145235	Seafloor B	German	/home/mbani/mardata/project-repos/deepsea-fauna-detection_30_sep_2022/data/unsupervised_outlier_detection/dive_030/parent_images/SO268-1_030-1_OFOS-03_20190307_140819.JPG	SO268-1_030-1_OFOS-03_20190307_140819#1
SO268-1_030-1_OFOS-03_20190307_130828	7	Ophioroid	0.99962425	195.2645993	743.2745218	257.7904296	806.9343066	dive_030	3/7/2019 13:08	11.9340464	-117.0161927	Seafloor B	German	/home/mbani/mardata/project-repos/deepsea-fauna-detection_30_sep_2022/data/unsupervised_outlier_detection/dive_030/parent_images/SO268-1_030-1_OFOS-03_20190307_130828.JPG	SO268-1_030-1_OFOS-03_20190307_130828#1
SO268-1_030-1_OFOS-03_20190307_120737	1	Anemone	0.9999999	33.72809589	378.7083256	215.1988506	544.0385199	dive_030	3/7/2019 12:07	11.9314031	-117.0235414	Seafloor B	German	/home/mbani/mardata/project-repos/deepsea-fauna-detection_30_sep_2022/data/unsupervised_outlier_detection/dive_030/parent_images/SO268-1_030-1_OFOS-03_20190307_120737.JPG	SO268-1_030-1_OFOS-03_20190307_120737#1
SO268-1_030-1_OFOS-03_20190307_070117	7	Ophioroid	0.99999666	288.4541988	1150.333672	376.1690903	1238.26262	dive_030	3/7/2019 7:01	11.9188593	-117.0257846	Seafloor B	German	/home/mbani/mardata/project-repos/deepsea-fauna-detection_30_sep_2022/data/unsupervised_outlier_detection/dive_030/parent_images/SO268-1_030-1_OFOS-03_20190307_070117.JPG	SO268-1_030-1_OFOS-03_20190307_070117#1
SO268-1_030-1_OFOS-03_20190307_140219	7	Ophioroid	0.9999794	89.69591141	758.2009649	131.1122131	795.3277659	dive_030	3/7/2019 14:02	11.9410899	-117.014634	Seafloor B	German	/home/mbani/mardata/project-repos/deepsea-fauna-detection_30_sep_2022/data/unsupervised_outlier_detection/dive_030/parent_images/SO268-1_030-1_OFOS-03_20190307_140219.JPG	SO268-1_030-1_OFOS-03_20190307_140219#1
SO268-1_030-1_OFOS-03_20190307_115928	2	Coral	0.9999914	966.9614506	1425.450783	1034.386024	1499.680953	dive_030	3/7/2019 11:59	11.9313945	-117.0247056	Seafloor B	German	/home/mbani/mardata/project-repos/deepsea-fauna-detection_30_sep_2022/data/unsupervised_outlier_detection/dive_030/parent_images/SO268-1_030-1_OFOS-03_20190307_115928.JPG	SO268-1_030-1_OFOS-03_20190307_115928#1
SO268-1_030-1_OFOS-03_20190307_115928	4	Gastropod	0.99991643	568.8209629	911.9309521	605.2049065	938.96842	dive_030	3/7/2019 11:59	11.9313945	-117.0247056	Seafloor B	German	/home/mbani/mardata/project-repos/deepsea-fauna-detection_30_sep_2022/data/unsupervised_outlier_detection/dive_030/parent_images/SO268-1_030-1_OFOS-03_20190307_115928.JPG	SO268-1_030-1_OFOS-03_20190307_115928#2
SO268-1_030-1_OFOS-03_20190307_102759	11	Xenophyophore	0.9990901	747.8879452	923.1736994	775.5002594	951.3327885	dive_030	3/7/2019 10:27	11.9311743	-117.0367175	Seafloor B	German	/home/mbani/mardata/project-repos/deepsea-fauna-detection_30_sep_2022/data/unsupervised_outlier_detection/dive_030/parent_images/SO268-1_030-1_OFOS-03_20190307_102759.JPG	SO268-1_030-1_OFOS-03_20190307_102759#1
SO268-1_030-1_OFOS-03_20190307_082844	7	Ophioroid	0.9999958	214.3006992	487.0276523	261.9505048	532.3052073	dive_030	3/7/2019 8:28	11.9254248	-117.0361626	Seafloor B	German	/home/mbani/mardata/project-repos/deepsea-fauna-detection_30_sep_2022/data/unsupervised_outlier_detection/dive_030/parent_images/SO268-1_030-1_OFOS-03_20190307_082844.JPG	SO268-1_030-1_OFOS-03_20190307_082844#1
SO268-1_030-1_OFOS-03_20190307_082844	7	Ophioroid	0.9999707	185.8056712	581.6338062	238.7196994	634.4458294	dive_030	3/7/2019 8:28	11.9254248	-117.0361626	Seafloor B	German	/home/mbani/mardata/project-repos/deepsea-fauna-detection_30_sep_2022/data/unsupervised_outlier_detection/dive_030/parent_images/SO268-1_030-1_OFOS-03_20190307_082844.JPG	SO268-1_030-1_OFOS-03_20190307_082844#2
SO268-1_030-1_OFOS-03_20190307_073117	7	Ophioroid	0.99999654	325.508852	1230.156426	448.0800152	1382.440352	dive_030	3/7/2019 7:31	11.921128	-117.0293517	Seafloor B	German	/home/mbani/mardata/project-repos/deepsea-fauna-detection_30_sep_2022/data/unsupervised_outlier_detection/dive_030/parent_images/SO268-1_030-1_OFOS-03_20190307_073117.JPG	SO268-1_030-1_OFOS-03_20190307_073117#1
SO268-1_030-1_OFOS-03_20190307_073117	8	Sea Urchin	0.999964	231.0299039	594.8813224	273.785522	635.8431244	dive_030	3/7/2019 7:31	11.921128	-117.0293517	Seafloor B	German	/home/mbani/mardata/project-repos/deepsea-fauna-detection_30_sep_2022/data/unsupervised_outlier_detection/dive_030/parent_images/SO268-1_030-1_OFOS-03_20190307_073117.JPG	SO268-1_030-1_OFOS-03_20190307_073117#2
SO268-1_030-1_OFOS-03_20190307_073117	5	Holothuria	0.99994826	782.1990776	835.9530115	871.4284897	938.9925528	dive_030	3/7/2019 7:31	11.921128	-117.0293517	Seafloor B	German	/home/mbani/mardata/project-repos/deepsea-fauna-detection_30_sep_2022/data/unsupervised_outlier_detection/dive_030/parent_images/SO268-1_030-1_OFOS-03_20190307_073117.JPG	SO268-1_030-1_OFOS-03_20190307_073117#3
SO268-1_030-1_OFOS-03_20190307_154840	4	Gastropod	0.99998975	873.5897541	1331.95158	898.5738373	1358.087826	dive_030	3/7/2019 15:48	11.9555609	-117.0127304	Seafloor B	German	/home/mbani/mardata/project-repos/deepsea-fauna-detection_30_sep_2022/data/unsupervised_outlier_detection/dive_030/parent_images/SO268-1_030-1_OFOS-03_20190307_154840.JPG	SO268-1_030-1_OFOS-03_20190307_154840#1
SO268-1_030-1_OFOS-03_20190307_062731	10	Sponge	0.6741282	285.2168751	385.6179965	364.3300676	453.5455942	dive_030	3/7/2019 6:27	11.9163908	-117.0219121	Seafloor B	German	/home/mbani/mardata/project-repos/deepsea-fauna-detection_30_sep_2022/data/unsupervised_outlier_detection/dive_030/parent_images/SO268-1_030-1_OFOS-03_20190307_062731.JPG	SO268-1_030-1_OFOS-03_20190307_062731#1
SO268-1_030-1_OFOS-03_20190307_084017	1	Anemone	0.36909503	1094.752693	1221.403756	1116.750259	1238.663464	dive_030	3/7/2019 8:40	11.926267	-117.0375391	Seafloor B	German	/home/mbani/mardata/project-repos/deepsea-fauna-detection_30_sep_2022/data/unsupervised_outlier_detection/dive_030/parent_images/SO268-1_030-1_OFOS-03_20190307_084017.JPG	SO268-1_030-1_OFOS-03_20190307_084017#1
SO268-1_030-1_OFOS-03_20190307_143631	10	Sponge	0.99667835	569.083252	1057.643766	593.3452225	1080.23921	dive_030	3/7/2019 14:36	11.9457603	-117.0140037	Seafloor B	German	/home/mbani/mardata/project-repos/deepsea-fauna-detection_30_sep_2022/data/unsupervised_outlier_detection/dive_030/parent_images/SO268-1_030-1_OFOS-03_20190307_143631.JPG	SO268-1_030-1_OFOS-03_20190307_143631#1
SO268-1_030-1_OFOS-03_20190307_150201	7	Ophioroid	0.9999944	988.9373207	1041.976719	1042.59716	1085.249906	dive_030	3/7/2019 15:02	11.9492477	-117.0135353	Seafloor B	German	/home/mbani/mardata/project-repos/deepsea-fauna-detection_30_sep_2022/data/unsupervised_outlier_detection/dive_030/parent_images/SO268-1_030-1_OFOS-03_20190307_150201.JPG	SO268-1_030-1_OFOS-03_20190307_150201#1
SO268-1_030-1_OFOS-03_20190307_150201	7	Ophioroid	0.999984	536.611948	703.7790585	576.3244724	745.5654788	dive_030	3/7/2019 15:02	11.9492477	-117.0135353	Seafloor B	German	/home/mbani/mardata/project-repos/deepsea-fauna-detection_30_sep_2022/data/unsupervised_outlier_detection/dive_030/parent_images/SO268-1_030-1_OFOS-03_20190307_150201.JPG	SO268-1_030-1_OFOS-03_20190307_150201#2
SO268-1_030-1_OFOS-03_20190307_115610	4	Gastropod	0.99931884	812.3007679	1144.034929	832.6711273	1160.995631	dive_030	3/7/2019 11:56	11.9313526	-117.0251727	Seafloor B	German	/home/mbani/mardata/project-repos/deepsea-fauna-detection_30_sep_2022/data/unsupervised_outlier_detection/dive_030/parent_images/SO268-1_030-1_OFOS-03_20190307_115610.JPG	SO268-1_030-1_OFOS-03_20190307_115610#1
SO268-1_030-1_OFOS-03_20190307_050614	10	Sponge	0.9999981	767.6050854	40.59163436	808.4608269	77.91076809	dive_030	3/7/2019 5:06	11.9107619	-117.0129704	Seafloor B	German	/home/mbani/mardata/project-repos/deepsea-fauna-detection_30_sep_2022/data/unsupervised_outlier_detection/dive_030/parent_images/SO268-1_030-1_OFOS-03_20190307_050614.JPG	SO268-1_030-1_OFOS-03_20190307_050614#1
SO268-1_030-1_OFOS-03_20190307_082714	7	Ophioroid	0.9999877	418.5657883	401.9882727	473.1663704	453.8200164	dive_030	3/7/2019 8:27	11.925297	-117.0359586	Seafloor B	German	/home/mbani/mardata/project-repos/deepsea-fauna-detection_30_sep_2022/data/unsupervised_outlier_detection/dive_030/parent_images/SO268-1_030-1_OFOS-03_20190307_082714.JPG	SO268-1_030-1_OFOS-03_20190307_082714#1
SO268-1_030-1_OFOS-03_20190307_082714	7	Ophioroid	0.9990748	249.2352104	557.2932458	282.4432135	590.0301933	dive_030	3/7/2019 8:27	11.925297	-117.0359586	Seafloor B	German	/home/mbani/mardata/project-repos/deepsea-fauna-detection_30_sep_2022/data/unsupervised_outlier_detection/dive_030/parent_images/SO268-1_030-1_OFOS-03_20190307_082714.JPG	SO268-1_030-1_OFOS-03_20190307_082714#2
SO268-1_030-1_OFOS-03_20190307_063314	7	Ophioroid	0.99999666	639.4845295	510.679729	707.3309422	561.7711186	dive_030	3/7/2019 6:33	11.9167876	-117.0225901	Seafloor B	German	/home/mbani/mardata/project-repos/deepsea-fauna-detection_30_sep_2022/data/unsupervised_outlier_detection/dive_030/parent_images/SO268-1_030-1_OFOS-03_20190307_063314.JPG	SO268-1_030-1_OFOS-03_20190307_063314#1
SO268-1_030-1_OFOS-03_20190307_091653	11	Xenophyophore	0.5873072	454.2076254	1021.261525	483.9445543	1049.195609	dive_030	3/7/2019 9:16	11.9291267	-117.0419602	Seafloor B	German	/home/mbani/mardata/project-repos/deepsea-fauna-detection_30_sep_2022/data/unsupervised_outlier_detection/dive_030/parent_images/SO268-1_030-1_OFOS-03_20190307_091653.JPG	SO268-1_030-1_OFOS-03_20190307_091653#1
SO268-1_030-1_OFOS-03_20190307_112159	10	Sponge	0.99999213	132.0272875	277.6614118	168.0638099	310.9463274	dive_030	3/7/2019 11:21	11.9312304	-117.0298669	Seafloor A	German	/home/mbani/mardata/project-repos/deepsea-fauna-detection_30_sep_2022/data/unsupervised_outlier_detection/dive_030/parent_images/SO268-1_030-1_OFOS-03_20190307_112159.JPG	SO268-1_030-1_OFOS-03_20190307_112159#1
SO268-1_030-1_OFOS-03_20190307_051841	7	Ophioroid	0.9999949	256.1681294	1103.232794	316.9167328	1161.014357	dive_030	3/7/2019 5:18	11.9115574	-117.0143032	Seafloor B	German	/home/mbani/mardata/project-repos/deepsea-fauna-detection_30_sep_2022/data/unsupervised_outlier_detection/dive_030/parent_images/SO268-1_030-1_OFOS-03_20190307_051841.JPG	SO268-1_030-1_OFOS-03_20190307_051841#1
SO268-1_030-1_OFOS-03_20190307_050520	4	Gastropod	0.99999714	504.9939346	655.6399226	527.8184891	679.2425823	dive_030	3/7/2019 5:05	11.9107097	-117.0128782	Seafloor B	German	/home/mbani/mardata/project-repos/deepsea-fauna-detection_30_sep_2022/data/unsupervised_outlier_detection/dive_030/parent_images/SO268-1_030-1_OFOS-03_20190307_050520.JPG	SO268-1_030-1_OFOS-03_20190307_050520#1
SO268-1_030-1_OFOS-03_20190307_133631	4	Gastropod	0.9998016	390.1414061	463.8842154	413.7250233	483.1427836	dive_030	3/7/2019 13:36	11.9376061	-117.0151902	Seafloor B	German	/home/mbani/mardata/project-repos/deepsea-fauna-detection_30_sep_2022/data/unsupervised_outlier_detection/dive_030/parent_images/SO268-1_030-1_OFOS-03_20190307_133631.JPG	SO268-1_030-1_OFOS-03_20190307_133631#1
SO268-1_030-1_OFOS-03_20190307_051626	7	Ophioroid	0.99988294	1041.551609	295.2563488	1100.420513	358.7884104	dive_030	3/7/2019 5:16	11.9113981	-117.014051	Seafloor B	German	/home/mbani/mardata/project-repos/deepsea-fauna-detection_30_sep_2022/data/unsupervised_outlier_detection/dive_030/parent_images/SO268-1_030-1_OFOS-03_20190307_051626.JPG	SO268-1_030-1_OFOS-03_20190307_051626#1
SO268-1_030-1_OFOS-03_20190307_072741	11	Xenophyophore	0.99945277	365.2942085	1142.727056	416.9031	1199.788141	dive_030	3/7/2019 7:27	11.9208439	-117.0289199	Seafloor B	German	/home/mbani/mardata/project-repos/deepsea-fauna-detection_30_sep_2022/data/unsupervised_outlier_detection/dive_030/parent_images/SO268-1_030-1_OFOS-03_20190307_072741.JPG	SO268-1_030-1_OFOS-03_20190307_072741#1
SO268-1_030-1_OFOS-03_20190307_150313	7	Ophioroid	0.99998677	65.38109004	1041.945376	101.3957202	1075.150709	dive_030	3/7/2019 15:03	11.9494214	-117.0135122	Seafloor B	German	/home/mbani/mardata/project-repos/deepsea-fauna-detection_30_sep_2022/data/unsupervised_outlier_detection/dive_030/parent_images/SO268-1_030-1_OFOS-03_20190307_150313.JPG	SO268-1_030-1_OFOS-03_20190307_150313#1
SO268-1_030-1_OFOS-03_20190307_155028	7	Ophioroid	0.9999969	926.0314083	1254.669771	977.9619694	1307.377753	dive_030	3/7/2019 15:50	11.9557897	-117.0126934	Seafloor B	German	/home/mbani/mardata/project-repos/deepsea-fauna-detection_30_sep_2022/data/unsupervised_outlier_detection/dive_030/parent_images/SO268-1_030-1_OFOS-03_20190307_155028.JPG	SO268-1_030-1_OFOS-03_20190307_155028#1
SO268-1_030-1_OFOS-03_20190307_082217	7	Ophioroid	0.99997866	665.1733685	403.051815	720.2616119	444.424324	dive_030	3/7/2019 8:22	11.924922	-117.03536	Seafloor B	German	/home/mbani/mardata/project-repos/deepsea-fauna-detection_30_sep_2022/data/unsupervised_outlier_detection/dive_030/parent_images/SO268-1_030-1_OFOS-03_20190307_082217.JPG	SO268-1_030-1_OFOS-03_20190307_082217#1
SO268-1_030-1_OFOS-03_20190307_082217	7	Ophioroid	0.9999713	62.23211527	647.5593638	111.6233826	693.9341068	dive_030	3/7/2019 8:22	11.924922	-117.03536	Seafloor B	German	/home/mbani/mardata/project-repos/deepsea-fauna-detection_30_sep_2022/data/unsupervised_outlier_detection/dive_030/parent_images/SO268-1_030-1_OFOS-03_20190307_082217.JPG	SO268-1_030-1_OFOS-03_20190307_082217#2
SO268-1_030-1_OFOS-03_20190307_082217	7	Ophioroid	0.9999002	97.91677713	736.5170574	147.1468425	778.9891076	dive_030	3/7/2019 8:22	11.924922	-117.03536	Seafloor B	German	/home/mbani/mardata/project-repos/deepsea-fauna-detection_30_sep_2022/data/unsupervised_outlier_detection/dive_030/parent_images/SO268-1_030-1_OFOS-03_20190307_082217.JPG	SO268-1_030-1_OFOS-03_20190307_082217#3
SO268-1_030-1_OFOS-03_20190307_075159	4	Gastropod	0.8262214	908.1241226	456.3708258	929.1539097	480.9343886	dive_030	3/7/2019 7:51	11.9226813	-117.0317136	Seafloor B	German	/home/mbani/mardata/project-repos/deepsea-fauna-detection_30_sep_2022/data/unsupervised_outlier_detection/dive_030/parent_images/SO268-1_030-1_OFOS-03_20190307_075159.JPG	SO268-1_030-1_OFOS-03_20190307_075159#1
SO268-1_030-1_OFOS-03_20190307_074653	2	Coral	0.99911267	272.9501057	175.6000471	347.597208	255.917573	dive_030	3/7/2019 7:46	11.9223019	-117.0311897	Seafloor B	German	/home/mbani/mardata/project-repos/deepsea-fauna-detection_30_sep_2022/data/unsupervised_outlier_detection/dive_030/parent_images/SO268-1_030-1_OFOS-03_20190307_074653.JPG	SO268-1_030-1_OFOS-03_20190307_074653#1
SO268-1_030-1_OFOS-03_20190307_132740	2	Coral	0.9997261	14.91117135	815.0690389	141.9325209	886.6989326	dive_030	3/7/2019 13:27	11.9364544	-117.0154096	Seafloor B	German	/home/mbani/mardata/project-repos/deepsea-fauna-detection_30_sep_2022/data/unsupervised_outlier_detection/dive_030/parent_images/SO268-1_030-1_OFOS-03_20190307_132740.JPG	SO268-1_030-1_OFOS-03_20190307_132740#1
SO268-1_030-1_OFOS-03_20190307_121925	11	Xenophyophore	0.99995196	762.0509529	984.0923166	799.8264503	1021.358156	dive_030	3/7/2019 12:19	11.9314561	-117.0218897	Seafloor B	German	/home/mbani/mardata/project-repos/deepsea-fauna-detection_30_sep_2022/data/unsupervised_outlier_detection/dive_030/parent_images/SO268-1_030-1_OFOS-03_20190307_121925.JPG	SO268-1_030-1_OFOS-03_20190307_121925#1
SO268-1_030-1_OFOS-03_20190307_120049	2	Coral	0.99998546	761.6709042	219.886533	829.9956989	315.1568377	dive_030	3/7/2019 12:00	11.9313944	-117.0245232	Seafloor B	German	/home/mbani/mardata/project-repos/deepsea-fauna-detection_30_sep_2022/data/unsupervised_outlier_detection/dive_030/parent_images/SO268-1_030-1_OFOS-03_20190307_120049.JPG	SO268-1_030-1_OFOS-03_20190307_120049#1
SO268-1_030-1_OFOS-03_20190307_120049	10	Sponge	0.9541985	270.523932	497.4856353	299.8278904	532.5266075	dive_030	3/7/2019 12:00	11.9313944	-117.0245232	Seafloor B	German	/home/mbani/mardata/project-repos/deepsea-fauna-detection_30_sep_2022/data/unsupervised_outlier_detection/dive_030/parent_images/SO268-1_030-1_OFOS-03_20190307_120049.JPG	SO268-1_030-1_OFOS-03_20190307_120049#2
SO268-1_030-1_OFOS-03_20190307_134204	7	Ophioroid	0.99910516	356.406889	179.7510016	410.9854412	220.0545609	dive_030	3/7/2019 13:42	11.938331	-117.0150562	Seafloor B	German	/home/mbani/mardata/project-repos/deepsea-fauna-detection_30_sep_2022/data/unsupervised_outlier_detection/dive_030/parent_images/SO268-1_030-1_OFOS-03_20190307_134204.JPG	SO268-1_030-1_OFOS-03_20190307_134204#1
SO268-1_030-1_OFOS-03_20190307_075132	10	Sponge	0.9999993	574.5078754	902.9966354	619.4293976	935.9585381	dive_030	3/7/2019 7:51	11.9226526	-117.0316321	Seafloor A	German	/home/mbani/mardata/project-repos/deepsea-fauna-detection_30_sep_2022/data/unsupervised_outlier_detection/dive_030/parent_images/SO268-1_030-1_OFOS-03_20190307_075132.JPG	SO268-1_030-1_OFOS-03_20190307_075132#1
SO268-1_030-1_OFOS-03_20190307_075132	4	Gastropod	0.99830294	408.511219	1150.285006	424.9552536	1169.978313	dive_030	3/7/2019 7:51	11.9226526	-117.0316321	Seafloor A	German	/home/mbani/mardata/project-repos/deepsea-fauna-detection_30_sep_2022/data/unsupervised_outlier_detection/dive_030/parent_images/SO268-1_030-1_OFOS-03_20190307_075132.JPG	SO268-1_030-1_OFOS-03_20190307_075132#2
SO268-1_030-1_OFOS-03_20190307_112807	7	Ophioroid	0.9999703	513.2010651	590.557158	572.8250599	646.6445732	dive_030	3/7/2019 11:28	11.931264	-117.0290167	Seafloor B	German	/home/mbani/mardata/project-repos/deepsea-fauna-detection_30_sep_2022/data/unsupervised_outlier_detection/dive_030/parent_images/SO268-1_030-1_OFOS-03_20190307_112807.JPG	SO268-1_030-1_OFOS-03_20190307_112807#1
SO268-1_030-1_OFOS-03_20190307_112807	10	Sponge	0.62249297	228.1206918	1132.735605	281.1784315	1159.342089	dive_030	3/7/2019 11:28	11.931264	-117.0290167	Seafloor B	German	/home/mbani/mardata/project-repos/deepsea-fauna-detection_30_sep_2022/data/unsupervised_outlier_detection/dive_030/parent_images/SO268-1_030-1_OFOS-03_20190307_112807.JPG	SO268-1_030-1_OFOS-03_20190307_112807#2
SO268-1_030-1_OFOS-03_20190307_071303	10	Sponge	0.9999871	472.589922	1380.472383	505.6232214	1417.748237	dive_030	3/7/2019 7:13	11.9197567	-117.0272274	Seafloor B	German	/home/mbani/mardata/project-repos/deepsea-fauna-detection_30_sep_2022/data/unsupervised_outlier_detection/dive_030/parent_images/SO268-1_030-1_OFOS-03_20190307_071303.JPG	SO268-1_030-1_OFOS-03_20190307_071303#1
SO268-1_030-1_OFOS-03_20190307_071303	4	Gastropod	0.9999645	745.1852131	545.1106238	769.5837688	566.0675454	dive_030	3/7/2019 7:13	11.9197567	-117.0272274	Seafloor B	German	/home/mbani/mardata/project-repos/deepsea-fauna-detection_30_sep_2022/data/unsupervised_outlier_detection/dive_030/parent_images/SO268-1_030-1_OFOS-03_20190307_071303.JPG	SO268-1_030-1_OFOS-03_20190307_071303#2
SO268-1_030-1_OFOS-03_20190307_112826	7	Ophioroid	0.99999654	586.7049503	1154.80123	667.6541996	1234.994788	dive_030	3/7/2019 11:28	11.9312539	-117.0289693	Seafloor B	German	/home/mbani/mardata/project-repos/deepsea-fauna-detection_30_sep_2022/data/unsupervised_outlier_detection/dive_030/parent_images/SO268-1_030-1_OFOS-03_20190307_112826.JPG	SO268-1_030-1_OFOS-03_20190307_112826#1
SO268-1_030-1_OFOS-03_20190307_112759	5	Holothuria	0.99999523	371.8685913	768.8306808	426.1137247	871.1049843	dive_030	3/7/2019 11:27	11.9312682	-117.0290346	Seafloor B	German	/home/mbani/mardata/project-repos/deepsea-fauna-detection_30_sep_2022/data/unsupervised_outlier_detection/dive_030/parent_images/SO268-1_030-1_OFOS-03_20190307_112759.JPG	SO268-1_030-1_OFOS-03_20190307_112759#1
SO268-1_030-1_OFOS-03_20190307_065405	7	Ophioroid	0.99994576	2.28236381	871.0128593	74.96478319	987.2989655	dive_030	3/7/2019 6:54	11.9183405	-117.0250113	Seafloor B	German	/home/mbani/mardata/project-repos/deepsea-fauna-detection_30_sep_2022/data/unsupervised_outlier_detection/dive_030/parent_images/SO268-1_030-1_OFOS-03_20190307_065405.JPG	SO268-1_030-1_OFOS-03_20190307_065405#1
SO268-1_030-1_OFOS-03_20190307_065405	7	Ophioroid	0.99586993	986.7392731	1332.484803	1018.027573	1359.553914	dive_030	3/7/2019 6:54	11.9183405	-117.0250113	Seafloor B	German	/home/mbani/mardata/project-repos/deepsea-fauna-detection_30_sep_2022/data/unsupervised_outlier_detection/dive_030/parent_images/SO268-1_030-1_OFOS-03_20190307_065405.JPG	SO268-1_030-1_OFOS-03_20190307_065405#2
SO268-1_030-1_OFOS-03_20190307_155637	7	Ophioroid	0.9999877	412.5317717	939.4825172	498.4749937	1014.00929	dive_030	3/7/2019 15:56	11.9566378	-117.0126051	Seafloor B	German	/home/mbani/mardata/project-repos/deepsea-fauna-detection_30_sep_2022/data/unsupervised_outlier_detection/dive_030/parent_images/SO268-1_030-1_OFOS-03_20190307_155637.JPG	SO268-1_030-1_OFOS-03_20190307_155637#1
SO268-1_030-1_OFOS-03_20190307_155637	8	Sea Urchin	0.9999621	888.6959743	911.9199371	928.0769825	951.8210506	dive_030	3/7/2019 15:56	11.9566378	-117.0126051	Seafloor B	German	/home/mbani/mardata/project-repos/deepsea-fauna-detection_30_sep_2022/data/unsupervised_outlier_detection/dive_030/parent_images/SO268-1_030-1_OFOS-03_20190307_155637.JPG	SO268-1_030-1_OFOS-03_20190307_155637#2
SO268-1_030-1_OFOS-03_20190307_071532	1	Anemone	0.9999995	897.9029942	668.9681482	949.3727303	717.4206591	dive_030	3/7/2019 7:15	11.9199369	-117.0274903	Seafloor B	German	/home/mbani/mardata/project-repos/deepsea-fauna-detection_30_sep_2022/data/unsupervised_outlier_detection/dive_030/parent_images/SO268-1_030-1_OFOS-03_20190307_071532.JPG	SO268-1_030-1_OFOS-03_20190307_071532#1
SO268-1_030-1_OFOS-03_20190307_111720	10	Sponge	0.9999963	135.4080391	693.9265966	171.2154341	725.6059098	dive_030	3/7/2019 11:17	11.9312165	-117.0304716	Seafloor B	German	/home/mbani/mardata/project-repos/deepsea-fauna-detection_30_sep_2022/data/unsupervised_outlier_detection/dive_030/parent_images/SO268-1_030-1_OFOS-03_20190307_111720.JPG	SO268-1_030-1_OFOS-03_20190307_111720#1
SO268-1_030-1_OFOS-03_20190307_111720	10	Sponge	0.9999845	82.21124411	274.3404078	129.1552591	316.1226225	dive_030	3/7/2019 11:17	11.9312165	-117.0304716	Seafloor B	German	/home/mbani/mardata/project-repos/deepsea-fauna-detection_30_sep_2022/data/unsupervised_outlier_detection/dive_030/parent_images/SO268-1_030-1_OFOS-03_20190307_111720.JPG	SO268-1_030-1_OFOS-03_20190307_111720#2
SO268-1_030-1_OFOS-03_20190307_060632	7	Ophioroid	0.99768865	42.46317148	535.8270836	75.88433862	561.037674	dive_030	3/7/2019 6:06	11.9148442	-117.0195104	Seafloor B	German	/home/mbani/mardata/project-repos/deepsea-fauna-detection_30_sep_2022/data/unsupervised_outlier_detection/dive_030/parent_images/SO268-1_030-1_OFOS-03_20190307_060632.JPG	SO268-1_030-1_OFOS-03_20190307_060632#1
SO268-1_030-1_OFOS-03_20190307_125928	3	Fish	0.99999213	221.1513734	791.7608786	336.5886116	881.5742826	dive_030	3/7/2019 12:59	11.9330791	-117.0167485	Seafloor B	German	/home/mbani/mardata/project-repos/deepsea-fauna-detection_30_sep_2022/data/unsupervised_outlier_detection/dive_030/parent_images/SO268-1_030-1_OFOS-03_20190307_125928.JPG	SO268-1_030-1_OFOS-03_20190307_125928#1
SO268-1_030-1_OFOS-03_20190307_125928	2	Coral	0.99994767	830.6414413	163.137821	887.1692371	233.3468378	dive_030	3/7/2019 12:59	11.9330791	-117.0167485	Seafloor B	German	/home/mbani/mardata/project-repos/deepsea-fauna-detection_30_sep_2022/data/unsupervised_outlier_detection/dive_030/parent_images/SO268-1_030-1_OFOS-03_20190307_125928.JPG	SO268-1_030-1_OFOS-03_20190307_125928#2
SO268-1_030-1_OFOS-03_20190307_125928	4	Gastropod	0.99944824	374.9542093	1097.085357	394.4144344	1112.642055	dive_030	3/7/2019 12:59	11.9330791	-117.0167485	Seafloor B	German	/home/mbani/mardata/project-repos/deepsea-fauna-detection_30_sep_2022/data/unsupervised_outlier_detection/dive_030/parent_images/SO268-1_030-1_OFOS-03_20190307_125928.JPG	SO268-1_030-1_OFOS-03_20190307_125928#3
SO268-1_030-1_OFOS-03_20190307_125928	10	Sponge	0.9990728	131.6272616	199.4346213	155.862062	219.8514104	dive_030	3/7/2019 12:59	11.9330791	-117.0167485	Seafloor B	German	/home/mbani/mardata/project-repos/deepsea-fauna-detection_30_sep_2022/data/unsupervised_outlier_detection/dive_030/parent_images/SO268-1_030-1_OFOS-03_20190307_125928.JPG	SO268-1_030-1_OFOS-03_20190307_125928#4
SO268-1_030-1_OFOS-03_20190307_051653	10	Sponge	0.6677123	177.0198727	193.3797973	219.1333365	226.5575302	dive_030	3/7/2019 5:16	11.9114324	-117.0140914	Seafloor B	German	/home/mbani/mardata/project-repos/deepsea-fauna-detection_30_sep_2022/data/unsupervised_outlier_detection/dive_030/parent_images/SO268-1_030-1_OFOS-03_20190307_051653.JPG	SO268-1_030-1_OFOS-03_20190307_051653#1
SO268-1_030-1_OFOS-03_20190307_094353	10	Sponge	0.9999974	583.9072227	122.8069872	617.0579815	151.816417	dive_030	3/7/2019 9:43	11.9308699	-117.0413517	Seafloor B	German	/home/mbani/mardata/project-repos/deepsea-fauna-detection_30_sep_2022/data/unsupervised_outlier_detection/dive_030/parent_images/SO268-1_030-1_OFOS-03_20190307_094353.JPG	SO268-1_030-1_OFOS-03_20190307_094353#1
SO268-1_030-1_OFOS-03_20190307_055920	7	Ophioroid	0.9992667	653.8824558	1481.035867	717.4265003	1532.156696	dive_030	3/7/2019 5:59	11.9143042	-117.0186965	Seafloor B	German	/home/mbani/mardata/project-repos/deepsea-fauna-detection_30_sep_2022/data/unsupervised_outlier_detection/dive_030/parent_images/SO268-1_030-1_OFOS-03_20190307_055920.JPG	SO268-1_030-1_OFOS-03_20190307_055920#1
SO268-1_030-1_OFOS-03_20190307_091514	11	Xenophyophore	0.9994355	907.4132252	1096.078992	936.7004776	1126.76651	dive_030	3/7/2019 9:15	11.9289879	-117.0418053	Seafloor B	German	/home/mbani/mardata/project-repos/deepsea-fauna-detection_30_sep_2022/data/unsupervised_outlier_detection/dive_030/parent_images/SO268-1_030-1_OFOS-03_20190307_091514.JPG	SO268-1_030-1_OFOS-03_20190307_091514#1
SO268-1_030-1_OFOS-03_20190307_100753	7	Ophioroid	0.9999974	233.6732888	916.8354034	297.3721266	977.8386354	dive_030	3/7/2019 10:07	11.9310972	-117.0390057	Seafloor D	German	/home/mbani/mardata/project-repos/deepsea-fauna-detection_30_sep_2022/data/unsupervised_outlier_detection/dive_030/parent_images/SO268-1_030-1_OFOS-03_20190307_100753.JPG	SO268-1_030-1_OFOS-03_20190307_100753#1
SO268-1_030-1_OFOS-03_20190307_100753	7	Ophioroid	0.9999932	713.1019688	1337.200198	772.0728111	1387.768879	dive_030	3/7/2019 10:07	11.9310972	-117.0390057	Seafloor D	German	/home/mbani/mardata/project-repos/deepsea-fauna-detection_30_sep_2022/data/unsupervised_outlier_detection/dive_030/parent_images/SO268-1_030-1_OFOS-03_20190307_100753.JPG	SO268-1_030-1_OFOS-03_20190307_100753#2
SO268-1_030-1_OFOS-03_20190307_100753	2	Coral	0.9992586	516.2328434	1127.940803	551.1804724	1182.133698	dive_030	3/7/2019 10:07	11.9310972	-117.0390057	Seafloor D	German	/home/mbani/mardata/project-repos/deepsea-fauna-detection_30_sep_2022/data/unsupervised_outlier_detection/dive_030/parent_images/SO268-1_030-1_OFOS-03_20190307_100753.JPG	SO268-1_030-1_OFOS-03_20190307_100753#3
SO268-1_030-1_OFOS-03_20190307_153443	1	Anemone	0.6536413	696.2358952	318.9527607	750.4354	380.4022479	dive_030	3/7/2019 15:34	11.9536226	-117.012976	Seafloor B	German	/home/mbani/mardata/project-repos/deepsea-fauna-detection_30_sep_2022/data/unsupervised_outlier_detection/dive_030/parent_images/SO268-1_030-1_OFOS-03_20190307_153443.JPG	SO268-1_030-1_OFOS-03_20190307_153443#1
SO268-1_030-1_OFOS-03_20190307_064353	4	Gastropod	0.9987717	540.1033831	1364.337201	559.3538904	1383.906341	dive_030	3/7/2019 6:43	11.9175833	-117.0238112	Seafloor B	German	/home/mbani/mardata/project-repos/deepsea-fauna-detection_30_sep_2022/data/unsupervised_outlier_detection/dive_030/parent_images/SO268-1_030-1_OFOS-03_20190307_064353.JPG	SO268-1_030-1_OFOS-03_20190307_064353#1
SO268-1_030-1_OFOS-03_20190307_143219	7	Ophioroid	0.9251038	848.814888	349.3008935	865.7669449	366.5191448	dive_030	3/7/2019 14:32	11.9451691	-117.0140717	Seafloor B	German	/home/mbani/mardata/project-repos/deepsea-fauna-detection_30_sep_2022/data/unsupervised_outlier_detection/dive_030/parent_images/SO268-1_030-1_OFOS-03_20190307_143219.JPG	SO268-1_030-1_OFOS-03_20190307_143219#1
SO268-1_030-1_OFOS-03_20190307_140604	5	Holothuria	0.991482	457.5016928	338.0768216	514.4419479	374.2226422	dive_030	3/7/2019 14:06	11.9415931	-117.0145528	Seafloor B	German	/home/mbani/mardata/project-repos/deepsea-fauna-detection_30_sep_2022/data/unsupervised_outlier_detection/dive_030/parent_images/SO268-1_030-1_OFOS-03_20190307_140604.JPG	SO268-1_030-1_OFOS-03_20190307_140604#1
SO268-1_030-1_OFOS-03_20190307_134345	10	Sponge	0.99999845	467.4945116	1007.180128	524.4833994	1051.127629	dive_030	3/7/2019 13:43	11.9385758	-117.015005	Seafloor B	German	/home/mbani/mardata/project-repos/deepsea-fauna-detection_30_sep_2022/data/unsupervised_outlier_detection/dive_030/parent_images/SO268-1_030-1_OFOS-03_20190307_134345.JPG	SO268-1_030-1_OFOS-03_20190307_134345#1
SO268-1_030-1_OFOS-03_20190307_134345	7	Ophioroid	0.9999949	839.9163532	650.9588242	893.9725304	709.179883	dive_030	3/7/2019 13:43	11.9385758	-117.015005	Seafloor B	German	/home/mbani/mardata/project-repos/deepsea-fauna-detection_30_sep_2022/data/unsupervised_outlier_detection/dive_030/parent_images/SO268-1_030-1_OFOS-03_20190307_134345.JPG	SO268-1_030-1_OFOS-03_20190307_134345#2
SO268-1_030-1_OFOS-03_20190307_134345	7	Ophioroid	0.9996649	315.5860281	541.8841982	339.8173571	564.0625262	dive_030	3/7/2019 13:43	11.9385758	-117.015005	Seafloor B	German	/home/mbani/mardata/project-repos/deepsea-fauna-detection_30_sep_2022/data/unsupervised_outlier_detection/dive_030/parent_images/SO268-1_030-1_OFOS-03_20190307_134345.JPG	SO268-1_030-1_OFOS-03_20190307_134345#3
SO268-1_030-1_OFOS-03_20190307_150349	7	Ophioroid	0.99999344	378.0545139	1150.61235	451.92029	1229.227867	dive_030	3/7/2019 15:03	11.9495016	-117.0135053	Seafloor B	German	/home/mbani/mardata/project-repos/deepsea-fauna-detection_30_sep_2022/data/unsupervised_outlier_detection/dive_030/parent_images/SO268-1_030-1_OFOS-03_20190307_150349.JPG	SO268-1_030-1_OFOS-03_20190307_150349#1
SO268-1_030-1_OFOS-03_20190307_150349	7	Ophioroid	0.9999931	800.4798698	771.2244773	946.779213	920.3978348	dive_030	3/7/2019 15:03	11.9495016	-117.0135053	Seafloor B	German	/home/mbani/mardata/project-repos/deepsea-fauna-detection_30_sep_2022/data/unsupervised_outlier_detection/dive_030/parent_images/SO268-1_030-1_OFOS-03_20190307_150349.JPG	SO268-1_030-1_OFOS-03_20190307_150349#2
SO268-1_030-1_OFOS-03_20190307_150349	7	Ophioroid	0.9999931	619.0637684	245.324707	692.1072292	313.9850485	dive_030	3/7/2019 15:03	11.9495016	-117.0135053	Seafloor B	German	/home/mbani/mardata/project-repos/deepsea-fauna-detection_30_sep_2022/data/unsupervised_outlier_detection/dive_030/parent_images/SO268-1_030-1_OFOS-03_20190307_150349.JPG	SO268-1_030-1_OFOS-03_20190307_150349#3
SO268-1_030-1_OFOS-03_20190307_101926	4	Gastropod	0.90953463	706.5106964	740.5232906	733.8924313	759.1270208	dive_030	3/7/2019 10:19	11.9311463	-117.037713	Seafloor D	German	/home/mbani/mardata/project-repos/deepsea-fauna-detection_30_sep_2022/data/unsupervised_outlier_detection/dive_030/parent_images/SO268-1_030-1_OFOS-03_20190307_101926.JPG	SO268-1_030-1_OFOS-03_20190307_101926#1
SO268-1_030-1_OFOS-03_20190307_121035	7	Ophioroid	0.99997544	614.9551964	11.79398395	668.897686	60.67336589	dive_030	3/7/2019 12:10	11.931414	-117.0231187	Seafloor B	German	/home/mbani/mardata/project-repos/deepsea-fauna-detection_30_sep_2022/data/unsupervised_outlier_detection/dive_030/parent_images/SO268-1_030-1_OFOS-03_20190307_121035.JPG	SO268-1_030-1_OFOS-03_20190307_121035#1
SO268-1_030-1_OFOS-03_20190307_155234	7	Ophioroid	0.9999162	246.7858219	699.0789342	288.0109978	740.7624149	dive_030	3/7/2019 15:52	11.956086	-117.0126658	Seafloor B	German	/home/mbani/mardata/project-repos/deepsea-fauna-detection_30_sep_2022/data/unsupervised_outlier_detection/dive_030/parent_images/SO268-1_030-1_OFOS-03_20190307_155234.JPG	SO268-1_030-1_OFOS-03_20190307_155234#1
SO268-1_030-1_OFOS-03_20190307_155234	4	Gastropod	0.999895	937.218647	870.9133244	979.3987846	913.0903244	dive_030	3/7/2019 15:52	11.956086	-117.0126658	Seafloor B	German	/home/mbani/mardata/project-repos/deepsea-fauna-detection_30_sep_2022/data/unsupervised_outlier_detection/dive_030/parent_images/SO268-1_030-1_OFOS-03_20190307_155234.JPG	SO268-1_030-1_OFOS-03_20190307_155234#2
SO268-1_030-1_OFOS-03_20190307_155234	5	Holothuria	0.9994954	342.4957561	786.0036206	408.7109232	902.0481491	dive_030	3/7/2019 15:52	11.956086	-117.0126658	Seafloor B	German	/home/mbani/mardata/project-repos/deepsea-fauna-detection_30_sep_2022/data/unsupervised_outlier_detection/dive_030/parent_images/SO268-1_030-1_OFOS-03_20190307_155234.JPG	SO268-1_030-1_OFOS-03_20190307_155234#3
SO268-1_030-1_OFOS-03_20190307_155234	11	Xenophyophore	0.8215795	752.6798439	708.8575959	782.3124313	734.0587234	dive_030	3/7/2019 15:52	11.956086	-117.0126658	Seafloor B	German	/home/mbani/mardata/project-repos/deepsea-fauna-detection_30_sep_2022/data/unsupervised_outlier_detection/dive_030/parent_images/SO268-1_030-1_OFOS-03_20190307_155234.JPG	SO268-1_030-1_OFOS-03_20190307_155234#4
SO268-1_030-1_OFOS-03_20190307_155234	7	Ophioroid	0.6695728	662.5717068	1259.221845	690.5996513	1287.614951	dive_030	3/7/2019 15:52	11.956086	-117.0126658	Seafloor B	German	/home/mbani/mardata/project-repos/deepsea-fauna-detection_30_sep_2022/data/unsupervised_outlier_detection/dive_030/parent_images/SO268-1_030-1_OFOS-03_20190307_155234.JPG	SO268-1_030-1_OFOS-03_20190307_155234#5
SO268-1_030-1_OFOS-03_20190307_050511	4	Gastropod	0.9711981	879.4983673	254.1171312	899.2539597	272.7431166	dive_030	3/7/2019 5:05	11.9107018	-117.012867	Seafloor B	German	/home/mbani/mardata/project-repos/deepsea-fauna-detection_30_sep_2022/data/unsupervised_outlier_detection/dive_030/parent_images/SO268-1_030-1_OFOS-03_20190307_050511.JPG	SO268-1_030-1_OFOS-03_20190307_050511#1
SO268-1_030-1_OFOS-03_20190307_085732	7	Ophioroid	0.9959045	871.6693497	1165.789933	911.1878109	1200.860796	dive_030	3/7/2019 8:57	11.9275847	-117.0396441	Seafloor B	German	/home/mbani/mardata/project-repos/deepsea-fauna-detection_30_sep_2022/data/unsupervised_outlier_detection/dive_030/parent_images/SO268-1_030-1_OFOS-03_20190307_085732.JPG	SO268-1_030-1_OFOS-03_20190307_085732#1
SO268-1_030-1_OFOS-03_20190307_100032	7	Ophioroid	0.9999863	214.6905446	731.9454074	280.2433634	796.1835766	dive_030	3/7/2019 10:00	11.9310586	-117.0398037	Seafloor B	German	/home/mbani/mardata/project-repos/deepsea-fauna-detection_30_sep_2022/data/unsupervised_outlier_detection/dive_030/parent_images/SO268-1_030-1_OFOS-03_20190307_100032.JPG	SO268-1_030-1_OFOS-03_20190307_100032#1
SO268-1_030-1_OFOS-03_20190307_125628	10	Sponge	0.977639	127.5913048	774.3244314	162.384758	800.2492404	dive_030	3/7/2019 12:56	11.9327176	-117.0170103	Seafloor A	German	/home/mbani/mardata/project-repos/deepsea-fauna-detection_30_sep_2022/data/unsupervised_outlier_detection/dive_030/parent_images/SO268-1_030-1_OFOS-03_20190307_125628.JPG	SO268-1_030-1_OFOS-03_20190307_125628#1
SO268-1_030-1_OFOS-03_20190307_112722	7	Ophioroid	0.99999416	877.1292877	928.2509851	1014.783707	1050.924454	dive_030	3/7/2019 11:27	11.931277	-117.0291143	Seafloor B	German	/home/mbani/mardata/project-repos/deepsea-fauna-detection_30_sep_2022/data/unsupervised_outlier_detection/dive_030/parent_images/SO268-1_030-1_OFOS-03_20190307_112722.JPG	SO268-1_030-1_OFOS-03_20190307_112722#1
SO268-1_030-1_OFOS-03_20190307_110341	10	Sponge	0.99817455	1031.887569	848.512845	1056.447411	875.1634884	dive_030	3/7/2019 11:03	11.9311834	-117.032239	Seafloor B	German	/home/mbani/mardata/project-repos/deepsea-fauna-detection_30_sep_2022/data/unsupervised_outlier_detection/dive_030/parent_images/SO268-1_030-1_OFOS-03_20190307_110341.JPG	SO268-1_030-1_OFOS-03_20190307_110341#1
SO268-1_030-1_OFOS-03_20190307_065844	11	Xenophyophore	0.98776114	20.20014733	543.8231277	77.23426104	603.4678173	dive_030	3/7/2019 6:58	11.9186519	-117.0255403	Seafloor B	German	/home/mbani/mardata/project-repos/deepsea-fauna-detection_30_sep_2022/data/unsupervised_outlier_detection/dive_030/parent_images/SO268-1_030-1_OFOS-03_20190307_065844.JPG	SO268-1_030-1_OFOS-03_20190307_065844#1
SO268-1_030-1_OFOS-03_20190307_065844	11	Xenophyophore	0.38576624	510.2252293	820.3733325	557.318964	875.6693745	dive_030	3/7/2019 6:58	11.9186519	-117.0255403	Seafloor B	German	/home/mbani/mardata/project-repos/deepsea-fauna-detection_30_sep_2022/data/unsupervised_outlier_detection/dive_030/parent_images/SO268-1_030-1_OFOS-03_20190307_065844.JPG	SO268-1_030-1_OFOS-03_20190307_065844#2
SO268-1_030-1_OFOS-03_20190307_154119	7	Ophioroid	0.99999785	366.4702034	1176.480031	512.6880026	1322.399426	dive_030	3/7/2019 15:41	11.9545762	-117.0128817	Seafloor A	German	/home/mbani/mardata/project-repos/deepsea-fauna-detection_30_sep_2022/data/unsupervised_outlier_detection/dive_030/parent_images/SO268-1_030-1_OFOS-03_20190307_154119.JPG	SO268-1_030-1_OFOS-03_20190307_154119#1
SO268-1_030-1_OFOS-03_20190307_154119	10	Sponge	0.99861085	728.2303524	819.1187811	779.4632339	853.7795877	dive_030	3/7/2019 15:41	11.9545762	-117.0128817	Seafloor A	German	/home/mbani/mardata/project-repos/deepsea-fauna-detection_30_sep_2022/data/unsupervised_outlier_detection/dive_030/parent_images/SO268-1_030-1_OFOS-03_20190307_154119.JPG	SO268-1_030-1_OFOS-03_20190307_154119#2
SO268-1_030-1_OFOS-03_20190307_124231	7	Ophioroid	0.9300655	543.7655163	318.7559438	591.2723446	365.5924129	dive_030	3/7/2019 12:42	11.9316741	-117.0186174	Seafloor B	German	/home/mbani/mardata/project-repos/deepsea-fauna-detection_30_sep_2022/data/unsupervised_outlier_detection/dive_030/parent_images/SO268-1_030-1_OFOS-03_20190307_124231.JPG	SO268-1_030-1_OFOS-03_20190307_124231#1
SO268-1_030-1_OFOS-03_20190307_114035	7	Ophioroid	0.99999607	360.1945591	571.6764021	440.7942343	635.5531311	dive_030	3/7/2019 11:40	11.9312916	-117.0273097	Seafloor B	German	/home/mbani/mardata/project-repos/deepsea-fauna-detection_30_sep_2022/data/unsupervised_outlier_detection/dive_030/parent_images/SO268-1_030-1_OFOS-03_20190307_114035.JPG	SO268-1_030-1_OFOS-03_20190307_114035#1
SO268-1_030-1_OFOS-03_20190307_114035	7	Ophioroid	0.9999876	10.78989774	1291.762977	104.0591908	1388.836927	dive_030	3/7/2019 11:40	11.9312916	-117.0273097	Seafloor B	German	/home/mbani/mardata/project-repos/deepsea-fauna-detection_30_sep_2022/data/unsupervised_outlier_detection/dive_030/parent_images/SO268-1_030-1_OFOS-03_20190307_114035.JPG	SO268-1_030-1_OFOS-03_20190307_114035#2
SO268-1_030-1_OFOS-03_20190307_114035	7	Ophioroid	0.99991655	635.5795002	51.11640483	686.078186	96.22123182	dive_030	3/7/2019 11:40	11.9312916	-117.0273097	Seafloor B	German	/home/mbani/mardata/project-repos/deepsea-fauna-detection_30_sep_2022/data/unsupervised_outlier_detection/dive_030/parent_images/SO268-1_030-1_OFOS-03_20190307_114035.JPG	SO268-1_030-1_OFOS-03_20190307_114035#3
SO268-1_030-1_OFOS-03_20190307_114035	2	Coral	0.9950552	429.4098949	457.1545386	460.4105043	516.8530011	dive_030	3/7/2019 11:40	11.9312916	-117.0273097	Seafloor B	German	/home/mbani/mardata/project-repos/deepsea-fauna-detection_30_sep_2022/data/unsupervised_outlier_detection/dive_030/parent_images/SO268-1_030-1_OFOS-03_20190307_114035.JPG	SO268-1_030-1_OFOS-03_20190307_114035#4
SO268-1_030-1_OFOS-03_20190307_114925	1	Anemone	0.98547757	322.9931736	242.7174962	350.7992506	271.3376856	dive_030	3/7/2019 11:49	11.9313436	-117.0260747	Seafloor B	German	/home/mbani/mardata/project-repos/deepsea-fauna-detection_30_sep_2022/data/unsupervised_outlier_detection/dive_030/parent_images/SO268-1_030-1_OFOS-03_20190307_114925.JPG	SO268-1_030-1_OFOS-03_20190307_114925#1
SO268-1_030-1_OFOS-03_20190307_062750	7	Ophioroid	0.9999933	425.9843493	692.6635337	482.4115419	737.9913068	dive_030	3/7/2019 6:27	11.9164152	-117.0219465	Seafloor B	German	/home/mbani/mardata/project-repos/deepsea-fauna-detection_30_sep_2022/data/unsupervised_outlier_detection/dive_030/parent_images/SO268-1_030-1_OFOS-03_20190307_062750.JPG	SO268-1_030-1_OFOS-03_20190307_062750#1
SO268-1_030-1_OFOS-03_20190307_092638	7	Ophioroid	0.9379762	486.7776299	1327.902989	528.1658268	1378.756757	dive_030	3/7/2019 9:26	11.9301037	-117.0423661	Seafloor B	German	/home/mbani/mardata/project-repos/deepsea-fauna-detection_30_sep_2022/data/unsupervised_outlier_detection/dive_030/parent_images/SO268-1_030-1_OFOS-03_20190307_092638.JPG	SO268-1_030-1_OFOS-03_20190307_092638#1
SO268-1_030-1_OFOS-03_20190307_053659	10	Sponge	0.99994624	859.3722725	1631.752667	896.5745258	1668.9399	dive_030	3/7/2019 5:36	11.912761	-117.0162032	Seafloor B	German	/home/mbani/mardata/project-repos/deepsea-fauna-detection_30_sep_2022/data/unsupervised_outlier_detection/dive_030/parent_images/SO268-1_030-1_OFOS-03_20190307_053659.JPG	SO268-1_030-1_OFOS-03_20190307_053659#1
SO268-1_030-1_OFOS-03_20190307_130913	10	Sponge	0.991827	728.1120586	1603.548918	753.8908863	1631.171679	dive_030	3/7/2019 13:09	11.934134	-117.0161393	Seafloor B	German	/home/mbani/mardata/project-repos/deepsea-fauna-detection_30_sep_2022/data/unsupervised_outlier_detection/dive_030/parent_images/SO268-1_030-1_OFOS-03_20190307_130913.JPG	SO268-1_030-1_OFOS-03_20190307_130913#1
SO268-1_030-1_OFOS-03_20190307_073950	7	Ophioroid	0.99999595	307.5750637	404.8335063	432.0016432	515.3767991	dive_030	3/7/2019 7:39	11.9217397	-117.0303322	Seafloor B	German	/home/mbani/mardata/project-repos/deepsea-fauna-detection_30_sep_2022/data/unsupervised_outlier_detection/dive_030/parent_images/SO268-1_030-1_OFOS-03_20190307_073950.JPG	SO268-1_030-1_OFOS-03_20190307_073950#1
SO268-1_030-1_OFOS-03_20190307_151007	7	Ophioroid	0.999992	192.1599555	1013.538852	292.9390144	1117.43856	dive_030	3/7/2019 15:10	11.9503736	-117.0134077	Seafloor B	German	/home/mbani/mardata/project-repos/deepsea-fauna-detection_30_sep_2022/data/unsupervised_outlier_detection/dive_030/parent_images/SO268-1_030-1_OFOS-03_20190307_151007.JPG	SO268-1_030-1_OFOS-03_20190307_151007#1
SO268-1_030-1_OFOS-03_20190307_151007	7	Ophioroid	0.99933594	246.7907786	206.2151545	292.5282574	245.351994	dive_030	3/7/2019 15:10	11.9503736	-117.0134077	Seafloor B	German	/home/mbani/mardata/project-repos/deepsea-fauna-detection_30_sep_2022/data/unsupervised_outlier_detection/dive_030/parent_images/SO268-1_030-1_OFOS-03_20190307_151007.JPG	SO268-1_030-1_OFOS-03_20190307_151007#2
SO268-1_030-1_OFOS-03_20190307_151007	10	Sponge	0.7880961	735.8758545	210.8685279	767.2211647	238.3990645	dive_030	3/7/2019 15:10	11.9503736	-117.0134077	Seafloor B	German	/home/mbani/mardata/project-repos/deepsea-fauna-detection_30_sep_2022/data/unsupervised_outlier_detection/dive_030/parent_images/SO268-1_030-1_OFOS-03_20190307_151007.JPG	SO268-1_030-1_OFOS-03_20190307_151007#3
SO268-1_030-1_OFOS-03_20190307_072611	10	Sponge	0.9994634	843.2875252	1435.089254	871.137495	1472.233529	dive_030	3/7/2019 7:26	11.9207263	-117.028775	Seafloor B	German	/home/mbani/mardata/project-repos/deepsea-fauna-detection_30_sep_2022/data/unsupervised_outlier_detection/dive_030/parent_images/SO268-1_030-1_OFOS-03_20190307_072611.JPG	SO268-1_030-1_OFOS-03_20190307_072611#1
SO268-1_030-1_OFOS-03_20190307_085844	7	Ophioroid	0.9999819	967.3190689	1316.161566	1017.679033	1362.792406	dive_030	3/7/2019 8:58	11.9276866	-117.0398685	Seafloor B	German	/home/mbani/mardata/project-repos/deepsea-fauna-detection_30_sep_2022/data/unsupervised_outlier_detection/dive_030/parent_images/SO268-1_030-1_OFOS-03_20190307_085844.JPG	SO268-1_030-1_OFOS-03_20190307_085844#1
SO268-1_030-1_OFOS-03_20190307_115826	7	Ophioroid	0.99999666	782.059288	1166.693859	850.5418301	1216.085944	dive_030	3/7/2019 11:58	11.9313496	-117.0248388	Seafloor B	German	/home/mbani/mardata/project-repos/deepsea-fauna-detection_30_sep_2022/data/unsupervised_outlier_detection/dive_030/parent_images/SO268-1_030-1_OFOS-03_20190307_115826.JPG	SO268-1_030-1_OFOS-03_20190307_115826#1
SO268-1_030-1_OFOS-03_20190307_130752	7	Ophioroid	0.9999907	491.3599443	711.058681	551.7084217	765.0791931	dive_030	3/7/2019 13:07	11.9339707	-117.0162224	Seafloor B	German	/home/mbani/mardata/project-repos/deepsea-fauna-detection_30_sep_2022/data/unsupervised_outlier_detection/dive_030/parent_images/SO268-1_030-1_OFOS-03_20190307_130752.JPG	SO268-1_030-1_OFOS-03_20190307_130752#1
SO268-1_030-1_OFOS-03_20190307_130752	7	Ophioroid	0.988326	711.8997383	182.7310306	789.9339008	250.4832029	dive_030	3/7/2019 13:07	11.9339707	-117.0162224	Seafloor B	German	/home/mbani/mardata/project-repos/deepsea-fauna-detection_30_sep_2022/data/unsupervised_outlier_detection/dive_030/parent_images/SO268-1_030-1_OFOS-03_20190307_130752.JPG	SO268-1_030-1_OFOS-03_20190307_130752#2
SO268-1_030-1_OFOS-03_20190307_042159	7	Ophioroid	0.99814415	657.6340771	188.1156832	699.1413021	223.79228	dive_030	3/7/2019 4:21	11.9084841	-117.0092214	Seafloor B	German	/home/mbani/mardata/project-repos/deepsea-fauna-detection_30_sep_2022/data/unsupervised_outlier_detection/dive_030/parent_images/SO268-1_030-1_OFOS-03_20190307_042159.JPG	SO268-1_030-1_OFOS-03_20190307_042159#1
SO268-1_030-1_OFOS-03_20190307_153519	10	Sponge	0.9999924	812.2714615	1002.055779	890.2516174	1078.61691	dive_030	3/7/2019 15:35	11.9537445	-117.012958	Seafloor B	German	/home/mbani/mardata/project-repos/deepsea-fauna-detection_30_sep_2022/data/unsupervised_outlier_detection/dive_030/parent_images/SO268-1_030-1_OFOS-03_20190307_153519.JPG	SO268-1_030-1_OFOS-03_20190307_153519#1
SO268-1_030-1_OFOS-03_20190307_085132	4	Gastropod	0.99921036	473.9101124	1628.914618	497.4485016	1653.950772	dive_030	3/7/2019 8:51	11.9271195	-117.0389104	Seafloor B	German	/home/mbani/mardata/project-repos/deepsea-fauna-detection_30_sep_2022/data/unsupervised_outlier_detection/dive_030/parent_images/SO268-1_030-1_OFOS-03_20190307_085132.JPG	SO268-1_030-1_OFOS-03_20190307_085132#1
SO268-1_030-1_OFOS-03_20190307_083032	7	Ophioroid	0.9999217	206.9883156	1596.401825	283.0544758	1663.37956	dive_030	3/7/2019 8:30	11.9255452	-117.0363835	Seafloor B	German	/home/mbani/mardata/project-repos/deepsea-fauna-detection_30_sep_2022/data/unsupervised_outlier_detection/dive_030/parent_images/SO268-1_030-1_OFOS-03_20190307_083032.JPG	SO268-1_030-1_OFOS-03_20190307_083032#1
SO268-1_030-1_OFOS-03_20190307_105432	7	Ophioroid	0.999503	843.3387947	587.8033733	894.3667984	632.1468616	dive_030	3/7/2019 10:54	11.9311744	-117.0334372	Seafloor B	German	/home/mbani/mardata/project-repos/deepsea-fauna-detection_30_sep_2022/data/unsupervised_outlier_detection/dive_030/parent_images/SO268-1_030-1_OFOS-03_20190307_105432.JPG	SO268-1_030-1_OFOS-03_20190307_105432#1
SO268-1_030-1_OFOS-03_20190307_105432	7	Ophioroid	0.9982439	634.9463081	1582.163415	721.8159199	1653.64676	dive_030	3/7/2019 10:54	11.9311744	-117.0334372	Seafloor B	German	/home/mbani/mardata/project-repos/deepsea-fauna-detection_30_sep_2022/data/unsupervised_outlier_detection/dive_030/parent_images/SO268-1_030-1_OFOS-03_20190307_105432.JPG	SO268-1_030-1_OFOS-03_20190307_105432#2
SO268-1_030-1_OFOS-03_20190307_145552	7	Ophioroid	0.9999982	200.386796	439.2659283	328.2740021	555.4250622	dive_030	3/7/2019 14:55	11.9484395	-117.0136626	Seafloor B	German	/home/mbani/mardata/project-repos/deepsea-fauna-detection_30_sep_2022/data/unsupervised_outlier_detection/dive_030/parent_images/SO268-1_030-1_OFOS-03_20190307_145552.JPG	SO268-1_030-1_OFOS-03_20190307_145552#1
SO268-1_030-1_OFOS-03_20190307_145552	7	Ophioroid	0.9999865	246.3196564	696.8639302	322.0141459	785.5100513	dive_030	3/7/2019 14:55	11.9484395	-117.0136626	Seafloor B	German	/home/mbani/mardata/project-repos/deepsea-fauna-detection_30_sep_2022/data/unsupervised_outlier_detection/dive_030/parent_images/SO268-1_030-1_OFOS-03_20190307_145552.JPG	SO268-1_030-1_OFOS-03_20190307_145552#2
SO268-1_030-1_OFOS-03_20190307_145552	7	Ophioroid	0.99998426	908.1972218	198.1463242	984.0416813	264.2908537	dive_030	3/7/2019 14:55	11.9484395	-117.0136626	Seafloor B	German	/home/mbani/mardata/project-repos/deepsea-fauna-detection_30_sep_2022/data/unsupervised_outlier_detection/dive_030/parent_images/SO268-1_030-1_OFOS-03_20190307_145552.JPG	SO268-1_030-1_OFOS-03_20190307_145552#3
SO268-1_030-1_OFOS-03_20190307_110014	7	Ophioroid	0.9968816	860.470829	678.7168193	905.6347466	727.930212	dive_030	3/7/2019 11:00	11.931173	-117.0327172	Seafloor B	German	/home/mbani/mardata/project-repos/deepsea-fauna-detection_30_sep_2022/data/unsupervised_outlier_detection/dive_030/parent_images/SO268-1_030-1_OFOS-03_20190307_110014.JPG	SO268-1_030-1_OFOS-03_20190307_110014#1
SO268-1_030-1_OFOS-03_20190307_110014	4	Gastropod	0.9854418	203.2350922	387.5234306	256.2934828	427.3449111	dive_030	3/7/2019 11:00	11.931173	-117.0327172	Seafloor B	German	/home/mbani/mardata/project-repos/deepsea-fauna-detection_30_sep_2022/data/unsupervised_outlier_detection/dive_030/parent_images/SO268-1_030-1_OFOS-03_20190307_110014.JPG	SO268-1_030-1_OFOS-03_20190307_110014#2
SO268-1_030-1_OFOS-03_20190307_092808	7	Ophioroid	0.9999914	765.1532936	1388.578176	800.4854107	1418.950968	dive_030	3/7/2019 9:28	11.9302312	-117.0423278	Seafloor A	German	/home/mbani/mardata/project-repos/deepsea-fauna-detection_30_sep_2022/data/unsupervised_outlier_detection/dive_030/parent_images/SO268-1_030-1_OFOS-03_20190307_092808.JPG	SO268-1_030-1_OFOS-03_20190307_092808#1
SO268-1_030-1_OFOS-03_20190307_081447	7	Ophioroid	0.9999943	576.2519073	32.76317373	694.0369129	130.8113551	dive_030	3/7/2019 8:14	11.9243549	-117.0344493	Seafloor B	German	/home/mbani/mardata/project-repos/deepsea-fauna-detection_30_sep_2022/data/unsupervised_outlier_detection/dive_030/parent_images/SO268-1_030-1_OFOS-03_20190307_081447.JPG	SO268-1_030-1_OFOS-03_20190307_081447#1
SO268-1_030-1_OFOS-03_20190307_153819	10	Sponge	0.99987555	685.5373859	26.2496902	727.5609112	69.1437909	dive_030	3/7/2019 15:38	11.954145	-117.012894	Seafloor B	German	/home/mbani/mardata/project-repos/deepsea-fauna-detection_30_sep_2022/data/unsupervised_outlier_detection/dive_030/parent_images/SO268-1_030-1_OFOS-03_20190307_153819.JPG	SO268-1_030-1_OFOS-03_20190307_153819#1
SO268-1_030-1_OFOS-03_20190307_153819	2	Coral	0.9288501	593.8527775	46.0375607	717.5182247	231.4270091	dive_030	3/7/2019 15:38	11.954145	-117.012894	Seafloor B	German	/home/mbani/mardata/project-repos/deepsea-fauna-detection_30_sep_2022/data/unsupervised_outlier_detection/dive_030/parent_images/SO268-1_030-1_OFOS-03_20190307_153819.JPG	SO268-1_030-1_OFOS-03_20190307_153819#2
SO268-1_030-1_OFOS-03_20190307_152458	2	Coral	0.999501	1001.527395	750.8638144	1116.364737	1011.198378	dive_030	3/7/2019 15:24	11.9523338	-117.0131383	Seafloor B	German	/home/mbani/mardata/project-repos/deepsea-fauna-detection_30_sep_2022/data/unsupervised_outlier_detection/dive_030/parent_images/SO268-1_030-1_OFOS-03_20190307_152458.JPG	SO268-1_030-1_OFOS-03_20190307_152458#1
SO268-1_030-1_OFOS-03_20190307_152458	2	Coral	0.9982095	615.0188828	289.9063933	670.6349754	359.6564376	dive_030	3/7/2019 15:24	11.9523338	-117.0131383	Seafloor B	German	/home/mbani/mardata/project-repos/deepsea-fauna-detection_30_sep_2022/data/unsupervised_outlier_detection/dive_030/parent_images/SO268-1_030-1_OFOS-03_20190307_152458.JPG	SO268-1_030-1_OFOS-03_20190307_152458#2
SO268-1_030-1_OFOS-03_20190307_120725	2	Coral	0.8529339	1034.275408	1502.241125	1076.073761	1559.858565	dive_030	3/7/2019 12:07	11.9314063	-117.0235725	Seafloor B	German	/home/mbani/mardata/project-repos/deepsea-fauna-detection_30_sep_2022/data/unsupervised_outlier_detection/dive_030/parent_images/SO268-1_030-1_OFOS-03_20190307_120725.JPG	SO268-1_030-1_OFOS-03_20190307_120725#1
SO268-1_030-1_OFOS-03_20190307_044626	10	Sponge	0.9992762	446.368227	1526.215539	482.5891829	1559.377413	dive_030	3/7/2019 4:46	11.9095886	-117.0111091	Seafloor B	German	/home/mbani/mardata/project-repos/deepsea-fauna-detection_30_sep_2022/data/unsupervised_outlier_detection/dive_030/parent_images/SO268-1_030-1_OFOS-03_20190307_044626.JPG	SO268-1_030-1_OFOS-03_20190307_044626#1
SO268-1_030-1_OFOS-03_20190307_055302	10	Sponge	0.9999993	744.8583698	381.1059773	788.9851475	427.0806026	dive_030	3/7/2019 5:53	11.9138799	-117.0180119	Seafloor D	German	/home/mbani/mardata/project-repos/deepsea-fauna-detection_30_sep_2022/data/unsupervised_outlier_detection/dive_030/parent_images/SO268-1_030-1_OFOS-03_20190307_055302.JPG	SO268-1_030-1_OFOS-03_20190307_055302#1
SO268-1_030-1_OFOS-03_20190307_055302	7	Ophioroid	0.9990946	127.2596884	121.5791345	169.1658711	154.412325	dive_030	3/7/2019 5:53	11.9138799	-117.0180119	Seafloor D	German	/home/mbani/mardata/project-repos/deepsea-fauna-detection_30_sep_2022/data/unsupervised_outlier_detection/dive_030/parent_images/SO268-1_030-1_OFOS-03_20190307_055302.JPG	SO268-1_030-1_OFOS-03_20190307_055302#2
SO268-1_030-1_OFOS-03_20190307_070247	7	Ophioroid	0.9999944	686.0362625	359.0873909	741.2058163	407.6649714	dive_030	3/7/2019 7:02	11.9189694	-117.0259938	Seafloor B	German	/home/mbani/mardata/project-repos/deepsea-fauna-detection_30_sep_2022/data/unsupervised_outlier_detection/dive_030/parent_images/SO268-1_030-1_OFOS-03_20190307_070247.JPG	SO268-1_030-1_OFOS-03_20190307_070247#1
SO268-1_030-1_OFOS-03_20190307_070247	7	Ophioroid	0.9999845	598.8963509	1235.913234	660.055027	1280.768766	dive_030	3/7/2019 7:02	11.9189694	-117.0259938	Seafloor B	German	/home/mbani/mardata/project-repos/deepsea-fauna-detection_30_sep_2022/data/unsupervised_outlier_detection/dive_030/parent_images/SO268-1_030-1_OFOS-03_20190307_070247.JPG	SO268-1_030-1_OFOS-03_20190307_070247#2
SO268-1_030-1_OFOS-03_20190307_143716	7	Ophioroid	0.99999666	565.9222984	1155.282483	722.3346901	1300.143642	dive_030	3/7/2019 14:37	11.9458589	-117.0140031	Seafloor B	German	/home/mbani/mardata/project-repos/deepsea-fauna-detection_30_sep_2022/data/unsupervised_outlier_detection/dive_030/parent_images/SO268-1_030-1_OFOS-03_20190307_143716.JPG	SO268-1_030-1_OFOS-03_20190307_143716#1
SO268-1_030-1_OFOS-03_20190307_143716	1	Anemone	0.84851384	898.7381935	1011.643982	922.8247261	1031.901755	dive_030	3/7/2019 14:37	11.9458589	-117.0140031	Seafloor B	German	/home/mbani/mardata/project-repos/deepsea-fauna-detection_30_sep_2022/data/unsupervised_outlier_detection/dive_030/parent_images/SO268-1_030-1_OFOS-03_20190307_143716.JPG	SO268-1_030-1_OFOS-03_20190307_143716#2
SO268-1_030-1_OFOS-03_20190307_111240	4	Gastropod	0.70519626	1093.446188	972.0415735	1117.159548	993.9925432	dive_030	3/7/2019 11:12	11.9312144	-117.0310865	Seafloor B	German	/home/mbani/mardata/project-repos/deepsea-fauna-detection_30_sep_2022/data/unsupervised_outlier_detection/dive_030/parent_images/SO268-1_030-1_OFOS-03_20190307_111240.JPG	SO268-1_030-1_OFOS-03_20190307_111240#1
SO268-1_030-1_OFOS-03_20190307_111240	10	Sponge	0.37296802	1093.073883	972.6574087	1116.852198	993.8451433	dive_030	3/7/2019 11:12	11.9312144	-117.0310865	Seafloor B	German	/home/mbani/mardata/project-repos/deepsea-fauna-detection_30_sep_2022/data/unsupervised_outlier_detection/dive_030/parent_images/SO268-1_030-1_OFOS-03_20190307_111240.JPG	SO268-1_030-1_OFOS-03_20190307_111240#2
SO268-1_030-1_OFOS-03_20190307_062920	7	Ophioroid	0.9932007	470.5524254	1502.24503	502.6541281	1532.435975	dive_030	3/7/2019 6:29	11.9164996	-117.0221412	Seafloor B	German	/home/mbani/mardata/project-repos/deepsea-fauna-detection_30_sep_2022/data/unsupervised_outlier_detection/dive_030/parent_images/SO268-1_030-1_OFOS-03_20190307_062920.JPG	SO268-1_030-1_OFOS-03_20190307_062920#1
SO268-1_030-1_OFOS-03_20190307_143313	7	Ophioroid	0.9999974	983.3477402	1293.376465	1056.34654	1358.468843	dive_030	3/7/2019 14:33	11.9452826	-117.0140419	Seafloor B	German	/home/mbani/mardata/project-repos/deepsea-fauna-detection_30_sep_2022/data/unsupervised_outlier_detection/dive_030/parent_images/SO268-1_030-1_OFOS-03_20190307_143313.JPG	SO268-1_030-1_OFOS-03_20190307_143313#1
SO268-1_030-1_OFOS-03_20190307_143313	7	Ophioroid	0.9524875	568.502264	544.0735173	651.1428738	619.636395	dive_030	3/7/2019 14:33	11.9452826	-117.0140419	Seafloor B	German	/home/mbani/mardata/project-repos/deepsea-fauna-detection_30_sep_2022/data/unsupervised_outlier_detection/dive_030/parent_images/SO268-1_030-1_OFOS-03_20190307_143313.JPG	SO268-1_030-1_OFOS-03_20190307_143313#2
SO268-1_030-1_OFOS-03_20190307_093641	11	Xenophyophore	0.99829	507.0426464	643.9560771	540.2165699	676.8982029	dive_030	3/7/2019 9:36	11.9306935	-117.0419266	Seafloor B	German	/home/mbani/mardata/project-repos/deepsea-fauna-detection_30_sep_2022/data/unsupervised_outlier_detection/dive_030/parent_images/SO268-1_030-1_OFOS-03_20190307_093641.JPG	SO268-1_030-1_OFOS-03_20190307_093641#1
SO268-1_030-1_OFOS-03_20190307_131831	7	Ophioroid	0.99999356	578.9360142	75.02071112	671.4147663	158.608979	dive_030	3/7/2019 13:18	11.9352608	-117.0156988	Seafloor B	German	/home/mbani/mardata/project-repos/deepsea-fauna-detection_30_sep_2022/data/unsupervised_outlier_detection/dive_030/parent_images/SO268-1_030-1_OFOS-03_20190307_131831.JPG	SO268-1_030-1_OFOS-03_20190307_131831#1
SO268-1_030-1_OFOS-03_20190307_110202	4	Gastropod	0.99952817	299.5647335	353.6404788	320.2990532	374.0185905	dive_030	3/7/2019 11:02	11.9311978	-117.0324822	Seafloor B	German	/home/mbani/mardata/project-repos/deepsea-fauna-detection_30_sep_2022/data/unsupervised_outlier_detection/dive_030/parent_images/SO268-1_030-1_OFOS-03_20190307_110202.JPG	SO268-1_030-1_OFOS-03_20190307_110202#1
SO268-1_030-1_OFOS-03_20190307_130725	7	Ophioroid	0.99999475	736.1277294	518.7935328	810.5343723	583.0040145	dive_030	3/7/2019 13:07	11.9339273	-117.0162363	Seafloor B	German	/home/mbani/mardata/project-repos/deepsea-fauna-detection_30_sep_2022/data/unsupervised_outlier_detection/dive_030/parent_images/SO268-1_030-1_OFOS-03_20190307_130725.JPG	SO268-1_030-1_OFOS-03_20190307_130725#1
SO268-1_030-1_OFOS-03_20190307_130725	7	Ophioroid	0.9999888	580.5496025	644.8376226	635.0198078	685.0436497	dive_030	3/7/2019 13:07	11.9339273	-117.0162363	Seafloor B	German	/home/mbani/mardata/project-repos/deepsea-fauna-detection_30_sep_2022/data/unsupervised_outlier_detection/dive_030/parent_images/SO268-1_030-1_OFOS-03_20190307_130725.JPG	SO268-1_030-1_OFOS-03_20190307_130725#2
SO268-1_030-1_OFOS-03_20190307_102535	11	Xenophyophore	0.99901795	460.2825642	408.2261324	500.2428913	445.9671664	dive_030	3/7/2019 10:25	11.931139	-117.0369777	Seafloor B	German	/home/mbani/mardata/project-repos/deepsea-fauna-detection_30_sep_2022/data/unsupervised_outlier_detection/dive_030/parent_images/SO268-1_030-1_OFOS-03_20190307_102535.JPG	SO268-1_030-1_OFOS-03_20190307_102535#1
SO268-1_030-1_OFOS-03_20190307_141437	7	Ophioroid	0.9999939	132.6732469	544.9044442	219.0548468	634.2850614	dive_030	3/7/2019 14:14	11.9427518	-117.0144211	Seafloor B	German	/home/mbani/mardata/project-repos/deepsea-fauna-detection_30_sep_2022/data/unsupervised_outlier_detection/dive_030/parent_images/SO268-1_030-1_OFOS-03_20190307_141437.JPG	SO268-1_030-1_OFOS-03_20190307_141437#1
SO268-1_030-1_OFOS-03_20190307_141437	7	Ophioroid	0.9998945	527.1623659	610.1208901	594.365139	671.8251228	dive_030	3/7/2019 14:14	11.9427518	-117.0144211	Seafloor B	German	/home/mbani/mardata/project-repos/deepsea-fauna-detection_30_sep_2022/data/unsupervised_outlier_detection/dive_030/parent_images/SO268-1_030-1_OFOS-03_20190307_141437.JPG	SO268-1_030-1_OFOS-03_20190307_141437#2
SO268-1_030-1_OFOS-03_20190307_093753	7	Ophioroid	0.99997675	632.0094585	273.9547849	677.7097702	314.3284392	dive_030	3/7/2019 9:37	11.9307214	-117.0418301	Seafloor B	German	/home/mbani/mardata/project-repos/deepsea-fauna-detection_30_sep_2022/data/unsupervised_outlier_detection/dive_030/parent_images/SO268-1_030-1_OFOS-03_20190307_093753.JPG	SO268-1_030-1_OFOS-03_20190307_093753#1
SO268-1_030-1_OFOS-03_20190307_093753	2	Coral	0.8120562	405.2354431	1362.96464	445.2510786	1429.033041	dive_030	3/7/2019 9:37	11.9307214	-117.0418301	Seafloor B	German	/home/mbani/mardata/project-repos/deepsea-fauna-detection_30_sep_2022/data/unsupervised_outlier_detection/dive_030/parent_images/SO268-1_030-1_OFOS-03_20190307_093753.JPG	SO268-1_030-1_OFOS-03_20190307_093753#2
SO268-1_030-1_OFOS-03_20190307_090753	7	Ophioroid	0.9999896	790.9259796	1465.061703	845.2379704	1505.803857	dive_030	3/7/2019 9:07	11.928338	-117.0409335	Seafloor B	German	/home/mbani/mardata/project-repos/deepsea-fauna-detection_30_sep_2022/data/unsupervised_outlier_detection/dive_030/parent_images/SO268-1_030-1_OFOS-03_20190307_090753.JPG	SO268-1_030-1_OFOS-03_20190307_090753#1
SO268-1_030-1_OFOS-03_20190307_090753	2	Coral	0.99982494	114.1094959	806.1327195	186.0320783	846.7736864	dive_030	3/7/2019 9:07	11.928338	-117.0409335	Seafloor B	German	/home/mbani/mardata/project-repos/deepsea-fauna-detection_30_sep_2022/data/unsupervised_outlier_detection/dive_030/parent_images/SO268-1_030-1_OFOS-03_20190307_090753.JPG	SO268-1_030-1_OFOS-03_20190307_090753#2
SO268-1_030-1_OFOS-03_20190307_050959	7	Ophioroid	0.9999943	790.3003979	443.2620478	833.5630035	483.5527897	dive_030	3/7/2019 5:09	11.9109972	-117.0133715	Seafloor B	German	/home/mbani/mardata/project-repos/deepsea-fauna-detection_30_sep_2022/data/unsupervised_outlier_detection/dive_030/parent_images/SO268-1_030-1_OFOS-03_20190307_050959.JPG	SO268-1_030-1_OFOS-03_20190307_050959#1
SO268-1_030-1_OFOS-03_20190307_050959	10	Sponge	0.9999684	124.2629075	797.9300451	164.6875644	832.2912455	dive_030	3/7/2019 5:09	11.9109972	-117.0133715	Seafloor B	German	/home/mbani/mardata/project-repos/deepsea-fauna-detection_30_sep_2022/data/unsupervised_outlier_detection/dive_030/parent_images/SO268-1_030-1_OFOS-03_20190307_050959.JPG	SO268-1_030-1_OFOS-03_20190307_050959#2
SO268-1_030-1_OFOS-03_20190307_130143	7	Ophioroid	0.9999925	182.7797008	45.61809808	286.1733055	164.5340896	dive_030	3/7/2019 13:01	11.9332683	-117.0166167	Seafloor B	German	/home/mbani/mardata/project-repos/deepsea-fauna-detection_30_sep_2022/data/unsupervised_outlier_detection/dive_030/parent_images/SO268-1_030-1_OFOS-03_20190307_130143.JPG	SO268-1_030-1_OFOS-03_20190307_130143#1
SO268-1_030-1_OFOS-03_20190307_130143	10	Sponge	0.99995255	1073.934059	1356.70465	1103.656969	1382.189212	dive_030	3/7/2019 13:01	11.9332683	-117.0166167	Seafloor B	German	/home/mbani/mardata/project-repos/deepsea-fauna-detection_30_sep_2022/data/unsupervised_outlier_detection/dive_030/parent_images/SO268-1_030-1_OFOS-03_20190307_130143.JPG	SO268-1_030-1_OFOS-03_20190307_130143#2
SO268-1_030-1_OFOS-03_20190307_130143	4	Gastropod	0.999283	557.2630548	562.8684068	579.9317646	583.1756973	dive_030	3/7/2019 13:01	11.9332683	-117.0166167	Seafloor B	German	/home/mbani/mardata/project-repos/deepsea-fauna-detection_30_sep_2022/data/unsupervised_outlier_detection/dive_030/parent_images/SO268-1_030-1_OFOS-03_20190307_130143.JPG	SO268-1_030-1_OFOS-03_20190307_130143#3
SO268-1_030-1_OFOS-03_20190307_122656	2	Coral	0.99997866	453.5663557	215.3581417	499.1049814	283.6097789	dive_030	3/7/2019 12:26	11.9314614	-117.0208424	Seafloor B	German	/home/mbani/mardata/project-repos/deepsea-fauna-detection_30_sep_2022/data/unsupervised_outlier_detection/dive_030/parent_images/SO268-1_030-1_OFOS-03_20190307_122656.JPG	SO268-1_030-1_OFOS-03_20190307_122656#1
SO268-1_030-1_OFOS-03_20190307_130031	7	Ophioroid	0.9999906	382.2095823	318.719219	431.3340044	363.8539803	dive_030	3/7/2019 13:00	11.9331405	-117.0167081	Seafloor B	German	/home/mbani/mardata/project-repos/deepsea-fauna-detection_30_sep_2022/data/unsupervised_outlier_detection/dive_030/parent_images/SO268-1_030-1_OFOS-03_20190307_130031.JPG	SO268-1_030-1_OFOS-03_20190307_130031#1
SO268-1_030-1_OFOS-03_20190307_093923	7	Ophioroid	0.99999535	761.4752388	290.9560418	804.0967083	325.502969	dive_030	3/7/2019 9:39	11.930786	-117.0417403	Seafloor A	German	/home/mbani/mardata/project-repos/deepsea-fauna-detection_30_sep_2022/data/unsupervised_outlier_detection/dive_030/parent_images/SO268-1_030-1_OFOS-03_20190307_093923.JPG	SO268-1_030-1_OFOS-03_20190307_093923#1
SO268-1_030-1_OFOS-03_20190307_114504	7	Ophioroid	0.9999906	909.472084	770.0829291	964.6093273	821.8621016	dive_030	3/7/2019 11:45	11.9313411	-117.0267178	Seafloor B	German	/home/mbani/mardata/project-repos/deepsea-fauna-detection_30_sep_2022/data/unsupervised_outlier_detection/dive_030/parent_images/SO268-1_030-1_OFOS-03_20190307_114504.JPG	SO268-1_030-1_OFOS-03_20190307_114504#1
SO268-1_030-1_OFOS-03_20190307_092329	7	Ophioroid	0.9999981	499.6865034	1242.138276	568.4938526	1306.288576	dive_030	3/7/2019 9:23	11.9297977	-117.0423647	Seafloor B	German	/home/mbani/mardata/project-repos/deepsea-fauna-detection_30_sep_2022/data/unsupervised_outlier_detection/dive_030/parent_images/SO268-1_030-1_OFOS-03_20190307_092329.JPG	SO268-1_030-1_OFOS-03_20190307_092329#1
SO268-1_030-1_OFOS-03_20190307_104559	2	Coral	0.99850476	304.6315718	1007.538815	345.7678604	1099.743562	dive_030	3/7/2019 10:45	11.9311332	-117.0345232	Seafloor B	German	/home/mbani/mardata/project-repos/deepsea-fauna-detection_30_sep_2022/data/unsupervised_outlier_detection/dive_030/parent_images/SO268-1_030-1_OFOS-03_20190307_104559.JPG	SO268-1_030-1_OFOS-03_20190307_104559#1
SO268-1_030-1_OFOS-03_20190307_104559	11	Xenophyophore	0.57978356	353.6827278	1108.027296	378.8408804	1133.753386	dive_030	3/7/2019 10:45	11.9311332	-117.0345232	Seafloor B	German	/home/mbani/mardata/project-repos/deepsea-fauna-detection_30_sep_2022/data/unsupervised_outlier_detection/dive_030/parent_images/SO268-1_030-1_OFOS-03_20190307_104559.JPG	SO268-1_030-1_OFOS-03_20190307_104559#2
SO268-1_030-1_OFOS-03_20190307_120313	7	Ophioroid	0.58925736	248.3902478	86.84065372	289.2353249	125.2954245	dive_030	3/7/2019 12:03	11.9313707	-117.0241734	Seafloor B	German	/home/mbani/mardata/project-repos/deepsea-fauna-detection_30_sep_2022/data/unsupervised_outlier_detection/dive_030/parent_images/SO268-1_030-1_OFOS-03_20190307_120313.JPG	SO268-1_030-1_OFOS-03_20190307_120313#1
SO268-1_030-1_OFOS-03_20190307_090126	10	Sponge	0.99999845	814.9759293	177.5040042	885.6125259	257.2938144	dive_030	3/7/2019 9:01	11.9278798	-117.0401387	Seafloor B	German	/home/mbani/mardata/project-repos/deepsea-fauna-detection_30_sep_2022/data/unsupervised_outlier_detection/dive_030/parent_images/SO268-1_030-1_OFOS-03_20190307_090126.JPG	SO268-1_030-1_OFOS-03_20190307_090126#1
SO268-1_030-1_OFOS-03_20190307_085238	7	Ophioroid	0.9947783	66.64724052	347.1668744	105.8935285	378.2003868	dive_030	3/7/2019 8:52	11.9272005	-117.0390829	Seafloor B	German	/home/mbani/mardata/project-repos/deepsea-fauna-detection_30_sep_2022/data/unsupervised_outlier_detection/dive_030/parent_images/SO268-1_030-1_OFOS-03_20190307_085238.JPG	SO268-1_030-1_OFOS-03_20190307_085238#1
SO268-1_030-1_OFOS-03_20190307_085238	7	Ophioroid	0.96598357	115.4069722	1124.380774	154.42523	1165.857625	dive_030	3/7/2019 8:52	11.9272005	-117.0390829	Seafloor B	German	/home/mbani/mardata/project-repos/deepsea-fauna-detection_30_sep_2022/data/unsupervised_outlier_detection/dive_030/parent_images/SO268-1_030-1_OFOS-03_20190307_085238.JPG	SO268-1_030-1_OFOS-03_20190307_085238#2
SO268-1_030-1_OFOS-03_20190307_082817	7	Ophioroid	0.99999595	598.9032269	72.93395609	709.8216534	179.6651727	dive_030	3/7/2019 8:28	11.9253881	-117.036109	Seafloor B	German	/home/mbani/mardata/project-repos/deepsea-fauna-detection_30_sep_2022/data/unsupervised_outlier_detection/dive_030/parent_images/SO268-1_030-1_OFOS-03_20190307_082817.JPG	SO268-1_030-1_OFOS-03_20190307_082817#1
SO268-1_030-1_OFOS-03_20190307_082817	10	Sponge	0.9999924	232.1875238	180.0171125	298.7665176	256.7910826	dive_030	3/7/2019 8:28	11.9253881	-117.036109	Seafloor B	German	/home/mbani/mardata/project-repos/deepsea-fauna-detection_30_sep_2022/data/unsupervised_outlier_detection/dive_030/parent_images/SO268-1_030-1_OFOS-03_20190307_082817.JPG	SO268-1_030-1_OFOS-03_20190307_082817#2
SO268-1_030-1_OFOS-03_20190307_144016	7	Ophioroid	0.9999918	299.2269087	1474.10687	366.3830853	1540.405483	dive_030	3/7/2019 14:40	11.9462469	-117.0139447	Seafloor B	German	/home/mbani/mardata/project-repos/deepsea-fauna-detection_30_sep_2022/data/unsupervised_outlier_detection/dive_030/parent_images/SO268-1_030-1_OFOS-03_20190307_144016.JPG	SO268-1_030-1_OFOS-03_20190307_144016#1
SO268-1_030-1_OFOS-03_20190307_144016	7	Ophioroid	0.99976784	1000.379105	143.2640433	1073.400135	202.746588	dive_030	3/7/2019 14:40	11.9462469	-117.0139447	Seafloor B	German	/home/mbani/mardata/project-repos/deepsea-fauna-detection_30_sep_2022/data/unsupervised_outlier_detection/dive_030/parent_images/SO268-1_030-1_OFOS-03_20190307_144016.JPG	SO268-1_030-1_OFOS-03_20190307_144016#2
SO268-1_030-1_OFOS-03_20190307_095602	7	Ophioroid	0.9997601	96.49064302	1235.2245	130.6484675	1268.334203	dive_030	3/7/2019 9:56	11.9310674	-117.0402477	Seafloor B	German	/home/mbani/mardata/project-repos/deepsea-fauna-detection_30_sep_2022/data/unsupervised_outlier_detection/dive_030/parent_images/SO268-1_030-1_OFOS-03_20190307_095602.JPG	SO268-1_030-1_OFOS-03_20190307_095602#1
SO268-1_030-1_OFOS-03_20190307_070359	5	Holothuria	0.99998236	983.6526203	903.2722092	1043.717546	996.977191	dive_030	3/7/2019 7:03	11.919047	-117.0261582	Seafloor B	German	/home/mbani/mardata/project-repos/deepsea-fauna-detection_30_sep_2022/data/unsupervised_outlier_detection/dive_030/parent_images/SO268-1_030-1_OFOS-03_20190307_070359.JPG	SO268-1_030-1_OFOS-03_20190307_070359#1
SO268-1_030-1_OFOS-03_20190307_044756	7	Ophioroid	0.9999833	342.5014305	811.9543147	418.873806	859.9668789	dive_030	3/7/2019 4:47	11.9096724	-117.0112676	Seafloor B	German	/home/mbani/mardata/project-repos/deepsea-fauna-detection_30_sep_2022/data/unsupervised_outlier_detection/dive_030/parent_images/SO268-1_030-1_OFOS-03_20190307_044756.JPG	SO268-1_030-1_OFOS-03_20190307_044756#1
SO268-1_030-1_OFOS-03_20190307_063453	11	Xenophyophore	0.99954623	265.7348371	1073.806887	322.5856543	1121.461515	dive_030	3/7/2019 6:34	11.9169263	-117.022802	Seafloor B	German	/home/mbani/mardata/project-repos/deepsea-fauna-detection_30_sep_2022/data/unsupervised_outlier_detection/dive_030/parent_images/SO268-1_030-1_OFOS-03_20190307_063453.JPG	SO268-1_030-1_OFOS-03_20190307_063453#1
SO268-1_030-1_OFOS-03_20190307_045002	7	Ophioroid	0.99998975	243.1427646	439.1159749	278.5812426	477.0810127	dive_030	3/7/2019 4:50	11.909779	-117.0114216	Seafloor B	German	/home/mbani/mardata/project-repos/deepsea-fauna-detection_30_sep_2022/data/unsupervised_outlier_detection/dive_030/parent_images/SO268-1_030-1_OFOS-03_20190307_045002.JPG	SO268-1_030-1_OFOS-03_20190307_045002#1
SO268-1_030-1_OFOS-03_20190307_143040	1	Anemone	0.9498908	617.3181343	1085.678387	643.9028549	1106.351223	dive_030	3/7/2019 14:30	11.9449579	-117.0141103	Seafloor B	German	/home/mbani/mardata/project-repos/deepsea-fauna-detection_30_sep_2022/data/unsupervised_outlier_detection/dive_030/parent_images/SO268-1_030-1_OFOS-03_20190307_143040.JPG	SO268-1_030-1_OFOS-03_20190307_143040#1
SO268-1_030-1_OFOS-03_20190307_151155	2	Coral	0.99987555	947.3898411	473.5804152	994.22369	533.2172441	dive_030	3/7/2019 15:11	11.9506178	-117.0133615	Seafloor B	German	/home/mbani/mardata/project-repos/deepsea-fauna-detection_30_sep_2022/data/unsupervised_outlier_detection/dive_030/parent_images/SO268-1_030-1_OFOS-03_20190307_151155.JPG	SO268-1_030-1_OFOS-03_20190307_151155#1
SO268-1_030-1_OFOS-03_20190307_073005	7	Ophioroid	0.95161974	1062.31864	1223.686252	1082.693138	1242.634249	dive_030	3/7/2019 7:30	11.9210008	-117.0292037	Seafloor B	German	/home/mbani/mardata/project-repos/deepsea-fauna-detection_30_sep_2022/data/unsupervised_outlier_detection/dive_030/parent_images/SO268-1_030-1_OFOS-03_20190307_073005.JPG	SO268-1_030-1_OFOS-03_20190307_073005#1
SO268-1_030-1_OFOS-03_20190307_153537	10	Sponge	0.9998055	735.1913929	1649.912696	769.8566723	1675.631175	dive_030	3/7/2019 15:35	11.9537893	-117.0129523	Seafloor B	German	/home/mbani/mardata/project-repos/deepsea-fauna-detection_30_sep_2022/data/unsupervised_outlier_detection/dive_030/parent_images/SO268-1_030-1_OFOS-03_20190307_153537.JPG	SO268-1_030-1_OFOS-03_20190307_153537#1
SO268-1_030-1_OFOS-03_20190307_141334	1	Anemone	0.9999976	955.9387684	1476.763272	1039.446554	1558.125014	dive_030	3/7/2019 14:13	11.9426146	-117.0144132	Seafloor B	German	/home/mbani/mardata/project-repos/deepsea-fauna-detection_30_sep_2022/data/unsupervised_outlier_detection/dive_030/parent_images/SO268-1_030-1_OFOS-03_20190307_141334.JPG	SO268-1_030-1_OFOS-03_20190307_141334#1
SO268-1_030-1_OFOS-03_20190307_062141	4	Gastropod	0.98846275	549.3984556	1096.427865	573.6818886	1115.460577	dive_030	3/7/2019 6:21	11.9159425	-117.0212544	Seafloor B	German	/home/mbani/mardata/project-repos/deepsea-fauna-detection_30_sep_2022/data/unsupervised_outlier_detection/dive_030/parent_images/SO268-1_030-1_OFOS-03_20190307_062141.JPG	SO268-1_030-1_OFOS-03_20190307_062141#1
SO268-1_030-1_OFOS-03_20190307_070932	7	Ophioroid	0.9999906	219.2823553	284.844929	302.3433352	350.5718422	dive_030	3/7/2019 7:09	11.919489	-117.0267867	Seafloor B	German	/home/mbani/mardata/project-repos/deepsea-fauna-detection_30_sep_2022/data/unsupervised_outlier_detection/dive_030/parent_images/SO268-1_030-1_OFOS-03_20190307_070932.JPG	SO268-1_030-1_OFOS-03_20190307_070932#1
SO268-1_030-1_OFOS-03_20190307_141858	2	Coral	0.50245327	200.0531602	82.95509666	263.5620403	191.6873395	dive_030	3/7/2019 14:18	11.9433478	-117.0143445	Seafloor B	German	/home/mbani/mardata/project-repos/deepsea-fauna-detection_30_sep_2022/data/unsupervised_outlier_detection/dive_030/parent_images/SO268-1_030-1_OFOS-03_20190307_141858.JPG	SO268-1_030-1_OFOS-03_20190307_141858#1
SO268-1_030-1_OFOS-03_20190307_081438	7	Ophioroid	0.99999666	526.1922503	1194.845037	664.9876499	1357.657542	dive_030	3/7/2019 8:14	11.9243424	-117.0344294	Seafloor B	German	/home/mbani/mardata/project-repos/deepsea-fauna-detection_30_sep_2022/data/unsupervised_outlier_detection/dive_030/parent_images/SO268-1_030-1_OFOS-03_20190307_081438.JPG	SO268-1_030-1_OFOS-03_20190307_081438#1
SO268-1_030-1_OFOS-03_20190307_093614	7	Ophioroid	0.999997	1007.169981	709.6301937	1067.92284	764.8338103	dive_030	3/7/2019 9:36	11.9306811	-117.0419387	Seafloor B	German	/home/mbani/mardata/project-repos/deepsea-fauna-detection_30_sep_2022/data/unsupervised_outlier_detection/dive_030/parent_images/SO268-1_030-1_OFOS-03_20190307_093614.JPG	SO268-1_030-1_OFOS-03_20190307_093614#1
SO268-1_030-1_OFOS-03_20190307_093614	7	Ophioroid	0.999995	852.0807171	466.0107493	958.2057095	563.7579632	dive_030	3/7/2019 9:36	11.9306811	-117.0419387	Seafloor B	German	/home/mbani/mardata/project-repos/deepsea-fauna-detection_30_sep_2022/data/unsupervised_outlier_detection/dive_030/parent_images/SO268-1_030-1_OFOS-03_20190307_093614.JPG	SO268-1_030-1_OFOS-03_20190307_093614#2
SO268-1_030-1_OFOS-03_20190307_114559	1	Anemone	0.9999114	790.8416653	346.2171364	832.8892899	387.6739347	dive_030	3/7/2019 11:45	11.9314404	-117.0266363	Seafloor B	German	/home/mbani/mardata/project-repos/deepsea-fauna-detection_30_sep_2022/data/unsupervised_outlier_detection/dive_030/parent_images/SO268-1_030-1_OFOS-03_20190307_114559.JPG	SO268-1_030-1_OFOS-03_20190307_114559#1
SO268-1_030-1_OFOS-03_20190307_044411	2	Coral	0.99563557	835.1681805	702.9309583	866.4305115	749.1665125	dive_030	3/7/2019 4:44	11.9094273	-117.010922	Seafloor B	German	/home/mbani/mardata/project-repos/deepsea-fauna-detection_30_sep_2022/data/unsupervised_outlier_detection/dive_030/parent_images/SO268-1_030-1_OFOS-03_20190307_044411.JPG	SO268-1_030-1_OFOS-03_20190307_044411#1
SO268-1_030-1_OFOS-03_20190307_112817	7	Ophioroid	0.9999429	280.7865667	531.2060165	338.3577442	579.3936181	dive_030	3/7/2019 11:28	11.9312586	-117.0289933	Seafloor B	German	/home/mbani/mardata/project-repos/deepsea-fauna-detection_30_sep_2022/data/unsupervised_outlier_detection/dive_030/parent_images/SO268-1_030-1_OFOS-03_20190307_112817.JPG	SO268-1_030-1_OFOS-03_20190307_112817#1
SO268-1_030-1_OFOS-03_20190307_070426	4	Gastropod	0.9999896	785.0645638	857.4723959	806.5922928	883.3195496	dive_030	3/7/2019 7:04	11.9190837	-117.0262011	Seafloor C	German	/home/mbani/mardata/project-repos/deepsea-fauna-detection_30_sep_2022/data/unsupervised_outlier_detection/dive_030/parent_images/SO268-1_030-1_OFOS-03_20190307_070426.JPG	SO268-1_030-1_OFOS-03_20190307_070426#1
SO268-1_030-1_OFOS-03_20190307_105853	10	Sponge	0.99999547	779.4629669	1153.280067	829.1410732	1204.26321	dive_030	3/7/2019 10:58	11.931173	-117.0328643	Seafloor B	German	/home/mbani/mardata/project-repos/deepsea-fauna-detection_30_sep_2022/data/unsupervised_outlier_detection/dive_030/parent_images/SO268-1_030-1_OFOS-03_20190307_105853.JPG	SO268-1_030-1_OFOS-03_20190307_105853#1
SO268-1_030-1_OFOS-03_20190307_072938	1	Anemone	0.9841891	212.9538393	86.12716109	245.5758142	117.6446861	dive_030	3/7/2019 7:29	11.9209687	-117.0291426	Seafloor B	German	/home/mbani/mardata/project-repos/deepsea-fauna-detection_30_sep_2022/data/unsupervised_outlier_detection/dive_030/parent_images/SO268-1_030-1_OFOS-03_20190307_072938.JPG	SO268-1_030-1_OFOS-03_20190307_072938#1
SO268-1_030-1_OFOS-03_20190307_112011	7	Ophioroid	0.9999893	472.0185804	646.7110634	540.1230431	704.6145415	dive_030	3/7/2019 11:20	11.9311999	-117.0301081	Seafloor B	German	/home/mbani/mardata/project-repos/deepsea-fauna-detection_30_sep_2022/data/unsupervised_outlier_detection/dive_030/parent_images/SO268-1_030-1_OFOS-03_20190307_112011.JPG	SO268-1_030-1_OFOS-03_20190307_112011#1
SO268-1_030-1_OFOS-03_20190307_135234	7	Ophioroid	0.9948435	1036.247082	1194.479041	1093.926039	1247.817879	dive_030	3/7/2019 13:52	11.9397469	-117.01481	Seafloor B	German	/home/mbani/mardata/project-repos/deepsea-fauna-detection_30_sep_2022/data/unsupervised_outlier_detection/dive_030/parent_images/SO268-1_030-1_OFOS-03_20190307_135234.JPG	SO268-1_030-1_OFOS-03_20190307_135234#1
SO268-1_030-1_OFOS-03_20190307_155825	5	Holothuria	0.9999957	647.5452614	1001.121411	746.9213676	1069.312091	dive_030	3/7/2019 15:58	11.9568725	-117.0125596	Seafloor B	German	/home/mbani/mardata/project-repos/deepsea-fauna-detection_30_sep_2022/data/unsupervised_outlier_detection/dive_030/parent_images/SO268-1_030-1_OFOS-03_20190307_155825.JPG	SO268-1_030-1_OFOS-03_20190307_155825#1
SO268-1_030-1_OFOS-03_20190307_100944	5	Holothuria	0.99999213	676.753006	1394.908161	751.1303425	1473.050237	dive_030	3/7/2019 10:09	11.9311453	-117.0387819	Seafloor B	German	/home/mbani/mardata/project-repos/deepsea-fauna-detection_30_sep_2022/data/unsupervised_outlier_detection/dive_030/parent_images/SO268-1_030-1_OFOS-03_20190307_100944.JPG	SO268-1_030-1_OFOS-03_20190307_100944#1
SO268-1_030-1_OFOS-03_20190307_100944	4	Gastropod	0.9894481	377.1490192	393.6043024	428.9886236	436.793375	dive_030	3/7/2019 10:09	11.9311453	-117.0387819	Seafloor B	German	/home/mbani/mardata/project-repos/deepsea-fauna-detection_30_sep_2022/data/unsupervised_outlier_detection/dive_030/parent_images/SO268-1_030-1_OFOS-03_20190307_100944.JPG	SO268-1_030-1_OFOS-03_20190307_100944#2
SO268-1_030-1_OFOS-03_20190307_101541	7	Ophioroid	0.9999862	637.252903	1231.667376	694.7981453	1287.224822	dive_030	3/7/2019 10:15	11.9311372	-117.0381233	Seafloor B	German	/home/mbani/mardata/project-repos/deepsea-fauna-detection_30_sep_2022/data/unsupervised_outlier_detection/dive_030/parent_images/SO268-1_030-1_OFOS-03_20190307_101541.JPG	SO268-1_030-1_OFOS-03_20190307_101541#1
SO268-1_030-1_OFOS-03_20190307_065750	4	Gastropod	0.97855926	25.35323381	327.2887158	59.36952055	354.2026412	dive_030	3/7/2019 6:57	11.9186016	-117.0254467	Seafloor B	German	/home/mbani/mardata/project-repos/deepsea-fauna-detection_30_sep_2022/data/unsupervised_outlier_detection/dive_030/parent_images/SO268-1_030-1_OFOS-03_20190307_065750.JPG	SO268-1_030-1_OFOS-03_20190307_065750#1
SO268-1_030-1_OFOS-03_20190307_065750	10	Sponge	0.43345353	233.4019876	910.1823807	265.3540039	940.5089092	dive_030	3/7/2019 6:57	11.9186016	-117.0254467	Seafloor B	German	/home/mbani/mardata/project-repos/deepsea-fauna-detection_30_sep_2022/data/unsupervised_outlier_detection/dive_030/parent_images/SO268-1_030-1_OFOS-03_20190307_065750.JPG	SO268-1_030-1_OFOS-03_20190307_065750#2
SO268-1_030-1_OFOS-03_20190307_065750	1	Anemone	0.39710432	233.338418	910.2181292	264.9891925	940.1335001	dive_030	3/7/2019 6:57	11.9186016	-117.0254467	Seafloor B	German	/home/mbani/mardata/project-repos/deepsea-fauna-detection_30_sep_2022/data/unsupervised_outlier_detection/dive_030/parent_images/SO268-1_030-1_OFOS-03_20190307_065750.JPG	SO268-1_030-1_OFOS-03_20190307_065750#3
SO268-1_030-1_OFOS-03_20190307_055244	7	Ophioroid	0.9999937	1012.604752	513.1828237	1065.171642	554.6209216	dive_030	3/7/2019 5:52	11.9138609	-117.0179827	Seafloor B	German	/home/mbani/mardata/project-repos/deepsea-fauna-detection_30_sep_2022/data/unsupervised_outlier_detection/dive_030/parent_images/SO268-1_030-1_OFOS-03_20190307_055244.JPG	SO268-1_030-1_OFOS-03_20190307_055244#1
SO268-1_030-1_OFOS-03_20190307_055244	7	Ophioroid	0.99997735	209.5033765	1499.927988	292.2453737	1571.349149	dive_030	3/7/2019 5:52	11.9138609	-117.0179827	Seafloor B	German	/home/mbani/mardata/project-repos/deepsea-fauna-detection_30_sep_2022/data/unsupervised_outlier_detection/dive_030/parent_images/SO268-1_030-1_OFOS-03_20190307_055244.JPG	SO268-1_030-1_OFOS-03_20190307_055244#2
SO268-1_030-1_OFOS-03_20190307_055244	11	Xenophyophore	0.9545741	605.6748104	1260.876789	637.3886871	1293.781314	dive_030	3/7/2019 5:52	11.9138609	-117.0179827	Seafloor B	German	/home/mbani/mardata/project-repos/deepsea-fauna-detection_30_sep_2022/data/unsupervised_outlier_detection/dive_030/parent_images/SO268-1_030-1_OFOS-03_20190307_055244.JPG	SO268-1_030-1_OFOS-03_20190307_055244#3
SO268-1_030-1_OFOS-03_20190307_070905	11	Xenophyophore	0.99551505	411.2657547	1062.920122	440.413518	1092.238183	dive_030	3/7/2019 7:09	11.9194561	-117.0267331	Seafloor B	German	/home/mbani/mardata/project-repos/deepsea-fauna-detection_30_sep_2022/data/unsupervised_outlier_detection/dive_030/parent_images/SO268-1_030-1_OFOS-03_20190307_070905.JPG	SO268-1_030-1_OFOS-03_20190307_070905#1
SO268-1_030-1_OFOS-03_20190307_070905	4	Gastropod	0.86570376	204.873631	904.2613506	226.9505548	924.7975016	dive_030	3/7/2019 7:09	11.9194561	-117.0267331	Seafloor B	German	/home/mbani/mardata/project-repos/deepsea-fauna-detection_30_sep_2022/data/unsupervised_outlier_detection/dive_030/parent_images/SO268-1_030-1_OFOS-03_20190307_070905.JPG	SO268-1_030-1_OFOS-03_20190307_070905#2
SO268-1_030-1_OFOS-03_20190307_070905	10	Sponge	0.30034736	204.8027349	904.168725	226.9525242	924.967432	dive_030	3/7/2019 7:09	11.9194561	-117.0267331	Seafloor B	German	/home/mbani/mardata/project-repos/deepsea-fauna-detection_30_sep_2022/data/unsupervised_outlier_detection/dive_030/parent_images/SO268-1_030-1_OFOS-03_20190307_070905.JPG	SO268-1_030-1_OFOS-03_20190307_070905#3
SO268-1_030-1_OFOS-03_20190307_112441	10	Sponge	0.99999654	474.4124269	120.3362739	525.8994198	156.7483306	dive_030	3/7/2019 11:24	11.9312258	-117.0294826	Seafloor B	German	/home/mbani/mardata/project-repos/deepsea-fauna-detection_30_sep_2022/data/unsupervised_outlier_detection/dive_030/parent_images/SO268-1_030-1_OFOS-03_20190307_112441.JPG	SO268-1_030-1_OFOS-03_20190307_112441#1
SO268-1_030-1_OFOS-03_20190307_084044	3	Fish	0.99999666	73.5325408	478.6743236	215.544219	871.4708805	dive_030	3/7/2019 8:40	11.9262951	-117.0375941	Seafloor B	German	/home/mbani/mardata/project-repos/deepsea-fauna-detection_30_sep_2022/data/unsupervised_outlier_detection/dive_030/parent_images/SO268-1_030-1_OFOS-03_20190307_084044.JPG	SO268-1_030-1_OFOS-03_20190307_084044#1
SO268-1_030-1_OFOS-03_20190307_090117	10	Sponge	0.999995	461.3549185	1607.688532	534.1527796	1679.556699	dive_030	3/7/2019 9:01	11.9278664	-117.0401181	Seafloor B	German	/home/mbani/mardata/project-repos/deepsea-fauna-detection_30_sep_2022/data/unsupervised_outlier_detection/dive_030/parent_images/SO268-1_030-1_OFOS-03_20190307_090117.JPG	SO268-1_030-1_OFOS-03_20190307_090117#1
SO268-1_030-1_OFOS-03_20190307_090117	7	Ophioroid	0.9999473	99.02285218	1197.492127	132.7918994	1225.346403	dive_030	3/7/2019 9:01	11.9278664	-117.0401181	Seafloor B	German	/home/mbani/mardata/project-repos/deepsea-fauna-detection_30_sep_2022/data/unsupervised_outlier_detection/dive_030/parent_images/SO268-1_030-1_OFOS-03_20190307_090117.JPG	SO268-1_030-1_OFOS-03_20190307_090117#2
SO268-1_030-1_OFOS-03_20190307_090117	11	Xenophyophore	0.99994254	607.1618938	1307.616177	648.8913536	1343.043122	dive_030	3/7/2019 9:01	11.9278664	-117.0401181	Seafloor B	German	/home/mbani/mardata/project-repos/deepsea-fauna-detection_30_sep_2022/data/unsupervised_outlier_detection/dive_030/parent_images/SO268-1_030-1_OFOS-03_20190307_090117.JPG	SO268-1_030-1_OFOS-03_20190307_090117#3
SO268-1_030-1_OFOS-03_20190307_090117	11	Xenophyophore	0.9967704	444.9561453	635.4879427	466.7897224	657.3870921	dive_030	3/7/2019 9:01	11.9278664	-117.0401181	Seafloor B	German	/home/mbani/mardata/project-repos/deepsea-fauna-detection_30_sep_2022/data/unsupervised_outlier_detection/dive_030/parent_images/SO268-1_030-1_OFOS-03_20190307_090117.JPG	SO268-1_030-1_OFOS-03_20190307_090117#4
SO268-1_030-1_OFOS-03_20190307_090117	11	Xenophyophore	0.90606546	460.9583139	679.8389912	489.2311573	702.9386187	dive_030	3/7/2019 9:01	11.9278664	-117.0401181	Seafloor B	German	/home/mbani/mardata/project-repos/deepsea-fauna-detection_30_sep_2022/data/unsupervised_outlier_detection/dive_030/parent_images/SO268-1_030-1_OFOS-03_20190307_090117.JPG	SO268-1_030-1_OFOS-03_20190307_090117#5
SO268-1_030-1_OFOS-03_20190307_083034	7	Ophioroid	0.9999908	235.5888033	1264.533148	326.9271755	1354.930143	dive_030	3/7/2019 8:30	11.9255469	-117.0363866	Seafloor B	German	/home/mbani/mardata/project-repos/deepsea-fauna-detection_30_sep_2022/data/unsupervised_outlier_detection/dive_030/parent_images/SO268-1_030-1_OFOS-03_20190307_083034.JPG	SO268-1_030-1_OFOS-03_20190307_083034#1
SO268-1_030-1_OFOS-03_20190307_153743	4	Gastropod	0.65551126	526.3676882	1055.984817	546.987319	1071.588278	dive_030	3/7/2019 15:37	11.9540753	-117.0129059	Seafloor B	German	/home/mbani/mardata/project-repos/deepsea-fauna-detection_30_sep_2022/data/unsupervised_outlier_detection/dive_030/parent_images/SO268-1_030-1_OFOS-03_20190307_153743.JPG	SO268-1_030-1_OFOS-03_20190307_153743#1
SO268-1_030-1_OFOS-03_20190307_081317	7	Ophioroid	0.99999547	479.3220854	614.0960312	642.5233841	782.6380062	dive_030	3/7/2019 8:13	11.9242395	-117.0342863	Seafloor B	German	/home/mbani/mardata/project-repos/deepsea-fauna-detection_30_sep_2022/data/unsupervised_outlier_detection/dive_030/parent_images/SO268-1_030-1_OFOS-03_20190307_081317.JPG	SO268-1_030-1_OFOS-03_20190307_081317#1
SO268-1_030-1_OFOS-03_20190307_081317	7	Ophioroid	0.9999864	1013.691425	877.1937418	1077.99757	944.1604614	dive_030	3/7/2019 8:13	11.9242395	-117.0342863	Seafloor B	German	/home/mbani/mardata/project-repos/deepsea-fauna-detection_30_sep_2022/data/unsupervised_outlier_detection/dive_030/parent_images/SO268-1_030-1_OFOS-03_20190307_081317.JPG	SO268-1_030-1_OFOS-03_20190307_081317#2
SO268-1_030-1_OFOS-03_20190307_081317	2	Coral	0.99373454	369.0328455	195.095349	421.0270929	243.9366496	dive_030	3/7/2019 8:13	11.9242395	-117.0342863	Seafloor B	German	/home/mbani/mardata/project-repos/deepsea-fauna-detection_30_sep_2022/data/unsupervised_outlier_detection/dive_030/parent_images/SO268-1_030-1_OFOS-03_20190307_081317.JPG	SO268-1_030-1_OFOS-03_20190307_081317#3
SO268-1_030-1_OFOS-03_20190307_141410	7	Ophioroid	0.9999926	752.4318409	963.2408381	826.2701797	1038.589025	dive_030	3/7/2019 14:14	11.9426922	-117.0144215	Seafloor B	German	/home/mbani/mardata/project-repos/deepsea-fauna-detection_30_sep_2022/data/unsupervised_outlier_detection/dive_030/parent_images/SO268-1_030-1_OFOS-03_20190307_141410.JPG	SO268-1_030-1_OFOS-03_20190307_141410#1
SO268-1_030-1_OFOS-03_20190307_064711	7	Ophioroid	0.9994873	324.1826534	1440.837049	369.1114187	1484.913526	dive_030	3/7/2019 6:47	11.917826	-117.0242018	Seafloor B	German	/home/mbani/mardata/project-repos/deepsea-fauna-detection_30_sep_2022/data/unsupervised_outlier_detection/dive_030/parent_images/SO268-1_030-1_OFOS-03_20190307_064711.JPG	SO268-1_030-1_OFOS-03_20190307_064711#1
SO268-1_030-1_OFOS-03_20190307_064223	7	Ophioroid	0.9999951	441.8991995	989.8397112	507.1716547	1065.011859	dive_030	3/7/2019 6:42	11.9174695	-117.0236209	Seafloor B	German	/home/mbani/mardata/project-repos/deepsea-fauna-detection_30_sep_2022/data/unsupervised_outlier_detection/dive_030/parent_images/SO268-1_030-1_OFOS-03_20190307_064223.JPG	SO268-1_030-1_OFOS-03_20190307_064223#1
SO268-1_030-1_OFOS-03_20190307_091505	8	Sea Urchin	0.9999012	818.5590553	1141.986651	866.558485	1190.622811	dive_030	3/7/2019 9:15	11.9289747	-117.0417902	Seafloor B	German	/home/mbani/mardata/project-repos/deepsea-fauna-detection_30_sep_2022/data/unsupervised_outlier_detection/dive_030/parent_images/SO268-1_030-1_OFOS-03_20190307_091505.JPG	SO268-1_030-1_OFOS-03_20190307_091505#1
SO268-1_030-1_OFOS-03_20190307_091505	7	Ophioroid	0.9996817	13.9330104	611.5060687	55.57314694	663.0623388	dive_030	3/7/2019 9:15	11.9289747	-117.0417902	Seafloor B	German	/home/mbani/mardata/project-repos/deepsea-fauna-detection_30_sep_2022/data/unsupervised_outlier_detection/dive_030/parent_images/SO268-1_030-1_OFOS-03_20190307_091505.JPG	SO268-1_030-1_OFOS-03_20190307_091505#2
SO268-1_030-1_OFOS-03_20190307_133640	4	Gastropod	0.9997942	922.0401287	568.3622074	942.6664352	586.8562388	dive_030	3/7/2019 13:36	11.9376256	-117.0151846	Seafloor B	German	/home/mbani/mardata/project-repos/deepsea-fauna-detection_30_sep_2022/data/unsupervised_outlier_detection/dive_030/parent_images/SO268-1_030-1_OFOS-03_20190307_133640.JPG	SO268-1_030-1_OFOS-03_20190307_133640#1
SO268-1_030-1_OFOS-03_20190307_051206	7	Ophioroid	0.99999607	692.1364689	519.3138385	748.988905	568.0604482	dive_030	3/7/2019 5:12	11.9111379	-117.0136022	Seafloor B	German	/home/mbani/mardata/project-repos/deepsea-fauna-detection_30_sep_2022/data/unsupervised_outlier_detection/dive_030/parent_images/SO268-1_030-1_OFOS-03_20190307_051206.JPG	SO268-1_030-1_OFOS-03_20190307_051206#1
SO268-1_030-1_OFOS-03_20190307_051206	2	Coral	0.9968304	1003.112879	297.7906108	1054.971075	405.6815314	dive_030	3/7/2019 5:12	11.9111379	-117.0136022	Seafloor B	German	/home/mbani/mardata/project-repos/deepsea-fauna-detection_30_sep_2022/data/unsupervised_outlier_detection/dive_030/parent_images/SO268-1_030-1_OFOS-03_20190307_051206.JPG	SO268-1_030-1_OFOS-03_20190307_051206#2
SO268-1_030-1_OFOS-03_20190307_120305	7	Ophioroid	0.9999927	358.0117655	1352.086487	431.7641544	1416.40852	dive_030	3/7/2019 12:03	11.9313735	-117.0241933	Seafloor B	German	/home/mbani/mardata/project-repos/deepsea-fauna-detection_30_sep_2022/data/unsupervised_outlier_detection/dive_030/parent_images/SO268-1_030-1_OFOS-03_20190307_120305.JPG	SO268-1_030-1_OFOS-03_20190307_120305#1
SO268-1_030-1_OFOS-03_20190307_134334	2	Coral	0.74911135	958.3219337	551.2365317	1024.038792	600.7912374	dive_030	3/7/2019 13:43	11.9385554	-117.0150092	Seafloor B	German	/home/mbani/mardata/project-repos/deepsea-fauna-detection_30_sep_2022/data/unsupervised_outlier_detection/dive_030/parent_images/SO268-1_030-1_OFOS-03_20190307_134334.JPG	SO268-1_030-1_OFOS-03_20190307_134334#1
SO268-1_030-1_OFOS-03_20190307_105759	7	Ophioroid	0.9999914	318.7390041	762.8558278	396.1525917	831.2882853	dive_030	3/7/2019 10:57	11.9312057	-117.0329573	Seafloor B	German	/home/mbani/mardata/project-repos/deepsea-fauna-detection_30_sep_2022/data/unsupervised_outlier_detection/dive_030/parent_images/SO268-1_030-1_OFOS-03_20190307_105759.JPG	SO268-1_030-1_OFOS-03_20190307_105759#1
SO268-1_030-1_OFOS-03_20190307_105759	7	Ophioroid	0.9832786	626.873827	359.1780639	676.7154884	409.4524205	dive_030	3/7/2019 10:57	11.9312057	-117.0329573	Seafloor B	German	/home/mbani/mardata/project-repos/deepsea-fauna-detection_30_sep_2022/data/unsupervised_outlier_detection/dive_030/parent_images/SO268-1_030-1_OFOS-03_20190307_105759.JPG	SO268-1_030-1_OFOS-03_20190307_105759#2
SO268-1_030-1_OFOS-03_20190307_105759	11	Xenophyophore	0.43415153	178.8471007	444.296701	233.408196	496.2203693	dive_030	3/7/2019 10:57	11.9312057	-117.0329573	Seafloor B	German	/home/mbani/mardata/project-repos/deepsea-fauna-detection_30_sep_2022/data/unsupervised_outlier_detection/dive_030/parent_images/SO268-1_030-1_OFOS-03_20190307_105759.JPG	SO268-1_030-1_OFOS-03_20190307_105759#3
SO268-1_030-1_OFOS-03_20190307_122749	7	Ophioroid	0.99998105	163.6814332	1084.817519	224.7608018	1150.448928	dive_030	3/7/2019 12:27	11.9314706	-117.0207047	Seafloor B	German	/home/mbani/mardata/project-repos/deepsea-fauna-detection_30_sep_2022/data/unsupervised_outlier_detection/dive_030/parent_images/SO268-1_030-1_OFOS-03_20190307_122749.JPG	SO268-1_030-1_OFOS-03_20190307_122749#1
SO268-1_030-1_OFOS-03_20190307_101908	10	Sponge	0.99998856	1021.73934	451.2855291	1057.208977	485.3568363	dive_030	3/7/2019 10:19	11.9311507	-117.0377557	Seafloor B	German	/home/mbani/mardata/project-repos/deepsea-fauna-detection_30_sep_2022/data/unsupervised_outlier_detection/dive_030/parent_images/SO268-1_030-1_OFOS-03_20190307_101908.JPG	SO268-1_030-1_OFOS-03_20190307_101908#1
SO268-1_030-1_OFOS-03_20190307_061917	7	Ophioroid	0.99999297	752.3758316	1397.019224	814.3572903	1444.551687	dive_030	3/7/2019 6:19	11.9157384	-117.0209894	Seafloor B	German	/home/mbani/mardata/project-repos/deepsea-fauna-detection_30_sep_2022/data/unsupervised_outlier_detection/dive_030/parent_images/SO268-1_030-1_OFOS-03_20190307_061917.JPG	SO268-1_030-1_OFOS-03_20190307_061917#1
SO268-1_030-1_OFOS-03_20190307_052338	7	Ophioroid	0.9999949	541.7919397	1228.464732	608.9590645	1295.911102	dive_030	3/7/2019 5:23	11.911877	-117.0148147	Seafloor B	German	/home/mbani/mardata/project-repos/deepsea-fauna-detection_30_sep_2022/data/unsupervised_outlier_detection/dive_030/parent_images/SO268-1_030-1_OFOS-03_20190307_052338.JPG	SO268-1_030-1_OFOS-03_20190307_052338#1
SO268-1_030-1_OFOS-03_20190307_052338	7	Ophioroid	0.99999046	784.4129467	783.8289714	828.8742447	824.8133039	dive_030	3/7/2019 5:23	11.911877	-117.0148147	Seafloor B	German	/home/mbani/mardata/project-repos/deepsea-fauna-detection_30_sep_2022/data/unsupervised_outlier_detection/dive_030/parent_images/SO268-1_030-1_OFOS-03_20190307_052338.JPG	SO268-1_030-1_OFOS-03_20190307_052338#2
SO268-1_030-1_OFOS-03_20190307_145543	7	Ophioroid	0.99999475	401.089654	1332.586741	484.2533064	1402.921429	dive_030	3/7/2019 14:55	11.9484215	-117.0136584	Seafloor B	German	/home/mbani/mardata/project-repos/deepsea-fauna-detection_30_sep_2022/data/unsupervised_outlier_detection/dive_030/parent_images/SO268-1_030-1_OFOS-03_20190307_145543.JPG	SO268-1_030-1_OFOS-03_20190307_145543#1
SO268-1_030-1_OFOS-03_20190307_055619	7	Ophioroid	0.99983275	369.3007088	75.90009123	422.3787928	121.7910218	dive_030	3/7/2019 5:56	11.9141155	-117.0183589	Seafloor B	German	/home/mbani/mardata/project-repos/deepsea-fauna-detection_30_sep_2022/data/unsupervised_outlier_detection/dive_030/parent_images/SO268-1_030-1_OFOS-03_20190307_055619.JPG	SO268-1_030-1_OFOS-03_20190307_055619#1
SO268-1_030-1_OFOS-03_20190307_063932	4	Gastropod	0.99790037	685.3256321	263.6363411	706.0044765	281.2365603	dive_030	3/7/2019 6:39	11.9172294	-117.0232883	Seafloor B	German	/home/mbani/mardata/project-repos/deepsea-fauna-detection_30_sep_2022/data/unsupervised_outlier_detection/dive_030/parent_images/SO268-1_030-1_OFOS-03_20190307_063932.JPG	SO268-1_030-1_OFOS-03_20190307_063932#1
SO268-1_030-1_OFOS-03_20190307_131719	7	Ophioroid	0.99999356	263.6258602	1260.016723	326.7493343	1323.763876	dive_030	3/7/2019 13:17	11.9351183	-117.015753	Seafloor B	German	/home/mbani/mardata/project-repos/deepsea-fauna-detection_30_sep_2022/data/unsupervised_outlier_detection/dive_030/parent_images/SO268-1_030-1_OFOS-03_20190307_131719.JPG	SO268-1_030-1_OFOS-03_20190307_131719#1
SO268-1_030-1_OFOS-03_20190307_085956	8	Sea Urchin	0.99993145	306.6513109	1354.999037	361.1046934	1403.682661	dive_030	3/7/2019 8:59	11.927739	-117.0399631	Seafloor B	German	/home/mbani/mardata/project-repos/deepsea-fauna-detection_30_sep_2022/data/unsupervised_outlier_detection/dive_030/parent_images/SO268-1_030-1_OFOS-03_20190307_085956.JPG	SO268-1_030-1_OFOS-03_20190307_085956#1
SO268-1_030-1_OFOS-03_20190307_084250	10	Sponge	0.99999726	219.6430945	319.1838241	280.1018047	377.6610053	dive_030	3/7/2019 8:42	11.9264791	-117.0378426	Seafloor B	German	/home/mbani/mardata/project-repos/deepsea-fauna-detection_30_sep_2022/data/unsupervised_outlier_detection/dive_030/parent_images/SO268-1_030-1_OFOS-03_20190307_084250.JPG	SO268-1_030-1_OFOS-03_20190307_084250#1
SO268-1_030-1_OFOS-03_20190307_084250	1	Anemone	0.9402311	1022.005835	1045.790091	1034.885502	1063.839669	dive_030	3/7/2019 8:42	11.9264791	-117.0378426	Seafloor B	German	/home/mbani/mardata/project-repos/deepsea-fauna-detection_30_sep_2022/data/unsupervised_outlier_detection/dive_030/parent_images/SO268-1_030-1_OFOS-03_20190307_084250.JPG	SO268-1_030-1_OFOS-03_20190307_084250#2
SO268-1_030-1_OFOS-03_20190307_071057	7	Ophioroid	0.9999956	90.69120288	604.645915	148.5590076	662.0129657	dive_030	3/7/2019 7:10	11.9195817	-117.0269435	Seafloor B	German	/home/mbani/mardata/project-repos/deepsea-fauna-detection_30_sep_2022/data/unsupervised_outlier_detection/dive_030/parent_images/SO268-1_030-1_OFOS-03_20190307_071057.JPG	SO268-1_030-1_OFOS-03_20190307_071057#1
[truncated: 26,924 more rows]
